# Supplementary material for: Quartz-Seq2: a high-throughput single-cell RNA-sequencing method that effectively uses limited sequence reads
Source: Genome Biol. 2018 Mar 9;19:29. doi: 10.1186/s13059-018-1407-3 (PMC5845169; doi:10.1186/s13059-018-1407-3)
Supplement: Supplementary file 2 — Table S1. Cost calculation for Quartz-seq2. (XLSX 97 kb) [file 13059_2018_1407_MOESM2_ESM.xlsx]

## Sheet: v3.1 RT25_Column3 (Default)
Quartz-Seq2 (v3.1: 384 indexes, RT25 condition, 3 Column for cDNA), Default																		*variable*
step	component	maker	maker	component	component	component price (yen)	component (total)	component (total)	usage for 384 well	usage for 384 well	usage for 1 well	usage for 1 well	cost per cell (¥ yen)	cost per cell ($ dollor)	cost per cell (€ euro)		yen/dollar, November 2017	113
Lysis plate	twin.tec PCR Plate 384 clear	Eppendorf	0030 128.508	25	plate	23225	25	plate	1	plate	0.00260417	plate	2.41927	0.0214095	0.0184677		yen/euro, November 2017	131
Lysis plate	Tips, 30 µL, sterile, filtered, conductive, 384 in rack, case of 50	Agilent	11484-322	50	rack	493506	50	rack	0.0333333	rack (for 30 plates)	8.68056e-05	rack (for 30 plates)	0.856781	0.00758213	0.00654031
Lysis buffer	RT primers (OPC)	FASMAC		100	uM	949	100	uL	0.24	uL	0.000625	uL	0.00593125	5.24889e-05	4.52767e-05
Lysis buffer	NP-40	Thermo Fisher Scientific	28324	10	%	16050	60000	uL	11.52	uL	0.03	uL	0.008025	7.10177e-05	6.12595e-05
Lysis buffer	dNTPs mix	Thermo Fisher Scientific	18427088	10	mM	83721	1000	uL	4.65455	uL	0.0121212	uL	1.0148	0.00898053	0.00774656
Lysis buffer	RNasin plus	Promega	N2615	40	unit/uL	41040	250	uL	9.6	uL	0.025	uL	4.104	0.0363186	0.0313282
Lysis buffer	RNase free water	TaKaRa/Clontech	9012	10000	uL	3672	10000	uL	165.985	uL	0.432254	uL	0.158724	0.00140463	0.00121163
RT buffer	10x Thermopol buffer	New England Biolabs	B9004S	10	x	3110	6000	uL	76.8	uL	0.2	uL	0.103667	0.000917404	0.000791349
RT buffer	SuperScript III	Thermo Fisher Scientific	18080085	200	unit/uL	139200	200	uL	9.6	uL	0.025	uL	17.4	0.153982	0.132824
RT buffer	RNasin plus	Promega	N2615	40	unit/uL	41040	250	uL	5.28	uL	0.01375	uL	2.2572	0.0199752	0.0172305
RT buffer	RNase free water	TaKaRa/Clontech	9012	10000	uL	3672	10000	uL	292.32	uL	0.76125	uL	0.279531	0.00247373	0.00213382
cDNA pooling	Robotic Reservoirs Flat Bottom, Sterile	Nalgene	1200-1301	40	reservoir	32319	40	reservoir	1	reservoir	0.00260417	reservoir	2.1041	0.0186204	0.0160618
cDNA pooling	PARAFILM® M roll size 2 in. × 250 ft	Parafilm	6-711-02	76.2	m	3600	76.2	meter	0.43	meter	0.00111979	meter	0.0529035	0.000468173	0.000403844
cDNA concentration	DNA Clean & Concentrator™-5	Zymo Research	D4014	200	column/time	46820	200	column/time	3	column/time	0.0078125	column/time	1.82891	0.016185	0.0139611
cDNA concentration	RNase free water	TaKaRa/Clontech	9012	10000	uL	3672	10000	uL	63	uL	0.164062	uL	0.0602438	0.000533131	0.000459876
poly-A tailling	10x Thermopol buffer	New England Biolabs	B9004S	10	x	3110	6000	uL	7.5	uL	0.0195312	uL	0.0101237	8.95902e-05	7.72801e-05
poly-A tailling	dATP	Thermo Fisher Scientific	10216018	100	mM	8920	250	uL	1.8	uL	0.0046875	uL	0.16725	0.00148009	0.00127672
poly-A tailling	RNase H	Invitrogen	18021-071	2	unit/uL	33320	60	uL	1.44	uL	0.00375	uL	2.0825	0.0184292	0.0158969
poly-A tailling	Terminal Transferase(Tdt), recombinant	Roche	3333574001	400	unit/uL	28300	60	uL	5.04	uL	0.013125	uL	6.19062	0.0547843	0.0472567
poly-A tailling	RNase free water	TaKaRa/Clontech	9012	10000	uL	3672	10000	uL	59.22	uL	0.154219	uL	0.0566291	0.000501143	0.000432283
PCR 1	2 × MightyAmp Buffer Ver.2 (*Including in MightyAmp™ DNA Polymerase Ver.2, which known as Terra™ PCR Direct Polymerase Mix. )	TaKaRa/Clontech	R071B(A×4)/639271	2	x			uL	300.48	uL	0.7825	uL
PCR 1	MightyAmp DNA Polymerase (*Including in MightyAmp™ DNA Polymerase Ver.2, which known as Terra™ PCR Direct Polymerase Mix. )	TaKaRa/Clontech	R071B(A×4)/639271	1.25	U/uL	92718	1000	uL	24	uL	0.0625	uL	5.79488	0.0512821	0.0442357
PCR 1	10uM Tagging primer	IDT		10	uM	25747	4750	uL	3.84	uL	0.01	uL	0.0542042	0.000479683	0.000413773
PCR 1	RNase free water	TaKaRa/Clontech	9012	10000	uL	3672	10000	uL	225.6	uL	0.5875	uL	0.21573	0.00190912	0.00164679
PCR 2	2 × MightyAmp Buffer Ver.2 (*Including in MightyAmp™ DNA Polymerase Ver.2, which known as Terra™ PCR Direct Polymerase Mix. )	TaKaRa/Clontech	R071B(A×4)/639271	2	x			uL	300.48	uL	0.7825	uL
PCR 2	100uM gM primer	IDT		100	uM	21470	820	uL	11.424	uL	0.02975	uL	0.778942	0.00689329	0.00594612
PCR 2	RNase free water	TaKaRa/Clontech	9012	10000	uL	3672	10000	uL	290.88	uL	0.7575	uL	0.278154	0.00246154	0.00212331
Purification 1	MinElute PCR Purification Kit (250)	Qiagen	28006	250	column	64000	250	column	1	column	0.00260417	column	0.666667	0.00589971	0.00508906
Purification 1	RNase free water	TaKaRa/Clontech	9012	10000	uL	3672	10000	uL	42	uL	0.109375	uL	0.0401625	0.00035542	0.000306584
Purification 1	Agencourt AMPure XP	Beckman Coulter	A63881	60000	uL	100980	60000	uL	32	uL	0.0833333	uL	0.14025	0.00124115	0.00107061
Quality Check 1	BioAnalyzer High sensitivity kit	Agilent	5067-4626	110	well	61560	110	well	1	well	0.00260417	well	1.45739	0.0128972	0.0111251
Quality Check 1 (alternative)	Multina DNA-12000 systems	Shimazu	S292-36600-91	1000	times	175000	1000	well	1	well	0.00260417	well	0.455729	0.004033	0.00347885
cDNA Fragmentation	microTUBE AFA Fiber Crimp-Cap 6x16mm (250)	Covaris	520091	250	tube	213840	250	tube	1	tube	0.00260417	tube	2.2275	0.0197124	0.0170038
cDNA Fragmentation	DNA Clean & Concentrator™-5	Zymo Research	D4014	200	column/time	46820	200	column/time	1	column/time	0.00260417	column/time	0.609635	0.005395	0.00465371
cDNA Fragmentation	RNase free water	TaKaRa/Clontech	9012	10000	uL	3672	10000	uL	11	uL	0.0286458	uL	0.0105188	9.30863e-05	8.02958e-05
Library prep	KAPA hyper prep kit	KAPA Biosystems		24	times	160799	24	times	0.2	times	0.000520833	times	3.48956	0.0308811	0.0266379
Library prep	KAPA HiFi HS ReadyMix	KAPA Biosystems	KK2602	6250	uL	37800	6250	uL	25	uL	0.0651042	uL	0.39375	0.00348451	0.00300573
Library prep	rYshapeP5 (HPLC)	IDT		100	uM	20304	900	uL	0.03	uL	7.8125e-05	uL	0.0017625	1.55973e-05	1.34542e-05
Library prep	rYshapeP7LTxx (HPLC)	IDT		100	uM	29419	310	uL	0.03	uL	7.8125e-05	uL	0.00741406	6.56112e-05	5.65959e-05
Library prep	P5-gMac_hybrid (HPLC)	IDT		100	uM	29419	310	uL	0.35	uL	0.000911458	uL	0.0864974	0.000765464	0.000660285
Library prep	TPC2 (HPLC)	IDT		100	uM	21556	818	uL	0.35	uL	0.000911458	uL	0.0240188	0.000212556	0.00018335
Purification 2	Agencourt AMPure XP	Beckman Coulter	A63881	60000	uL	100980	60000	uL	40	uL	0.104167	uL	0.175313	0.00155144	0.00133826
Purification 2	RNase free water	TaKaRa/Clontech	9012	10000	uL	3672	10000	uL	25	uL	0.0651042	uL	0.0239063	0.00021156	0.00018249
Quality Check 2	BioAnalyzer High sensitivity kit	Agilent	5067-4626	110	well	61560	110	well	1	well	0.00260417	well	1.45739	0.0128972	0.0111251
Quality Check 2 (alternative)	Multina DNA-12000 systems	Shimazu	S292-36600-91	1000	times	175000	1000	well	1	well	0.00260417	well	0.455729	0.004033	0.00347885
Other Tips and tubes for preparing premix solution	ART10 Tip	MBP	2140-05-HR	4800	Tip	57210	4800	Tip	19	Tip	0.0494792	Tip	0.58973	0.00521885	0.00450175
Other Tips and tubes for preparing premix solution	ART100E low retention	MBP	2065E-05-HR	4800	Tip	60480	4800	Tip	28	Tip	0.0729167	Tip	0.91875	0.00813053	0.00701336
Other Tips and tubes for preparing premix solution	ART20 low retention	MBP	2149P-05-HR	4800	Tip	60480	4800	Tip	13	Tip	0.0338542	Tip	0.426562	0.00377489	0.0032562
Other Tips and tubes for preparing premix solution	Neptune BT200 Tip	TOHO	1013070	4800	Tip	34560	4800	Tip	6	Tip	0.015625	Tip	0.1125	0.000995575	0.000858779
Other Tips and tubes for preparing premix solution	Neptune BT1250 Tip	TOHO	1013090	3840	Tip	30240	3840	Tip	15	Tip	0.0390625	Tip	0.307617	0.00272228	0.00234822
Other Tips and tubes for preparing premix solution	SafetySpace Filter Tips 5-300uL	Sartorius	LH-LF790301	960	Tip	13651	960	Tip	2	Tip	0.00130208	Tip		0	0
Other Tips and tubes for preparing premix solution	DNA LoBind Tubes, DNA LoBind, 1.5 mL	Eppendorf	30108051	750	tube	6480	750	tube	4	tube	0.0104167	tube	0.09	0.00079646	0.000687023
Other Tips and tubes for preparing premix solution	50mL Centrifuge tube	Watson	1342-050S	480	tube	10220	480	tube	1	tube	0.000651042	tube	0.0138618	0.00012267	0.000105815
Other Tips and tubes for preparing premix solution	DNA LoBind Tubes, DNA LoBind, 5.0 mL	Eppendorf	30108310	400	tube	11404	400	tube	3	tube	0.0078125	tube	0.222734	0.0019711	0.00170026
Other Tips and tubes for preparing premix solution	0.2 ml Hi-8-Tube	TaKaRa/Clontech	NJ300	3000	well	40095	3000	well	13	well	0.0338542	well	0.452461	0.00400408	0.0034539
Other Tips and tubes for preparing premix solution	0.2 ml Hi-8-Dome Cap	TaKaRa/Clontech	NJ301	3000	well	10692	3000	well	26	well	0.0677083	well	0.241312	0.00213551	0.00184208
Other Tips and tubes for preparing premix solution	0.2 ml Hi-Tube Dome Cap	TaKaRa/Clontech	NJ200	1000	well	7574	1000	well	3	well	0.0078125	well	0.0591719	0.000523645	0.000451694
Sheel	Clear Peelable Seal	Agilent	16985-001	2000	sheel	118584	2000	sheel	3	sheel	0.0078125	sheel	0.463219	0.00409928	0.00353602
Sequencing	Custom sequence primer for NextSeq500	IDT		100	uM	29419	310	uL	1.5	uL (for 4 plates)	0.00390625	uL (for 4 plates)	0.370703	0.00328056	0.00282979
												Total cost (without Quality Check)	60.4487	0.534944	0.46144
												Total cost (with Bioanalyzer Quality check)	63.3635	0.560739	0.483691
												Total cost (with Multina Quality check)	61.3602	0.54301	0.468398

## Sheet: v3.1 RT6.25_Column1 (Cheapest)
Quartz-Seq2 (v3.1: 384 indexes, RT6.25 condition, 1 Column for cDNA), cheapest condition																		*variable*
step	component	maker	maker	component	component	component price (yen)	component (total)	component (total)	usage for 384 well	usage for 384 well	usage for 1 well	usage for 1 well	cost per cell (¥ yen)	cost per cell ($ dollor)	cost per cell (€ euro)		yen/dollar, November 2017	113
Lysis plate	twin.tec PCR Plate 384 clear	Eppendorf	0030 128.508	25	plate	23225	25	plate	1	plate	0.00260417	plate	2.41927	0.0214095	0.0184677		yen/euro, November 2017	131
Lysis plate	Tips, 30 µL, sterile, filtered, conductive, 384 in rack, case of 50	Agilent	11484-322	50	rack	493506	50	rack	0.0333333	rack (for 30 plates)	8.68056e-05	rack (for 30 plates)	0.856781	0.00758213	0.00654031
Lysis buffer	RT primers (OPC)	FASMAC		100	uM	949	100	uL	0.24	uL	0.000625	uL	0.00593125	5.24889e-05	4.52767e-05
Lysis buffer	NP-40	Thermo Fisher Scientific	28324	10	%	16050	60000	uL	11.52	uL	0.03	uL	0.008025	7.10177e-05	6.12595e-05
Lysis buffer	dNTPs mix	Thermo Fisher Scientific	18427088	10	mM	83721	1000	uL	4.65455	uL	0.0121212	uL	1.0148	0.00898053	0.00774656
Lysis buffer	RNasin plus	Promega	N2615	40	unit/uL	41040	250	uL	9.6	uL	0.025	uL	4.104	0.0363186	0.0313282
Lysis buffer	RNase free water	TaKaRa/Clontech	9012	10000	uL	3672	10000	uL	165.985	uL	0.432254	uL	0.158724	0.00140463	0.00121163
RT buffer	10x Thermopol buffer	New England Biolabs	B9004S	10	x	3110	6000	uL	76.8	uL	0.2	uL	0.103667	0.000917404	0.000791349
RT buffer	SuperScript III	Thermo Fisher Scientific	18080085	200	unit/uL	139200	200	uL	2.4	uL	0.00625	uL	4.35	0.0384956	0.0332061
RT buffer	RNasin plus	Promega	N2615	40	unit/uL	41040	250	uL	1.32	uL	0.0034375	uL	0.5643	0.00499381	0.00430763
RT buffer	RNase free water	TaKaRa/Clontech	9012	10000	uL	3672	10000	uL	303.48	uL	0.790313	uL	0.290203	0.00256817	0.00221529
cDNA pooling	Robotic Reservoirs Flat Bottom, Sterile	Nalgene	1200-1301	40	reservoir	32319	40	reservoir	1	reservoir	0.00260417	reservoir	2.1041	0.0186204	0.0160618
cDNA pooling	PARAFILM® M roll size 2 in. × 250 ft	Parafilm	6-711-02	76.2	m	3600	76.2	meter	0.43	meter	0.00111979	meter	0.0529035	0.000468173	0.000403844
cDNA concentration	DNA Clean & Concentrator™-5	Zymo Research	D4014	200	column/time	46820	200	column/time	1	column/time	0.00260417	column/time	0.609635	0.005395	0.00465371
cDNA concentration	RNase free water	TaKaRa/Clontech	9012	10000	uL	3672	10000	uL	21	uL	0.0546875	uL	0.0200813	0.00017771	0.000153292
poly-A tailling	10x Thermopol buffer	New England Biolabs	B9004S	10	x	3110	6000	uL	2.5	uL	0.00651042	uL	0.00337457	2.98634e-05	2.576e-05
poly-A tailling	dATP	Thermo Fisher Scientific	10216018	100	mM	8920	250	uL	0.6	uL	0.0015625	uL	0.05575	0.000493363	0.000425573
poly-A tailling	RNase H	Invitrogen	18021-071	2	unit/uL	33320	60	uL	0.48	uL	0.00125	uL	0.694167	0.00614307	0.00529898
poly-A tailling	Terminal Transferase(Tdt), recombinant	Roche	3333574001	400	unit/uL	28300	60	uL	1.68	uL	0.004375	uL	2.06354	0.0182614	0.0157522
poly-A tailling	RNase free water	TaKaRa/Clontech	9012	10000	uL	3672	10000	uL	19.74	uL	0.0514062	uL	0.0188764	0.000167048	0.000144094
PCR 1	2 × MightyAmp Buffer Ver.2 (*Including in MightyAmp™ DNA Polymerase Ver.2, which known as Terra™ PCR Direct Polymerase Mix. )	TaKaRa/Clontech	R071B(A×4)/639271	2	x			uL	100.16	uL	0.260833	uL
PCR 1	MightyAmp DNA Polymerase (*Including in MightyAmp™ DNA Polymerase Ver.2, which known as Terra™ PCR Direct Polymerase Mix. )	TaKaRa/Clontech	R071B(A×4)/639271	1.25	U/uL	92718	1000	uL	8	uL	0.0208333	uL	1.93162	0.017094	0.0147452
PCR 1	10uM Tagging primer	IDT		10	uM	25747	4750	uL	1.28	uL	0.00333333	uL	0.0180681	0.000159894	0.000137924
PCR 1	RNase free water	TaKaRa/Clontech	9012	10000	uL	3672	10000	uL	75.2	uL	0.195833	uL	0.07191	0.000636372	0.000548931
PCR 2	2 × MightyAmp Buffer Ver.2 (*Including in MightyAmp™ DNA Polymerase Ver.2, which known as Terra™ PCR Direct Polymerase Mix. )	TaKaRa/Clontech	R071B(A×4)/639271	2	x			uL	100.16	uL	0.260833	uL
PCR 2	100uM gM primer	IDT		100	uM	21470	820	uL	3.808	uL	0.00991667	uL	0.259647	0.00229776	0.00198204
PCR 2	RNase free water	TaKaRa/Clontech	9012	10000	uL	3672	10000	uL	96.96	uL	0.2525	uL	0.092718	0.000820513	0.000707771
Purification 1	MinElute PCR Purification Kit (250)	Qiagen	28006	250	column	64000	250	column	1	column	0.00260417	column	0.666667	0.00589971	0.00508906
Purification 1	RNase free water	TaKaRa/Clontech	9012	10000	uL	3672	10000	uL	42	uL	0.109375	uL	0.0401625	0.00035542	0.000306584
Purification 1	Agencourt AMPure XP	Beckman Coulter	A63881	60000	uL	100980	60000	uL	32	uL	0.0833333	uL	0.14025	0.00124115	0.00107061
Quality Check 1	BioAnalyzer High sensitivity kit	Agilent	5067-4626	110	well	61560	110	well	1	well	0.00260417	well	1.45739	0.0128972	0.0111251
Quality Check 1 (alternative)	Multina DNA-12000 systems	Shimazu	S292-36600-91	1000	times	175000	1000	well	1	well	0.00260417	well	0.455729	0.004033	0.00347885
cDNA Fragmentation	microTUBE AFA Fiber Crimp-Cap 6x16mm (250)	Covaris	520091	250	tube	213840	250	tube	1	tube	0.00260417	tube	2.2275	0.0197124	0.0170038
cDNA Fragmentation	DNA Clean & Concentrator™-5	Zymo Research	D4014	200	column/time	46820	200	column/time	1	column/time	0.00260417	column/time	0.609635	0.005395	0.00465371
cDNA Fragmentation	RNase free water	TaKaRa/Clontech	9012	10000	uL	3672	10000	uL	11	uL	0.0286458	uL	0.0105188	9.30863e-05	8.02958e-05
Library prep	KAPA hyper prep kit	KAPA Biosystems		24	times	160799	24	times	0.2	times	0.000520833	times	3.48956	0.0308811	0.0266379
Library prep	KAPA HiFi HS ReadyMix	KAPA Biosystems	KK2602	6250	uL	37800	6250	uL	25	uL	0.0651042	uL	0.39375	0.00348451	0.00300573
Library prep	rYshapeP5 (HPLC)	IDT		100	uM	20304	900	uL	0.03	uL	7.8125e-05	uL	0.0017625	1.55973e-05	1.34542e-05
Library prep	rYshapeP7LTxx (HPLC)	IDT		100	uM	29419	310	uL	0.03	uL	7.8125e-05	uL	0.00741406	6.56112e-05	5.65959e-05
Library prep	P5-gMac_hybrid (HPLC)	IDT		100	uM	29419	310	uL	0.35	uL	0.000911458	uL	0.0864974	0.000765464	0.000660285
Library prep	TPC2 (HPLC)	IDT		100	uM	21556	818	uL	0.35	uL	0.000911458	uL	0.0240188	0.000212556	0.00018335
Purification 2	Agencourt AMPure XP	Beckman Coulter	A63881	60000	uL	100980	60000	uL	40	uL	0.104167	uL	0.175313	0.00155144	0.00133826
Purification 2	RNase free water	TaKaRa/Clontech	9012	10000	uL	3672	10000	uL	25	uL	0.0651042	uL	0.0239063	0.00021156	0.00018249
Quality Check 2	BioAnalyzer High sensitivity kit	Agilent	5067-4626	110	well	61560	110	well	1	well	0.00260417	well	1.45739	0.0128972	0.0111251
Quality Check 2 (alternative)	Multina DNA-12000 systems	Shimazu	S292-36600-91	1000	times	175000	1000	well	1	well	0.00260417	well	0.455729	0.004033	0.00347885
Other Tips and tubes for preparing premix solution	ART10 Tip	MBP	2140-05-HR	4800	Tip	57210	4800	Tip	19	Tip	0.0494792	Tip	0.58973	0.00521885	0.00450175
Other Tips and tubes for preparing premix solution	ART100E low retention	MBP	2065E-05-HR	4800	Tip	60480	4800	Tip	28	Tip	0.0729167	Tip	0.91875	0.00813053	0.00701336
Other Tips and tubes for preparing premix solution	ART20 low retention	MBP	2149P-05-HR	4800	Tip	60480	4800	Tip	13	Tip	0.0338542	Tip	0.426562	0.00377489	0.0032562
Other Tips and tubes for preparing premix solution	Neptune BT200 Tip	TOHO	1013070	4800	Tip	34560	4800	Tip	6	Tip	0.015625	Tip	0.1125	0.000995575	0.000858779
Other Tips and tubes for preparing premix solution	Neptune BT1250 Tip	TOHO	1013090	3840	Tip	30240	3840	Tip	15	Tip	0.0390625	Tip	0.307617	0.00272228	0.00234822
Other Tips and tubes for preparing premix solution	SafetySpace Filter Tips 5-300uL	Sartorius	LH-LF790301	960	Tip	13651	960	Tip	2	Tip	0.00130208	Tip		0	0
Other Tips and tubes for preparing premix solution	DNA LoBind Tubes, DNA LoBind, 1.5 mL	Eppendorf	30108051	750	tube	6480	750	tube	4	tube	0.0104167	tube	0.09	0.00079646	0.000687023
Other Tips and tubes for preparing premix solution	50mL Centrifuge tube	Watson	1342-050S	480	tube	10220	480	tube	1	tube	0.000651042	tube	0.0138618	0.00012267	0.000105815
Other Tips and tubes for preparing premix solution	DNA LoBind Tubes, DNA LoBind, 5.0 mL	Eppendorf	30108310	400	tube	11404	400	tube	3	tube	0.0078125	tube	0.222734	0.0019711	0.00170026
Other Tips and tubes for preparing premix solution	0.2 ml Hi-8-Tube	TaKaRa/Clontech	NJ300	3000	well	40095	3000	well	13	well	0.0338542	well	0.452461	0.00400408	0.0034539
Other Tips and tubes for preparing premix solution	0.2 ml Hi-8-Dome Cap	TaKaRa/Clontech	NJ301	3000	well	10692	3000	well	26	well	0.0677083	well	0.241312	0.00213551	0.00184208
Other Tips and tubes for preparing premix solution	0.2 ml Hi-Tube Dome Cap	TaKaRa/Clontech	NJ200	1000	well	7574	1000	well	3	well	0.0078125	well	0.0591719	0.000523645	0.000451694
Sheel	Clear Peelable Seal	Agilent	16985-001	2000	sheel	118584	2000	sheel	3	sheel	0.0078125	sheel	0.463219	0.00409928	0.00353602
Sequencing	Custom sequence primer for NextSeq500	IDT		100	uM	29419	310	uL	1.5	uL (for 4 plates)	0.00390625	uL (for 4 plates)	0.370703	0.00328056	0.00282979
												Total cost (without Quality Check)	34.0377	0.301218	0.25983
												Total cost (with Bioanalyzer Quality check)	36.9525	0.327013	0.28208
												Total cost (with Multina Quality check)	34.9491	0.309284	0.266787

## Sheet: v3.1 RT6.25_Column3 (option)
Quartz-Seq2 (v3.1: 384 indexes, RT6.25 condition, 3 Column for cDNA), option																		*variable*
step	component	maker	maker	component	component	component price (yen)	component (total)	component (total)	usage for 384 well	usage for 384 well	usage for 1 well	usage for 1 well	cost per cell (¥ yen)	cost per cell ($ dollor)	cost per cell (€ euro)		yen/dollar, November 2017	113
Lysis plate	twin.tec PCR Plate 384 clear	Eppendorf	0030 128.508	25	plate	23225	25	plate	1	plate	0.00260417	plate	2.41927	0.0214095	0.0184677		yen/euro, November 2017	131
Lysis plate	Tips, 30 µL, sterile, filtered, conductive, 384 in rack, case of 50	Agilent	11484-322	50	rack	493506	50	rack	0.0333333	rack (for 30 plates)	8.68056e-05	rack (for 30 plates)	0.856781	0.00758213	0.00654031
Lysis buffer	RT primers (OPC)	FASMAC		100	uM	949	100	uL	0.24	uL	0.000625	uL	0.00593125	5.24889e-05	4.52767e-05
Lysis buffer	NP-40	Thermo Fisher Scientific	28324	10	%	16050	60000	uL	11.52	uL	0.03	uL	0.008025	7.10177e-05	6.12595e-05
Lysis buffer	dNTPs mix	Thermo Fisher Scientific	18427088	10	mM	83721	1000	uL	4.65455	uL	0.0121212	uL	1.0148	0.00898053	0.00774656
Lysis buffer	RNasin plus	Promega	N2615	40	unit/uL	41040	250	uL	9.6	uL	0.025	uL	4.104	0.0363186	0.0313282
Lysis buffer	RNase free water	TaKaRa/Clontech	9012	10000	uL	3672	10000	uL	165.985	uL	0.432254	uL	0.158724	0.00140463	0.00121163
RT buffer	10x Thermopol buffer	New England Biolabs	B9004S	10	x	3110	6000	uL	76.8	uL	0.2	uL	0.103667	0.000917404	0.000791349
RT buffer	SuperScript III	Thermo Fisher Scientific	18080085	200	unit/uL	139200	200	uL	2.4	uL	0.00625	uL	4.35	0.0384956	0.0332061
RT buffer	RNasin plus	Promega	N2615	40	unit/uL	41040	250	uL	1.32	uL	0.0034375	uL	0.5643	0.00499381	0.00430763
RT buffer	RNase free water	TaKaRa/Clontech	9012	10000	uL	3672	10000	uL	303.48	uL	0.790313	uL	0.290203	0.00256817	0.00221529
cDNA pooling	Robotic Reservoirs Flat Bottom, Sterile	Nalgene	1200-1301	40	reservoir	32319	40	reservoir	1	reservoir	0.00260417	reservoir	2.1041	0.0186204	0.0160618
cDNA pooling	PARAFILM® M roll size 2 in. × 250 ft	Parafilm	6-711-02	76.2	m	3600	76.2	meter	0.43	meter	0.00111979	meter	0.0529035	0.000468173	0.000403844
cDNA concentration	DNA Clean & Concentrator™-5	Zymo Research	D4014	200	column/time	46820	200	column/time	3	column/time	0.0078125	column/time	1.82891	0.016185	0.0139611
cDNA concentration	RNase free water	TaKaRa/Clontech	9012	10000	uL	3672	10000	uL	63	uL	0.164062	uL	0.0602438	0.000533131	0.000459876
poly-A tailling	10x Thermopol buffer	New England Biolabs	B9004S	10	x	3110	6000	uL	7.5	uL	0.0195312	uL	0.0101237	8.95902e-05	7.72801e-05
poly-A tailling	dATP	Thermo Fisher Scientific	10216018	100	mM	8920	250	uL	1.8	uL	0.0046875	uL	0.16725	0.00148009	0.00127672
poly-A tailling	RNase H	Invitrogen	18021-071	2	unit/uL	33320	60	uL	1.44	uL	0.00375	uL	2.0825	0.0184292	0.0158969
poly-A tailling	Terminal Transferase(Tdt), recombinant	Roche	3333574001	400	unit/uL	28300	60	uL	5.04	uL	0.013125	uL	6.19062	0.0547843	0.0472567
poly-A tailling	RNase free water	TaKaRa/Clontech	9012	10000	uL	3672	10000	uL	59.22	uL	0.154219	uL	0.0566291	0.000501143	0.000432283
PCR 1	2 × MightyAmp Buffer Ver.2 (*Including in MightyAmp™ DNA Polymerase Ver.2, which known as Terra™ PCR Direct Polymerase Mix. )	TaKaRa/Clontech	R071B(A×4)/639271	2	x			uL	300.48	uL	0.7825	uL
PCR 1	MightyAmp DNA Polymerase (*Including in MightyAmp™ DNA Polymerase Ver.2, which known as Terra™ PCR Direct Polymerase Mix. )	TaKaRa/Clontech	R071B(A×4)/639271	1.25	U/uL	92718	1000	uL	24	uL	0.0625	uL	5.79488	0.0512821	0.0442357
PCR 1	10uM Tagging primer	IDT		10	uM	25747	4750	uL	3.84	uL	0.01	uL	0.0542042	0.000479683	0.000413773
PCR 1	RNase free water	TaKaRa/Clontech	9012	10000	uL	3672	10000	uL	225.6	uL	0.5875	uL	0.21573	0.00190912	0.00164679
PCR 2	2 × MightyAmp Buffer Ver.2 (*Including in MightyAmp™ DNA Polymerase Ver.2, which known as Terra™ PCR Direct Polymerase Mix. )	TaKaRa/Clontech	R071B(A×4)/639271	2	x			uL	300.48	uL	0.7825	uL
PCR 2	100uM gM primer	IDT		100	uM	21470	820	uL	11.424	uL	0.02975	uL	0.778942	0.00689329	0.00594612
PCR 2	RNase free water	TaKaRa/Clontech	9012	10000	uL	3672	10000	uL	290.88	uL	0.7575	uL	0.278154	0.00246154	0.00212331
Purification 1	MinElute PCR Purification Kit (250)	Qiagen	28006	250	column	64000	250	column	1	column	0.00260417	column	0.666667	0.00589971	0.00508906
Purification 1	RNase free water	TaKaRa/Clontech	9012	10000	uL	3672	10000	uL	42	uL	0.109375	uL	0.0401625	0.00035542	0.000306584
Purification 1	Agencourt AMPure XP	Beckman Coulter	A63881	60000	uL	100980	60000	uL	32	uL	0.0833333	uL	0.14025	0.00124115	0.00107061
Quality Check 1	BioAnalyzer High sensitivity kit	Agilent	5067-4626	110	well	61560	110	well	1	well	0.00260417	well	1.45739	0.0128972	0.0111251
Quality Check 1 (alternative)	Multina DNA-12000 systems	Shimazu	S292-36600-91	1000	times	175000	1000	well	1	well	0.00260417	well	0.455729	0.004033	0.00347885
cDNA Fragmentation	microTUBE AFA Fiber Crimp-Cap 6x16mm (250)	Covaris	520091	250	tube	213840	250	tube	1	tube	0.00260417	tube	2.2275	0.0197124	0.0170038
cDNA Fragmentation	DNA Clean & Concentrator™-5	Zymo Research	D4014	200	column/time	46820	200	column/time	1	column/time	0.00260417	column/time	0.609635	0.005395	0.00465371
cDNA Fragmentation	RNase free water	TaKaRa/Clontech	9012	10000	uL	3672	10000	uL	11	uL	0.0286458	uL	0.0105188	9.30863e-05	8.02958e-05
Library prep	KAPA hyper prep kit	KAPA Biosystems		24	times	160799	24	times	0.2	times	0.000520833	times	3.48956	0.0308811	0.0266379
Library prep	KAPA HiFi HS ReadyMix	KAPA Biosystems	KK2602	6250	uL	37800	6250	uL	25	uL	0.0651042	uL	0.39375	0.00348451	0.00300573
Library prep	rYshapeP5 (HPLC)	IDT		100	uM	20304	900	uL	0.03	uL	7.8125e-05	uL	0.0017625	1.55973e-05	1.34542e-05
Library prep	rYshapeP7LTxx (HPLC)	IDT		100	uM	29419	310	uL	0.03	uL	7.8125e-05	uL	0.00741406	6.56112e-05	5.65959e-05
Library prep	P5-gMac_hybrid (HPLC)	IDT		100	uM	29419	310	uL	0.35	uL	0.000911458	uL	0.0864974	0.000765464	0.000660285
Library prep	TPC2 (HPLC)	IDT		100	uM	21556	818	uL	0.35	uL	0.000911458	uL	0.0240188	0.000212556	0.00018335
Purification 2	Agencourt AMPure XP	Beckman Coulter	A63881	60000	uL	100980	60000	uL	40	uL	0.104167	uL	0.175313	0.00155144	0.00133826
Purification 2	RNase free water	TaKaRa/Clontech	9012	10000	uL	3672	10000	uL	25	uL	0.0651042	uL	0.0239063	0.00021156	0.00018249
Quality Check 2	BioAnalyzer High sensitivity kit	Agilent	5067-4626	110	well	61560	110	well	1	well	0.00260417	well	1.45739	0.0128972	0.0111251
Quality Check 2 (alternative)	Multina DNA-12000 systems	Shimazu	S292-36600-91	1000	times	175000	1000	well	1	well	0.00260417	well	0.455729	0.004033	0.00347885
Other Tips and tubes for preparing premix solution	ART10 Tip	MBP	2140-05-HR	4800	Tip	57210	4800	Tip	19	Tip	0.0494792	Tip	0.58973	0.00521885	0.00450175
Other Tips and tubes for preparing premix solution	ART100E low retention	MBP	2065E-05-HR	4800	Tip	60480	4800	Tip	28	Tip	0.0729167	Tip	0.91875	0.00813053	0.00701336
Other Tips and tubes for preparing premix solution	ART20 low retention	MBP	2149P-05-HR	4800	Tip	60480	4800	Tip	13	Tip	0.0338542	Tip	0.426562	0.00377489	0.0032562
Other Tips and tubes for preparing premix solution	Neptune BT200 Tip	TOHO	1013070	4800	Tip	34560	4800	Tip	6	Tip	0.015625	Tip	0.1125	0.000995575	0.000858779
Other Tips and tubes for preparing premix solution	Neptune BT1250 Tip	TOHO	1013090	3840	Tip	30240	3840	Tip	15	Tip	0.0390625	Tip	0.307617	0.00272228	0.00234822
Other Tips and tubes for preparing premix solution	SafetySpace Filter Tips 5-300uL	Sartorius	LH-LF790301	960	Tip	13651	960	Tip	2	Tip	0.00130208	Tip		0	0
Other Tips and tubes for preparing premix solution	DNA LoBind Tubes, DNA LoBind, 1.5 mL	Eppendorf	30108051	750	tube	6480	750	tube	4	tube	0.0104167	tube	0.09	0.00079646	0.000687023
Other Tips and tubes for preparing premix solution	50mL Centrifuge tube	Watson	1342-050S	480	tube	10220	480	tube	1	tube	0.000651042	tube	0.0138618	0.00012267	0.000105815
Other Tips and tubes for preparing premix solution	DNA LoBind Tubes, DNA LoBind, 5.0 mL	Eppendorf	30108310	400	tube	11404	400	tube	3	tube	0.0078125	tube	0.222734	0.0019711	0.00170026
Other Tips and tubes for preparing premix solution	0.2 ml Hi-8-Tube	TaKaRa/Clontech	NJ300	3000	well	40095	3000	well	13	well	0.0338542	well	0.452461	0.00400408	0.0034539
Other Tips and tubes for preparing premix solution	0.2 ml Hi-8-Dome Cap	TaKaRa/Clontech	NJ301	3000	well	10692	3000	well	26	well	0.0677083	well	0.241312	0.00213551	0.00184208
Other Tips and tubes for preparing premix solution	0.2 ml Hi-Tube Dome Cap	TaKaRa/Clontech	NJ200	1000	well	7574	1000	well	3	well	0.0078125	well	0.0591719	0.000523645	0.000451694
Sheel	Clear Peelable Seal	Agilent	16985-001	2000	sheel	118584	2000	sheel	3	sheel	0.0078125	sheel	0.463219	0.00409928	0.00353602
Sequencing	Custom sequence primer for NextSeq500	IDT		100	uM	29419	310	uL	1.5	uL (for 4 plates)	0.00390625	uL (for 4 plates)	0.370703	0.00328056	0.00282979
												Total cost (without Quality Check)	45.7165	0.404571	0.348981
												Total cost (with Bioanalyzer Quality check)	48.6312	0.430365	0.371231
												Total cost (with Multina Quality check)	46.6279	0.412637	0.355938

## Sheet: v3.1 RT100_Column3discon
Quartz-Seq2 (v3.1: 384 indexes, RT100 condition, 3 Column for cDNA), discontinue																		*variable*
step	component	maker	maker	component	component	component price (yen)	component (total)	component (total)	usage for 384 well	usage for 384 well	usage for 1 well	usage for 1 well	cost per cell (¥ yen)	cost per cell ($ dollor)	cost per cell (€ euro)		yen/dollar, November 2017	113
Lysis plate	twin.tec PCR Plate 384 clear	Eppendorf	0030 128.508	25	plate	23225	25	plate	1	plate	0.00260417	plate	2.41927	0.0214095	0.0184677		yen/euro, November 2017	131
Lysis plate	Tips, 30 µL, sterile, filtered, conductive, 384 in rack, case of 50	Agilent	11484-322	50	rack	493506	50	rack	0.0333333	rack (for 30 plates)	8.68056e-05	rack (for 30 plates)	0.856781	0.00758213	0.00654031
Lysis buffer	RT primers (OPC)	FASMAC		100	uM	949	100	uL	0.24	uL	0.000625	uL	0.00593125	5.24889e-05	4.52767e-05
Lysis buffer	NP-40	Thermo Fisher Scientific	28324	10	%	16050	60000	uL	11.52	uL	0.03	uL	0.008025	7.10177e-05	6.12595e-05
Lysis buffer	dNTPs mix	Thermo Fisher Scientific	18427088	10	mM	83721	1000	uL	4.65455	uL	0.0121212	uL	1.0148	0.00898053	0.00774656
Lysis buffer	RNasin plus	Promega	N2615	40	unit/uL	41040	250	uL	9.6	uL	0.025	uL	4.104	0.0363186	0.0313282
Lysis buffer	RNase free water	TaKaRa/Clontech	9012	10000	uL	3672	10000	uL	165.985	uL	0.432254	uL	0.158724	0.00140463	0.00121163
RT buffer	10x Thermopol buffer	New England Biolabs	B9004S	10	x	3110	6000	uL	76.8	uL	0.2	uL	0.103667	0.000917404	0.000791349
RT buffer	SuperScript III	Thermo Fisher Scientific	18080085	200	unit/uL	139200	200	uL	38.4	uL	0.1	uL	69.6	0.615929	0.531298
RT buffer	RNasin plus	Promega	N2615	40	unit/uL	41040	250	uL	21.12	uL	0.055	uL	9.0288	0.0799009	0.0689221
RT buffer	RNase free water	TaKaRa/Clontech	9012	10000	uL	3672	10000	uL	247.68	uL	0.645	uL	0.236844	0.00209596	0.00180797
cDNA pooling	Robotic Reservoirs Flat Bottom, Sterile	Nalgene	1200-1301	40	reservoir	32319	40	reservoir	1	reservoir	0.00260417	reservoir	2.1041	0.0186204	0.0160618
cDNA pooling	PARAFILM® M roll size 2 in. × 250 ft	Parafilm	6-711-02	76.2	m	3600	76.2	meter	0.43	meter	0.00111979	meter	0.0529035	0.000468173	0.000403844
cDNA concentration	DNA Clean & Concentrator™-5	Zymo Research	D4014	200	column/time	46820	200	column/time	3	column/time	0.0078125	column/time	1.82891	0.016185	0.0139611
cDNA concentration	RNase free water	TaKaRa/Clontech	9012	10000	uL	3672	10000	uL	63	uL	0.164062	uL	0.0602438	0.000533131	0.000459876
poly-A tailling	10x Thermopol buffer	New England Biolabs	B9004S	10	x	3110	6000	uL	7.5	uL	0.0195312	uL	0.0101237	8.95902e-05	7.72801e-05
poly-A tailling	dATP	Thermo Fisher Scientific	10216018	100	mM	8920	250	uL	1.8	uL	0.0046875	uL	0.16725	0.00148009	0.00127672
poly-A tailling	RNase H	Invitrogen	18021-071	2	unit/uL	33320	60	uL	1.44	uL	0.00375	uL	2.0825	0.0184292	0.0158969
poly-A tailling	Terminal Transferase(Tdt), recombinant	Roche	3333574001	400	unit/uL	28300	60	uL	5.04	uL	0.013125	uL	6.19062	0.0547843	0.0472567
poly-A tailling	RNase free water	TaKaRa/Clontech	9012	10000	uL	3672	10000	uL	59.22	uL	0.154219	uL	0.0566291	0.000501143	0.000432283
PCR 1	2 × MightyAmp Buffer Ver.2 (*Including in MightyAmp™ DNA Polymerase Ver.2, which known as Terra™ PCR Direct Polymerase Mix. )	TaKaRa/Clontech	R071B(A×4)/639271	2	x			uL	300.48	uL	0.7825	uL
PCR 1	MightyAmp DNA Polymerase (*Including in MightyAmp™ DNA Polymerase Ver.2, which known as Terra™ PCR Direct Polymerase Mix. )	TaKaRa/Clontech	R071B(A×4)/639271	1.25	U/uL	92718	1000	uL	24	uL	0.0625	uL	5.79488	0.0512821	0.0442357
PCR 1	10uM Tagging primer	IDT		10	uM	25747	4750	uL	3.84	uL	0.01	uL	0.0542042	0.000479683	0.000413773
PCR 1	RNase free water	TaKaRa/Clontech	9012	10000	uL	3672	10000	uL	225.6	uL	0.5875	uL	0.21573	0.00190912	0.00164679
PCR 2	2 × MightyAmp Buffer Ver.2 (*Including in MightyAmp™ DNA Polymerase Ver.2, which known as Terra™ PCR Direct Polymerase Mix. )	TaKaRa/Clontech	R071B(A×4)/639271	2	x			uL	300.48	uL	0.7825	uL
PCR 2	100uM gM primer	IDT		100	uM	21470	820	uL	11.424	uL	0.02975	uL	0.778942	0.00689329	0.00594612
PCR 2	RNase free water	TaKaRa/Clontech	9012	10000	uL	3672	10000	uL	290.88	uL	0.7575	uL	0.278154	0.00246154	0.00212331
Purification 1	MinElute PCR Purification Kit (250)	Qiagen	28006	250	column	64000	250	column	1	column	0.00260417	column	0.666667	0.00589971	0.00508906
Purification 1	RNase free water	TaKaRa/Clontech	9012	10000	uL	3672	10000	uL	42	uL	0.109375	uL	0.0401625	0.00035542	0.000306584
Purification 1	Agencourt AMPure XP	Beckman Coulter	A63881	60000	uL	100980	60000	uL	32	uL	0.0833333	uL	0.14025	0.00124115	0.00107061
Quality Check 1	BioAnalyzer High sensitivity kit	Agilent	5067-4626	110	well	61560	110	well	1	well	0.00260417	well	1.45739	0.0128972	0.0111251
Quality Check 1 (alternative)	Multina DNA-12000 systems	Shimazu	S292-36600-91	1000	times	175000	1000	well	1	well	0.00260417	well	0.455729	0.004033	0.00347885
cDNA Fragmentation	microTUBE AFA Fiber Crimp-Cap 6x16mm (250)	Covaris	520091	250	tube	213840	250	tube	1	tube	0.00260417	tube	2.2275	0.0197124	0.0170038
cDNA Fragmentation	DNA Clean & Concentrator™-5	Zymo Research	D4014	200	column/time	46820	200	column/time	1	column/time	0.00260417	column/time	0.609635	0.005395	0.00465371
cDNA Fragmentation	RNase free water	TaKaRa/Clontech	9012	10000	uL	3672	10000	uL	11	uL	0.0286458	uL	0.0105188	9.30863e-05	8.02958e-05
Library prep	KAPA hyper prep kit	KAPA Biosystems		24	times	160799	24	times	0.2	times	0.000520833	times	3.48956	0.0308811	0.0266379
Library prep	KAPA HiFi HS ReadyMix	KAPA Biosystems	KK2602	6250	uL	37800	6250	uL	25	uL	0.0651042	uL	0.39375	0.00348451	0.00300573
Library prep	rYshapeP5 (HPLC)	IDT		100	uM	20304	900	uL	0.03	uL	7.8125e-05	uL	0.0017625	1.55973e-05	1.34542e-05
Library prep	rYshapeP7LTxx (HPLC)	IDT		100	uM	29419	310	uL	0.03	uL	7.8125e-05	uL	0.00741406	6.56112e-05	5.65959e-05
Library prep	P5-gMac_hybrid (HPLC)	IDT		100	uM	29419	310	uL	0.35	uL	0.000911458	uL	0.0864974	0.000765464	0.000660285
Library prep	TPC2 (HPLC)	IDT		100	uM	21556	818	uL	0.35	uL	0.000911458	uL	0.0240188	0.000212556	0.00018335
Purification 2	Agencourt AMPure XP	Beckman Coulter	A63881	60000	uL	100980	60000	uL	40	uL	0.104167	uL	0.175313	0.00155144	0.00133826
Purification 2	RNase free water	TaKaRa/Clontech	9012	10000	uL	3672	10000	uL	25	uL	0.0651042	uL	0.0239063	0.00021156	0.00018249
Quality Check 2	BioAnalyzer High sensitivity kit	Agilent	5067-4626	110	well	61560	110	well	1	well	0.00260417	well	1.45739	0.0128972	0.0111251
Quality Check 2 (alternative)	Multina DNA-12000 systems	Shimazu	S292-36600-91	1000	times	175000	1000	well	1	well	0.00260417	well	0.455729	0.004033	0.00347885
Other Tips and tubes for preparing premix solution	ART10 Tip	MBP	2140-05-HR	4800	Tip	57210	4800	Tip	19	Tip	0.0494792	Tip	0.58973	0.00521885	0.00450175
Other Tips and tubes for preparing premix solution	ART100E low retention	MBP	2065E-05-HR	4800	Tip	60480	4800	Tip	28	Tip	0.0729167	Tip	0.91875	0.00813053	0.00701336
Other Tips and tubes for preparing premix solution	ART20 low retention	MBP	2149P-05-HR	4800	Tip	60480	4800	Tip	13	Tip	0.0338542	Tip	0.426562	0.00377489	0.0032562
Other Tips and tubes for preparing premix solution	Neptune BT200 Tip	TOHO	1013070	4800	Tip	34560	4800	Tip	6	Tip	0.015625	Tip	0.1125	0.000995575	0.000858779
Other Tips and tubes for preparing premix solution	Neptune BT1250 Tip	TOHO	1013090	3840	Tip	30240	3840	Tip	15	Tip	0.0390625	Tip	0.307617	0.00272228	0.00234822
Other Tips and tubes for preparing premix solution	SafetySpace Filter Tips 5-300uL	Sartorius	LH-LF790301	960	Tip	13651	960	Tip	2	Tip	0.00130208	Tip		0	0
Other Tips and tubes for preparing premix solution	DNA LoBind Tubes, DNA LoBind, 1.5 mL	Eppendorf	30108051	750	tube	6480	750	tube	4	tube	0.0104167	tube	0.09	0.00079646	0.000687023
Other Tips and tubes for preparing premix solution	50mL Centrifuge tube	Watson	1342-050S	480	tube	10220	480	tube	1	tube	0.000651042	tube	0.0138618	0.00012267	0.000105815
Other Tips and tubes for preparing premix solution	DNA LoBind Tubes, DNA LoBind, 5.0 mL	Eppendorf	30108310	400	tube	11404	400	tube	3	tube	0.0078125	tube	0.222734	0.0019711	0.00170026
Other Tips and tubes for preparing premix solution	0.2 ml Hi-8-Tube	TaKaRa/Clontech	NJ300	3000	well	40095	3000	well	13	well	0.0338542	well	0.452461	0.00400408	0.0034539
Other Tips and tubes for preparing premix solution	0.2 ml Hi-8-Dome Cap	TaKaRa/Clontech	NJ301	3000	well	10692	3000	well	26	well	0.0677083	well	0.241312	0.00213551	0.00184208
Other Tips and tubes for preparing premix solution	0.2 ml Hi-Tube Dome Cap	TaKaRa/Clontech	NJ200	1000	well	7574	1000	well	3	well	0.0078125	well	0.0591719	0.000523645	0.000451694
Sheel	Clear Peelable Seal	Agilent	16985-001	2000	sheel	118584	2000	sheel	3	sheel	0.0078125	sheel	0.463219	0.00409928	0.00353602
Sequencing	Custom sequence primer for NextSeq500	IDT		100	uM	29419	310	uL	1.5	uL (for 4 plates)	0.00390625	uL (for 4 plates)	0.370703	0.00328056	0.00282979
												Total cost (without Quality Check)	119.378	1.05644	0.911279
												Total cost (with Bioanalyzer Quality check)	122.292	1.08223	0.93353
												Total cost (with Multina Quality check)	120.289	1.06451	0.918237

## Sheet: v3.2 RT25_Column8 (Default)
Quartz-Seq2 (v3.2: 1,536 indexes, RT25 condition, 8 Column for cDNA), Default																		*variable*
step	component	maker	maker	component	component	component price (yen)	component (total)	component (total)	usage for 1536 well	usage for 1536 well	usage for 1 well	usage for 1 well	cost per cell (¥ yen)	cost per cell ($ dollor)	cost per cell (€ euro)		yen/dollar, November 2017	113
Lysis plate	twin.tec PCR Plate 384 clear	Eppendorf	0030 128.508	25	plate	23225	25	plate	4	plate	0.00260417	plate	2.41927	0.0214095	0.0184677		yen/euro, November 2017	131
Lysis plate	Tips, 30 µL, sterile, filtered, conductive, 384 in rack, case of 50	Agilent	11484-322	50	rack	493506	50	rack	0.133333	rack (for 30 plates x 4sets)	8.68056e-05	rack (for 30 plates x 4sets)	0.856781	0.00758213	0.00654031
Lysis buffer	RT primers (OPC)	FASMAC		100	uM	962	100	uL	0.96	uL	0.000625	uL	0.0060125	5.3208e-05	4.58969e-05
Lysis buffer	NP-40	Thermo Fisher Scientific	28324	10	%	16050	60000	uL	46.08	uL	0.03	uL	0.008025	7.10177e-05	6.12595e-05
Lysis buffer	dNTPs mix	Thermo Fisher Scientific	18427088	10	mM	83721	1000	uL	18.6182	uL	0.0121212	uL	1.0148	0.00898053	0.00774656
Lysis buffer	RNasin plus	Promega	N2615	40	unit/uL	41040	250	uL	38.4	uL	0.025	uL	4.104	0.0363186	0.0313282
Lysis buffer	RNase free water	TaKaRa/Clontech	9012	10000	uL	3672	10000	uL	663.942	uL	0.432254	uL	0.158724	0.00140463	0.00121163
RT buffer	10x Thermopol buffer	New England Biolabs	B9004S	10	x	3110	6000	uL	307.2	uL	0.2	uL	0.103667	0.000917404	0.000791349
RT buffer	SuperScript III	Thermo Fisher Scientific	18080085	200	unit/uL	139200	200	uL	38.4	uL	0.025	uL	17.4	0.153982	0.132824
RT buffer	RNasin plus	Promega	N2615	40	unit/uL	41040	250	uL	21.12	uL	0.01375	uL	2.2572	0.0199752	0.0172305
RT buffer	RNase free water	TaKaRa/Clontech	9012	10000	uL	3672	10000	uL	1169.28	uL	0.76125	uL	0.279531	0.00247373	0.00213382
cDNA pooling	Robotic Reservoirs Flat Bottom, Sterile	Nalgene	1200-1301	40	reservoir	32319	40	reservoir	2	reservoir	0.00130208	reservoir	1.05205	0.00931018	0.00803092
cDNA pooling	PARAFILM® M roll size 2 in. × 250 ft	Parafilm	6-711-02	76.2	m	3600	76.2	meter	0.86	meter	0.000559896	meter	0.0264518	0.000234086	0.000201922
cDNA concentration	DNA Clean & Concentrator™-5	Zymo Research	D4014	200	column/time	46820	200	column/time	8	column/time	0.00520833	column/time	1.21927	0.01079	0.00930741
cDNA concentration	RNase free water	TaKaRa/Clontech	9012	10000	uL	3672	10000	uL	168	uL	0.109375	uL	0.0401625	0.00035542	0.000306584
poly-A tailling	10x Thermopol buffer	New England Biolabs	B9004S	10	x	3110	6000	uL	20	uL	0.0130208	uL	0.00674913	5.97268e-05	5.15201e-05
poly-A tailling	dATP	Thermo Fisher Scientific	10216018	100	mM	8920	250	uL	4.8	uL	0.003125	uL	0.1115	0.000986726	0.000851145
poly-A tailling	RNase H	Invitrogen	18021-071	2	unit/uL	33320	60	uL	3.84	uL	0.0025	uL	1.38833	0.0122861	0.010598
poly-A tailling	Terminal Transferase(Tdt), recombinant	Roche	3333574001	400	unit/uL	28300	60	uL	13.44	uL	0.00875	uL	4.12708	0.0365229	0.0315045
poly-A tailling	RNase free water	TaKaRa/Clontech	9012	10000	uL	3672	10000	uL	157.92	uL	0.102812	uL	0.0377527	0.000334095	0.000288189
PCR 1	2 × MightyAmp Buffer Ver.2 (*Including in MightyAmp™ DNA Polymerase Ver.2, which known as Terra™ PCR Direct Polymerase Mix. )	TaKaRa/Clontech	R071B(A×4)/639271	2	x			uL	801.28	uL	0.521667	uL
PCR 1	MightyAmp DNA Polymerase (*Including in MightyAmp™ DNA Polymerase Ver.2, which known as Terra™ PCR Direct Polymerase Mix. )	TaKaRa/Clontech	R071B(A×4)/639271	1.25	U/uL	92718	1000	uL	64	uL	0.0416667	uL	3.86325	0.0341881	0.0294905
PCR 1	10uM Tagging primer	IDT		10	uM	25747	4750	uL	10.24	uL	0.00666667	uL	0.0361361	0.000319789	0.000275848
PCR 1	RNase free water	TaKaRa/Clontech	9012	10000	uL	3672	10000	uL	601.6	uL	0.391667	uL	0.14382	0.00127274	0.00109786
PCR 2	2 × MightyAmp Buffer Ver.2 (*Including in MightyAmp™ DNA Polymerase Ver.2, which known as Terra™ PCR Direct Polymerase Mix. )	TaKaRa/Clontech	R071B(A×4)/639271	2	x			uL	801.28	uL	0.521667	uL
PCR 2	100uM gM primer	IDT		100	uM	21470	820	uL	30.464	uL	0.0198333	uL	0.519295	0.00459553	0.00396408
PCR 2	RNase free water	TaKaRa/Clontech	9012	10000	uL	3672	10000	uL	775.68	uL	0.505	uL	0.185436	0.00164103	0.00141554
Purification 1	MinElute PCR Purification Kit (250)	Qiagen	28006	250	column	64000	250	column	3	column	0.00195312	column	0.5	0.00442478	0.00381679
Purification 1	RNase free water	TaKaRa/Clontech	9012	10000	uL	3672	10000	uL	96	uL	0.0625	uL	0.02295	0.000203097	0.000175191
Purification 1	Agencourt AMPure XP	Beckman Coulter	A63881	60000	uL	100980	60000	uL	72	uL	0.046875	uL	0.0788906	0.000698147	0.000602219
Quality Check 1	BioAnalyzer High sensitivity kit	Agilent	5067-4626	110	well	61560	110	well	1	well	0.000651042	well	0.364347	0.00322431	0.00278127
Quality Check 1 (alternative)	Multina DNA-12000 systems	Shimazu	S292-36600-91	1000	times	175000	1000	well	1	well	0.000651042	well	0.113932	0.00100825	0.000869712
cDNA Fragmentation	microTUBE AFA Fiber Crimp-Cap 6x16mm (250)	Covaris	520091	250	tube	213840	250	tube	1	tube	0.000651042	tube	0.556875	0.0049281	0.00425095
cDNA Fragmentation	DNA Clean & Concentrator™-5	Zymo Research	D4014	200	column/time	46820	200	column/time	1	column/time	0.000651042	column/time	0.152409	0.00134875	0.00116343
cDNA Fragmentation	RNase free water	TaKaRa/Clontech	9012	10000	uL	3672	10000	uL	11	uL	0.00716146	uL	0.00262969	2.32716e-05	2.0074e-05
Library prep	KAPA hyper prep kit	KAPA Biosystems		24	times	160799	24	times	0.2	times	0.000130208	times	0.87239	0.00772027	0.00665947
Library prep	KAPA HiFi HS ReadyMix	KAPA Biosystems	KK2602	6250	uL	37800	6250	uL	25	uL	0.016276	uL	0.0984375	0.000871128	0.000751431
Library prep	rYshapeP5 (HPLC)	IDT		100	uM	20304	900	uL	0.03	uL	1.95313e-05	uL	0.000440625	3.89934e-06	3.36355e-06
Library prep	rYshapeP7LTxx (HPLC)	IDT		100	uM	29419	310	uL	0.03	uL	1.95313e-05	uL	0.00185352	1.64028e-05	1.4149e-05
Library prep	P5-gMac_hybrid (HPLC)	IDT		100	uM	29419	310	uL	0.35	uL	0.000227865	uL	0.0216243	0.000191366	0.000165071
Library prep	TPC2 (HPLC)	IDT		100	uM	21556	818	uL	0.35	uL	0.000227865	uL	0.00600471	5.3139e-05	4.58374e-05
Purification 2	Agencourt AMPure XP	Beckman Coulter	A63881	60000	uL	100980	60000	uL	40	uL	0.0260417	uL	0.0438281	0.00038786	0.000334566
Purification 2	RNase free water	TaKaRa/Clontech	9012	10000	uL	3672	10000	uL	25	uL	0.016276	uL	0.00597656	5.28899e-05	4.56226e-05
Quality Check 2	BioAnalyzer High sensitivity kit	Agilent	5067-4626	110	well	61560	110	well	1	well	0.000651042	well	0.364347	0.00322431	0.00278127
Quality Check 2 (alternative)	Multina DNA-12000 systems	Shimazu	S292-36600-91	1000	times	175000	1000	well	1	well	0.000651042	well	0.113932	0.00100825	0.000869712
Other Tips and tubes for preparing premix solution	ART10 Tip	MBP	2140-05-HR	4800	Tip	57210	4800	Tip	16	Tip	0.0104167	Tip	0.124154	0.0010987	0.000947738
Other Tips and tubes for preparing premix solution	ART100E low retention	MBP	2065E-05-HR	4800	Tip	60480	4800	Tip	36	Tip	0.0234375	Tip	0.295312	0.00261338	0.00225429
Other Tips and tubes for preparing premix solution	ART20 low retention	MBP	2149P-05-HR	4800	Tip	60480	4800	Tip	20	Tip	0.0130208	Tip	0.164062	0.00145188	0.00125239
Other Tips and tubes for preparing premix solution	Neptune BT200 Tip	TOHO	1013070	4800	Tip	34560	4800	Tip	5	Tip	0.00325521	Tip	0.0234375	0.000207412	0.000178912
Other Tips and tubes for preparing premix solution	Neptune BT1250 Tip	TOHO	1013090	3840	Tip	30240	3840	Tip	22	Tip	0.0143229	Tip	0.112793	0.000998168	0.000861015
Other Tips and tubes for preparing premix solution	SafetySpace Filter Tips 5-300uL	Sartorius	LH-LF790301	960	Tip	13651	960	Tip	2	Tip	0.00130208	Tip		0	0
Other Tips and tubes for preparing premix solution	DNA LoBind Tubes, DNA LoBind, 1.5 mL	Eppendorf	30108051	750	tube	6480	750	tube	5	tube	0.00325521	tube	0.028125	0.000248894	0.000214695
Other Tips and tubes for preparing premix solution	50mL Centrifuge tube	Watson	1342-050S	480	tube	10220	480	tube	1	tube	0.000651042	tube	0.0138618	0.00012267	0.000105815
Other Tips and tubes for preparing premix solution	DNA LoBind Tubes, DNA LoBind, 5.0 mL	Eppendorf	30108310	400	tube	11404	400	tube	5	tube	0.00325521	tube	0.092806	0.000821292	0.000708443
Other Tips and tubes for preparing premix solution	0.2 ml Hi-8-Tube	TaKaRa/Clontech	NJ300	3000	well	40095	3000	well	32	well	0.0208333	well	0.278438	0.00246405	0.00212548
Other Tips and tubes for preparing premix solution	0.2 ml Hi-8-Dome Cap	TaKaRa/Clontech	NJ301	3000	well	10692	3000	well	64	well	0.0416667	well	0.1485	0.00131416	0.00113359
Other Tips and tubes for preparing premix solution	0.2 ml Hi-Tube Dome Cap	TaKaRa/Clontech	NJ200	1000	well	7574	1000	well	4	well	0.00260417	well	0.019724	0.000174548	0.000150565
Sheel	Clear Peelable Seal	Agilent	16985-001	2000	sheel	118584	2000	sheel	3	sheel	0.00195312	sheel	0.115805	0.00102482	0.000884005
Sequencing	Custom sequence primer for NextSeq500	IDT		100	uM	29419	310	uL	6	uL (for 1set of 1,536 indexes)	0.00390625	uL (for 1set of 1,536 indexes)	0.370703	0.00328056	0.00282979
												Total cost (without Quality Check)	45.5173	0.402808	0.347461
												Total cost (with Bioanalyzer Quality check)	46.246	0.409257	0.353023
												Total cost (with Multina Quality check)	45.7452	0.404825	0.3492

## Sheet: v3.2 RT6.25_Column8
Quartz-Seq2 (v3.2: 1,536 indexes, RT25 condition, 8 Column for cDNA), Default																		*variable*
step	component	maker	maker	component	component	component price (yen)	component (total)	component (total)	usage for 1536 well	usage for 1536 well	usage for 1 well	usage for 1 well	cost per cell (¥ yen)	cost per cell ($ dollor)	cost per cell (€ euro)		yen/dollar, November 2017	113
Lysis plate	twin.tec PCR Plate 384 clear	Eppendorf	0030 128.508	25	plate	23225	25	plate	4	plate	0.00260417	plate	2.41927	0.0214095	0.0184677		yen/euro, November 2017	131
Lysis plate	Tips, 30 µL, sterile, filtered, conductive, 384 in rack, case of 50	Agilent	11484-322	50	rack	493506	50	rack	0.133333	rack (for 30 plates x 4sets)	8.68056e-05	rack (for 30 plates x 4sets)	0.856781	0.00758213	0.00654031
Lysis buffer	RT primers (OPC)	FASMAC		100	uM	962	100	uL	0.96	uL	0.000625	uL	0.0060125	5.3208e-05	4.58969e-05
Lysis buffer	NP-40	Thermo Fisher Scientific	28324	10	%	16050	60000	uL	46.08	uL	0.03	uL	0.008025	7.10177e-05	6.12595e-05
Lysis buffer	dNTPs mix	Thermo Fisher Scientific	18427088	10	mM	83721	1000	uL	18.6182	uL	0.0121212	uL	1.0148	0.00898053	0.00774656
Lysis buffer	RNasin plus	Promega	N2615	40	unit/uL	41040	250	uL	38.4	uL	0.025	uL	4.104	0.0363186	0.0313282
Lysis buffer	RNase free water	TaKaRa/Clontech	9012	10000	uL	3672	10000	uL	663.942	uL	0.432254	uL	0.158724	0.00140463	0.00121163
RT buffer	10x Thermopol buffer	New England Biolabs	B9004S	10	x	3110	6000	uL	307.2	uL	0.2	uL	0.103667	0.000917404	0.000791349
RT buffer	SuperScript III	Thermo Fisher Scientific	18080085	200	unit/uL	139200	200	uL	9.6	uL	0.00625	uL	4.35	0.0384956	0.0332061
RT buffer	RNasin plus	Promega	N2615	40	unit/uL	41040	250	uL	5.28	uL	0.0034375	uL	0.5643	0.00499381	0.00430763
RT buffer	RNase free water	TaKaRa/Clontech	9012	10000	uL	3672	10000	uL	1213.92	uL	0.790313	uL	0.290203	0.00256817	0.00221529
cDNA pooling	Robotic Reservoirs Flat Bottom, Sterile	Nalgene	1200-1301	40	reservoir	32319	40	reservoir	2	reservoir	0.00130208	reservoir	1.05205	0.00931018	0.00803092
cDNA pooling	PARAFILM® M roll size 2 in. × 250 ft	Parafilm	6-711-02	76.2	m	3600	76.2	meter	0.86	meter	0.000559896	meter	0.0264518	0.000234086	0.000201922
cDNA concentration	DNA Clean & Concentrator™-5	Zymo Research	D4014	200	column/time	46820	200	column/time	8	column/time	0.00520833	column/time	1.21927	0.01079	0.00930741
cDNA concentration	RNase free water	TaKaRa/Clontech	9012	10000	uL	3672	10000	uL	168	uL	0.109375	uL	0.0401625	0.00035542	0.000306584
poly-A tailling	10x Thermopol buffer	New England Biolabs	B9004S	10	x	3110	6000	uL	20	uL	0.0130208	uL	0.00674913	5.97268e-05	5.15201e-05
poly-A tailling	dATP	Thermo Fisher Scientific	10216018	100	mM	8920	250	uL	4.8	uL	0.003125	uL	0.1115	0.000986726	0.000851145
poly-A tailling	RNase H	Invitrogen	18021-071	2	unit/uL	33320	60	uL	3.84	uL	0.0025	uL	1.38833	0.0122861	0.010598
poly-A tailling	Terminal Transferase(Tdt), recombinant	Roche	3333574001	400	unit/uL	28300	60	uL	13.44	uL	0.00875	uL	4.12708	0.0365229	0.0315045
poly-A tailling	RNase free water	TaKaRa/Clontech	9012	10000	uL	3672	10000	uL	157.92	uL	0.102812	uL	0.0377527	0.000334095	0.000288189
PCR 1	2 × MightyAmp Buffer Ver.2 (*Including in MightyAmp™ DNA Polymerase Ver.2, which known as Terra™ PCR Direct Polymerase Mix. )	TaKaRa/Clontech	R071B(A×4)/639271	2	x			uL	801.28	uL	0.521667	uL
PCR 1	MightyAmp DNA Polymerase (*Including in MightyAmp™ DNA Polymerase Ver.2, which known as Terra™ PCR Direct Polymerase Mix. )	TaKaRa/Clontech	R071B(A×4)/639271	1.25	U/uL	92718	1000	uL	64	uL	0.0416667	uL	3.86325	0.0341881	0.0294905
PCR 1	10uM Tagging primer	IDT		10	uM	25747	4750	uL	10.24	uL	0.00666667	uL	0.0361361	0.000319789	0.000275848
PCR 1	RNase free water	TaKaRa/Clontech	9012	10000	uL	3672	10000	uL	601.6	uL	0.391667	uL	0.14382	0.00127274	0.00109786
PCR 2	2 × MightyAmp Buffer Ver.2 (*Including in MightyAmp™ DNA Polymerase Ver.2, which known as Terra™ PCR Direct Polymerase Mix. )	TaKaRa/Clontech	R071B(A×4)/639271	2	x			uL	801.28	uL	0.521667	uL
PCR 2	100uM gM primer	IDT		100	uM	21470	820	uL	30.464	uL	0.0198333	uL	0.519295	0.00459553	0.00396408
PCR 2	RNase free water	TaKaRa/Clontech	9012	10000	uL	3672	10000	uL	775.68	uL	0.505	uL	0.185436	0.00164103	0.00141554
Purification 1	MinElute PCR Purification Kit (250)	Qiagen	28006	250	column	64000	250	column	3	column	0.00195312	column	0.5	0.00442478	0.00381679
Purification 1	RNase free water	TaKaRa/Clontech	9012	10000	uL	3672	10000	uL	96	uL	0.0625	uL	0.02295	0.000203097	0.000175191
Purification 1	Agencourt AMPure XP	Beckman Coulter	A63881	60000	uL	100980	60000	uL	72	uL	0.046875	uL	0.0788906	0.000698147	0.000602219
Quality Check 1	BioAnalyzer High sensitivity kit	Agilent	5067-4626	110	well	61560	110	well	1	well	0.000651042	well	0.364347	0.00322431	0.00278127
Quality Check 1 (alternative)	Multina DNA-12000 systems	Shimazu	S292-36600-91	1000	times	175000	1000	well	1	well	0.000651042	well	0.113932	0.00100825	0.000869712
cDNA Fragmentation	microTUBE AFA Fiber Crimp-Cap 6x16mm (250)	Covaris	520091	250	tube	213840	250	tube	1	tube	0.000651042	tube	0.556875	0.0049281	0.00425095
cDNA Fragmentation	DNA Clean & Concentrator™-5	Zymo Research	D4014	200	column/time	46820	200	column/time	1	column/time	0.000651042	column/time	0.152409	0.00134875	0.00116343
cDNA Fragmentation	RNase free water	TaKaRa/Clontech	9012	10000	uL	3672	10000	uL	11	uL	0.00716146	uL	0.00262969	2.32716e-05	2.0074e-05
Library prep	KAPA hyper prep kit	KAPA Biosystems		24	times	160799	24	times	0.2	times	0.000130208	times	0.87239	0.00772027	0.00665947
Library prep	KAPA HiFi HS ReadyMix	KAPA Biosystems	KK2602	6250	uL	37800	6250	uL	25	uL	0.016276	uL	0.0984375	0.000871128	0.000751431
Library prep	rYshapeP5 (HPLC)	IDT		100	uM	20304	900	uL	0.03	uL	1.95313e-05	uL	0.000440625	3.89934e-06	3.36355e-06
Library prep	rYshapeP7LTxx (HPLC)	IDT		100	uM	29419	310	uL	0.03	uL	1.95313e-05	uL	0.00185352	1.64028e-05	1.4149e-05
Library prep	P5-gMac_hybrid (HPLC)	IDT		100	uM	29419	310	uL	0.35	uL	0.000227865	uL	0.0216243	0.000191366	0.000165071
Library prep	TPC2 (HPLC)	IDT		100	uM	21556	818	uL	0.35	uL	0.000227865	uL	0.00600471	5.3139e-05	4.58374e-05
Purification 2	Agencourt AMPure XP	Beckman Coulter	A63881	60000	uL	100980	60000	uL	40	uL	0.0260417	uL	0.0438281	0.00038786	0.000334566
Purification 2	RNase free water	TaKaRa/Clontech	9012	10000	uL	3672	10000	uL	25	uL	0.016276	uL	0.00597656	5.28899e-05	4.56226e-05
Quality Check 2	BioAnalyzer High sensitivity kit	Agilent	5067-4626	110	well	61560	110	well	1	well	0.000651042	well	0.364347	0.00322431	0.00278127
Quality Check 2 (alternative)	Multina DNA-12000 systems	Shimazu	S292-36600-91	1000	times	175000	1000	well	1	well	0.000651042	well	0.113932	0.00100825	0.000869712
Other Tips and tubes for preparing premix solution	ART10 Tip	MBP	2140-05-HR	4800	Tip	57210	4800	Tip	16	Tip	0.0104167	Tip	0.124154	0.0010987	0.000947738
Other Tips and tubes for preparing premix solution	ART100E low retention	MBP	2065E-05-HR	4800	Tip	60480	4800	Tip	36	Tip	0.0234375	Tip	0.295312	0.00261338	0.00225429
Other Tips and tubes for preparing premix solution	ART20 low retention	MBP	2149P-05-HR	4800	Tip	60480	4800	Tip	20	Tip	0.0130208	Tip	0.164062	0.00145188	0.00125239
Other Tips and tubes for preparing premix solution	Neptune BT200 Tip	TOHO	1013070	4800	Tip	34560	4800	Tip	5	Tip	0.00325521	Tip	0.0234375	0.000207412	0.000178912
Other Tips and tubes for preparing premix solution	Neptune BT1250 Tip	TOHO	1013090	3840	Tip	30240	3840	Tip	22	Tip	0.0143229	Tip	0.112793	0.000998168	0.000861015
Other Tips and tubes for preparing premix solution	SafetySpace Filter Tips 5-300uL	Sartorius	LH-LF790301	960	Tip	13651	960	Tip	2	Tip	0.00130208	Tip		0	0
Other Tips and tubes for preparing premix solution	DNA LoBind Tubes, DNA LoBind, 1.5 mL	Eppendorf	30108051	750	tube	6480	750	tube	5	tube	0.00325521	tube	0.028125	0.000248894	0.000214695
Other Tips and tubes for preparing premix solution	50mL Centrifuge tube	Watson	1342-050S	480	tube	10220	480	tube	1	tube	0.000651042	tube	0.0138618	0.00012267	0.000105815
Other Tips and tubes for preparing premix solution	DNA LoBind Tubes, DNA LoBind, 5.0 mL	Eppendorf	30108310	400	tube	11404	400	tube	5	tube	0.00325521	tube	0.092806	0.000821292	0.000708443
Other Tips and tubes for preparing premix solution	0.2 ml Hi-8-Tube	TaKaRa/Clontech	NJ300	3000	well	40095	3000	well	32	well	0.0208333	well	0.278438	0.00246405	0.00212548
Other Tips and tubes for preparing premix solution	0.2 ml Hi-8-Dome Cap	TaKaRa/Clontech	NJ301	3000	well	10692	3000	well	64	well	0.0416667	well	0.1485	0.00131416	0.00113359
Other Tips and tubes for preparing premix solution	0.2 ml Hi-Tube Dome Cap	TaKaRa/Clontech	NJ200	1000	well	7574	1000	well	4	well	0.00260417	well	0.019724	0.000174548	0.000150565
Sheel	Clear Peelable Seal	Agilent	16985-001	2000	sheel	118584	2000	sheel	3	sheel	0.00195312	sheel	0.115805	0.00102482	0.000884005
Sequencing	Custom sequence primer for NextSeq500	IDT		100	uM	29419	310	uL	6	uL (for 1set of 1,536 indexes)	0.00390625	uL (for 1set of 1,536 indexes)	0.370703	0.00328056	0.00282979
												Total cost (without Quality Check)	30.7851	0.272435	0.235001
												Total cost (with Bioanalyzer Quality check)	31.5138	0.278883	0.240563
												Total cost (with Multina Quality check)	31.013	0.274451	0.23674

## Sheet: v3.2 RT6.25_Column3 (Cheapest)
Quartz-Seq2 (v3.2: 1,536 indexes, RT6.25 condition, 3 Column for cDNA), Cheapest condition																		*variable*
step	component	maker	maker	component	component	component price (yen)	component (total)	component (total)	usage for 1536 well	usage for 1536 well	usage for 1 well	usage for 1 well	cost per cell (¥ yen)	cost per cell ($ dollor)	cost per cell (€ euro)		yen/dollar, November 2017	113
Lysis plate	twin.tec PCR Plate 384 clear	Eppendorf	0030 128.508	25	plate	23225	25	plate	4	plate	0.00260417	plate	2.41927	0.0214095	0.0184677		yen/euro, November 2017	131
Lysis plate	Tips, 30 µL, sterile, filtered, conductive, 384 in rack, case of 50	Agilent	11484-322	50	rack	493506	50	rack	0.133333	rack (for 30 plates x 4sets)	8.68056e-05	rack (for 30 plates x 4sets)	0.856781	0.00758213	0.00163508
Lysis buffer	RT primers (OPC)	FASMAC		100	uM	962	100	uL	0.96	uL	0.000625	uL	0.0060125	5.3208e-05	4.58969e-05
Lysis buffer	NP-40	Thermo Fisher Scientific	28324	10	%	16050	60000	uL	46.08	uL	0.03	uL	0.008025	7.10177e-05	6.12595e-05
Lysis buffer	dNTPs mix	Thermo Fisher Scientific	18427088	10	mM	83721	1000	uL	18.6182	uL	0.0121212	uL	1.0148	0.00898053	0.00774656
Lysis buffer	RNasin plus	Promega	N2615	40	unit/uL	41040	250	uL	38.4	uL	0.025	uL	4.104	0.0363186	0.0313282
Lysis buffer	RNase free water	TaKaRa/Clontech	9012	10000	uL	3672	10000	uL	663.942	uL	0.432254	uL	0.158724	0.00140463	0.00121163
RT buffer	10x Thermopol buffer	New England Biolabs	B9004S	10	x	3110	6000	uL	307.2	uL	0.2	uL	0.103667	0.000917404	0.000791349
RT buffer	SuperScript III	Thermo Fisher Scientific	18080085	200	unit/uL	139200	200	uL	9.6	uL	0.00625	uL	4.35	0.0384956	0.0332061
RT buffer	RNasin plus	Promega	N2615	40	unit/uL	41040	250	uL	5.28	uL	0.0034375	uL	0.5643	0.00499381	0.00430763
RT buffer	RNase free water	TaKaRa/Clontech	9012	10000	uL	3672	10000	uL	1213.92	uL	0.790313	uL	0.290203	0.00256817	0.00221529
cDNA pooling	Robotic Reservoirs Flat Bottom, Sterile	Nalgene	1200-1301	40	reservoir	32319	40	reservoir	2	reservoir	0.00130208	reservoir	1.05205	0.00931018	0.00803092
cDNA pooling	PARAFILM® M roll size 2 in. × 250 ft	Parafilm	6-711-02	76.2	m	3600	76.2	meter	0.86	meter	0.000559896	meter	0.0264518	0.000234086	0.000201922
cDNA concentration	DNA Clean & Concentrator™-5	Zymo Research	D4014	200	column/time	46820	200	column/time	3	column/time	0.00195312	column/time	0.457227	0.00404625	0.00349028
cDNA concentration	RNase free water	TaKaRa/Clontech	9012	10000	uL	3672	10000	uL	63	uL	0.0410156	uL	0.0150609	0.000133283	0.000114969
poly-A tailling	10x Thermopol buffer	New England Biolabs	B9004S	10	x	3110	6000	uL	7.5	uL	0.00488281	uL	0.00253092	2.23976e-05	1.932e-05
poly-A tailling	dATP	Thermo Fisher Scientific	10216018	100	mM	8920	250	uL	1.8	uL	0.00117187	uL	0.0418125	0.000370022	0.000319179
poly-A tailling	RNase H	Invitrogen	18021-071	2	unit/uL	33320	60	uL	1.44	uL	0.0009375	uL	0.520625	0.0046073	0.00397424
poly-A tailling	Terminal Transferase(Tdt), recombinant	Roche	3333574001	400	unit/uL	28300	60	uL	5.04	uL	0.00328125	uL	1.54766	0.0136961	0.0118142
poly-A tailling	RNase free water	TaKaRa/Clontech	9012	10000	uL	3672	10000	uL	59.22	uL	0.0385547	uL	0.0141573	0.000125286	0.000108071
PCR 1	2 × MightyAmp Buffer Ver.2 (*Including in MightyAmp™ DNA Polymerase Ver.2, which known as Terra™ PCR Direct Polymerase Mix. )	TaKaRa/Clontech	R071B(A×4)/639271	2	x			uL	300.48	uL	0.195625	uL
PCR 1	MightyAmp DNA Polymerase (*Including in MightyAmp™ DNA Polymerase Ver.2, which known as Terra™ PCR Direct Polymerase Mix. )	TaKaRa/Clontech	R071B(A×4)/639271	1.25	U/uL	92718	1000	uL	24	uL	0.015625	uL	1.44872	0.0128205	0.0110589
PCR 1	10uM Tagging primer	IDT		10	uM	25747	4750	uL	3.84	uL	0.0025	uL	0.0135511	0.000119921	0.000103443
PCR 1	RNase free water	TaKaRa/Clontech	9012	10000	uL	3672	10000	uL	225.6	uL	0.146875	uL	0.0539325	0.000477279	0.000411698
PCR 2	2 × MightyAmp Buffer Ver.2 (*Including in MightyAmp™ DNA Polymerase Ver.2, which known as Terra™ PCR Direct Polymerase Mix. )	TaKaRa/Clontech	R071B(A×4)/639271	2	x			uL	300.48	uL	0.195625	uL
PCR 2	100uM gM primer	IDT		100	uM	21470	820	uL	11.424	uL	0.0074375	uL	0.194736	0.00172332	0.00148653
PCR 2	RNase free water	TaKaRa/Clontech	9012	10000	uL	3672	10000	uL	290.88	uL	0.189375	uL	0.0695385	0.000615385	0.000530828
Purification 1	MinElute PCR Purification Kit (250)	Qiagen	28006	250	column	64000	250	column	1	column	0.000651042	column	0.166667	0.00147493	0.00127226
Purification 1	RNase free water	TaKaRa/Clontech	9012	10000	uL	3672	10000	uL	32	uL	0.0208333	uL	0.00765	6.76991e-05	5.83969e-05
Purification 1	Agencourt AMPure XP	Beckman Coulter	A63881	60000	uL	100980	60000	uL	24	uL	0.015625	uL	0.0262969	0.000232716	0.00020074
Quality Check 1	BioAnalyzer High sensitivity kit	Agilent	5067-4626	110	well	61560	110	well	1	well	0.000651042	well	0.364347	0.00322431	0.00278127
Quality Check 1 (alternative)	Multina DNA-12000 systems	Shimazu	S292-36600-91	1000	times	175000	1000	well	1	well	0.000651042	well	0.113932	0.00100825	0.000869712
cDNA Fragmentation	microTUBE AFA Fiber Crimp-Cap 6x16mm (250)	Covaris	520091	250	tube	213840	250	tube	1	tube	0.000651042	tube	0.556875	0.0049281	0.00425095
cDNA Fragmentation	DNA Clean & Concentrator™-5	Zymo Research	D4014	200	column/time	46820	200	column/time	1	column/time	0.000651042	column/time	0.152409	0.00134875	0.00116343
cDNA Fragmentation	RNase free water	TaKaRa/Clontech	9012	10000	uL	3672	10000	uL	11	uL	0.00716146	uL	0.00262969	2.32716e-05	2.0074e-05
Library prep	KAPA hyper prep kit	KAPA Biosystems		24	times	160799	24	times	0.2	times	0.000130208	times	0.87239	0.00772027	0.00665947
Library prep	KAPA HiFi HS ReadyMix	KAPA Biosystems	KK2602	6250	uL	37800	6250	uL	25	uL	0.016276	uL	0.0984375	0.000871128	0.000751431
Library prep	rYshapeP5 (HPLC)	IDT		100	uM	20304	900	uL	0.03	uL	1.95313e-05	uL	0.000440625	3.89934e-06	3.36355e-06
Library prep	rYshapeP7LTxx (HPLC)	IDT		100	uM	29419	310	uL	0.03	uL	1.95313e-05	uL	0.00185352	1.64028e-05	1.4149e-05
Library prep	P5-gMac_hybrid (HPLC)	IDT		100	uM	29419	310	uL	0.35	uL	0.000227865	uL	0.0216243	0.000191366	0.000165071
Library prep	TPC2 (HPLC)	IDT		100	uM	21556	818	uL	0.35	uL	0.000227865	uL	0.00600471	5.3139e-05	4.58374e-05
Purification 2	Agencourt AMPure XP	Beckman Coulter	A63881	60000	uL	100980	60000	uL	40	uL	0.0260417	uL	0.0438281	0.00038786	0.000334566
Purification 2	RNase free water	TaKaRa/Clontech	9012	10000	uL	3672	10000	uL	25	uL	0.016276	uL	0.00597656	5.28899e-05	4.56226e-05
Quality Check 2	BioAnalyzer High sensitivity kit	Agilent	5067-4626	110	well	61560	110	well	1	well	0.000651042	well	0.364347	0.00322431	0.00278127
Quality Check 2 (alternative)	Multina DNA-12000 systems	Shimazu	S292-36600-91	1000	times	175000	1000	well	1	well	0.000651042	well	0.113932	0.00100825	0.000869712
Other Tips and tubes for preparing premix solution	ART10 Tip	MBP	2140-05-HR	4800	Tip	57210	4800	Tip	16	Tip	0.0104167	Tip	0.124154	0.0010987	0.000947738
Other Tips and tubes for preparing premix solution	ART100E low retention	MBP	2065E-05-HR	4800	Tip	60480	4800	Tip	36	Tip	0.0234375	Tip	0.295312	0.00261338	0.00225429
Other Tips and tubes for preparing premix solution	ART20 low retention	MBP	2149P-05-HR	4800	Tip	60480	4800	Tip	20	Tip	0.0130208	Tip	0.164062	0.00145188	0.00125239
Other Tips and tubes for preparing premix solution	Neptune BT200 Tip	TOHO	1013070	4800	Tip	34560	4800	Tip	5	Tip	0.00325521	Tip	0.0234375	0.000207412	0.000178912
Other Tips and tubes for preparing premix solution	Neptune BT1250 Tip	TOHO	1013090	3840	Tip	30240	3840	Tip	22	Tip	0.0143229	Tip	0.112793	0.000998168	0.000861015
Other Tips and tubes for preparing premix solution	SafetySpace Filter Tips 5-300uL	Sartorius	LH-LF790301	960	Tip	13651	960	Tip	2	Tip	0.00130208	Tip		0	0
Other Tips and tubes for preparing premix solution	DNA LoBind Tubes, DNA LoBind, 1.5 mL	Eppendorf	30108051	750	tube	6480	750	tube	5	tube	0.00325521	tube	0.028125	0.000248894	0.000214695
Other Tips and tubes for preparing premix solution	50mL Centrifuge tube	Watson	1342-050S	480	tube	10220	480	tube	1	tube	0.000651042	tube	0.0138618	0.00012267	0.000105815
Other Tips and tubes for preparing premix solution	DNA LoBind Tubes, DNA LoBind, 5.0 mL	Eppendorf	30108310	400	tube	11404	400	tube	5	tube	0.00325521	tube	0.092806	0.000821292	0.000708443
Other Tips and tubes for preparing premix solution	0.2 ml Hi-8-Tube	TaKaRa/Clontech	NJ300	3000	well	40095	3000	well	32	well	0.0208333	well	0.278438	0.00246405	0.00212548
Other Tips and tubes for preparing premix solution	0.2 ml Hi-8-Dome Cap	TaKaRa/Clontech	NJ301	3000	well	10692	3000	well	64	well	0.0416667	well	0.1485	0.00131416	0.00113359
Other Tips and tubes for preparing premix solution	0.2 ml Hi-Tube Dome Cap	TaKaRa/Clontech	NJ200	1000	well	7574	1000	well	4	well	0.00260417	well	0.019724	0.000174548	0.000150565
Sheel	Clear Peelable Seal	Agilent	16985-001	2000	sheel	118584	2000	sheel	3	sheel	0.00195312	sheel	0.115805	0.00102482	0.000884005
Sequencing	Custom sequence primer for NextSeq500	IDT		100	uM	29419	310	uL	6	uL (for 1set of 1,536 indexes)	0.00390625	uL (for 1set of 1,536 indexes)	0.370703	0.00328056	0.00282979
												Total cost (without Quality Check)	22.442	0.204289	0.171313
												Total cost (with Bioanalyzer Quality check)	23.1707	0.210737	0.176876
												Total cost (with Multina Quality check)	22.6699	0.206305	0.173053
