# Supplementary material for: Quartz-Seq2: a high-throughput single-cell RNA-sequencing method that effectively uses limited sequence reads
Source: Genome Biol. 2018 Mar 9;19:29. doi: 10.1186/s13059-018-1407-3 (PMC5845169; doi:10.1186/s13059-018-1407-3)
Supplement: Supplementary file 3 — Table S2. Differentially expressed genes between clusters 1 and 8. (XLSX 85 kb) [file 13059_2018_1407_MOESM3_ESM.xlsx]

## Sheet: DegGenesC1vsC8_2fold
	delta	mean_cluster1	mean_cluster8	Fold change	p_value	q_value
Krtdap	446.9	1.96759	0	inf	0	0
Car8	231.14	0.978549	0	inf	0	0
Dmkn	654.27	2.6383	0	inf	0	0
Sbsn	373.38	1.57389	0.00506675	310.63	0	0
Chst1	451.73	2.0418	0.00887698	230.01	0	0
Duoxa1	381.06	1.69088	0.0129203	130.871	0	0
Itgb7	328.27	1.65971	0.0145127	114.363	0	0
Aldh1a3	432.28	2.05665	0.0190512	107.954	0	0
Pi16	1808.95	8.11399	0.122095	66.4566	0	0
Limch1	259.91	1.27766	0.0210442	60.713	0	0
Stmn4	230.56	1.07134	0.0187951	57.0012	0	0
Ptgs1	296.14	1.36926	0.029056	47.1249	0	0
Nov	473.56	2.06282	0.0465695	44.2955	0	0
Ntn4	208.66	1.18662	0.0308725	38.436	0	0
Ildr2	413.44	2.04046	0.0634766	32.145	0	0
Smpd3	418.68	1.97733	0.0669563	29.5317	0	0
Sema3c	1372.55	7.97616	0.338054	23.5943	0	0
Edn1	329.56	1.78882	0.116084	15.4097	0	0
Mustn1	429.41	2.62221	0.181595	14.4399	0	0
Efhd1	890.15	5.18371	0.368407	14.0706	0	0
Dpp4	641.81	4.5819	0.350735	13.0637	0	0
Anxa3	2078.62	12.6592	0.973914	12.9982	0	0
Igfbp5	8733.21	51.9424	4.31905	12.0263	0	0
Gas7	540.6	3.34737	0.297147	11.265	0	0
Thbd	946.59	5.76283	0.548135	10.5135	0	0
Adam33	413.24	4.89346	0.477492	10.2483	0	0
Gan	206.1	1.43973	0.140733	10.2302	0	0
Basp1	363.55	2.58915	0.260507	9.9389	0	0
Pamr1	189.33	1.25916	0.132112	9.53096	0	0
Tmem100	728.83	4.95538	0.529506	9.3585	0	0
Dbn1	275.77	2.23691	0.242601	9.22054	0	0
Adamtsl4	229.42	1.85894	0.203611	9.12989	0	0
Cd55	696.29	4.84065	0.533559	9.07238	0	0
Ptgs2	947.78	5.09789	0.564315	9.03376	0	0
Bmp2	200.64	1.20552	0.140946	8.55304	0	0
Slco3a1	231.69	1.92898	0.229395	8.409	0	0
Gfpt2	1208.63	9.30681	1.1298	8.23754	0	0
Lurap1l	223.31	1.47577	0.189402	7.79173	0	0
Arl4d	196.29	1.6626	0.217775	7.6345	0	0
Fgf2	228.24	1.72627	0.227099	7.60139	0	0
Qpct	589.89	4.8099	0.661317	7.27322	0	0
Cadm3	359.45	2.44554	0.338031	7.23465	0	0
Klf2	775.46	7.19828	1.07849	6.67441	0	0
Creb5	437.59	4.17059	0.654867	6.3686	0	0
Uap1	1025.28	8.31288	1.34888	6.16281	0	0
Samhd1	220.94	2.2274	0.362041	6.15234	0	0
Ugdh	1206.53	11.2225	1.91999	5.84509	0	0
Plac8	361.75	3.49176	0.602866	5.79194	0	0
Lamc2	213.89	1.75644	0.305383	5.75161	0	0
Scara3	393.88	3.74602	0.663158	5.64876	0	0
Scd1	193.62	1.5131	0.278986	5.42358	0	0
Efemp1	1018.78	9.59371	1.95247	4.91363	0	0
Col14a1	774.28	9.21677	1.91152	4.82171	0	0
Ppp1r14b	197.86	1.67941	0.359323	4.67382	0	0
Pcolce2	1047.25	10.5272	2.2952	4.58661	0	0
Zyx	307.98	3.17516	0.69974	4.53763	0	0
Igfbp4	1568.87	16.3423	3.66493	4.45909	0	0
Fndc1	928.41	12.2412	2.80856	4.35853	0	0
Prss23	890.33	9.90504	2.27305	4.3576	0	0
Pcsk6	397.67	3.99006	0.946388	4.2161	0	0
Sfrp2	309.55	3.90861	0.932484	4.19162	0	0
Dact1	249.88	2.94839	0.707531	4.16715	0	0
Procr	482.18	5.43708	1.31411	4.13746	0	0
Fn1	2706.26	34.0859	8.52854	3.99669	0	0
Pla1a	548.43	7.10691	1.90529	3.7301	0	0
Hdac7	231.19	3.06141	0.831872	3.68014	0	0
Axl	986.65	12.5195	3.45612	3.6224	0	0
Lrrn4cl	337.39	4.24142	1.17513	3.60933	0	0
Heg1	547.27	6.82611	1.91667	3.56144	0	0
Nbl1	373.52	4.33249	1.26031	3.43763	0	0
Emilin2	311.29	3.95416	1.19164	3.31824	0	0
Ackr3	922.36	12.1565	3.67976	3.30361	0	0
Errfi1	678.74	8.32555	2.52298	3.29988	0	0
Ifi27l2a	293.96	4.10715	1.28144	3.20511	0	0
Plpp3	922.2	16.0199	5.05789	3.16732	0	0
Ccl2	476.44	6.60048	2.08778	3.16148	0	0
Fbn1	995.33	16.3051	5.32309	3.06309	0	0
Mfap5	1056.15	20.1908	6.96467	2.89903	0	0
Tgfbr2	501.92	8.67373	3.12448	2.77606	0	0
Igfbp6	1182.01	19.2391	7.14002	2.69454	0	0
Timp2	1807.63	34.6333	13.6629	2.53485	0	0
Postn	268.35	3.10649	5.58133	0.556586	0	0
Jun	283.36	7.90376	14.5766	0.542224	0	0
Serpinh1	238.07	5.88445	10.9412	0.537824	0	0
Mmp2	317.77	8.69932	16.1918	0.537268	0	0
Fosb	205.28	3.62078	6.99611	0.517542	0	0
Lamc1	207.15	3.88944	7.61148	0.510997	0	0
Mgst1	137.73	2.76925	5.51295	0.502317	0	0
Cst3	220.54	5.16484	10.2846	0.502192	0	0
Thy1	111.76	1.55597	3.25136	0.47856	0	0
Sepp1	467.04	7.38616	15.9788	0.462249	0	0
Ppic	112.52	1.20319	2.60716	0.461495	0	0
Nfia	146.25	1.76388	3.94834	0.446739	0	0
Col5a1	401.84	4.09319	9.36274	0.437178	0	0
Sparc	2963.36	26.6231	62.103	0.428693	0	0
Socs3	145.8	1.65442	3.93392	0.420554	0	0
Col1a2	4255.89	37.5283	89.3643	0.419947	0	0
Pcolce	400.8	4.37293	10.6112	0.412105	0	0
Col1a1	3985.77	26.959	67.5674	0.398994	0	0
Mt1	235.77	1.7741	4.45472	0.398252	0	0
Cpxm1	142.64	0.983118	2.47439	0.397318	0	0
Tnfaip6	232.94	1.77273	4.48212	0.395512	0	0
Lama2	206.06	1.73969	4.42384	0.393253	0	0
Abca8a	302.68	2.20099	5.59707	0.393239	0	0
Egfr	160.83	1.45382	3.75041	0.387642	0	0
Ccl11	393.96	3.85997	10.124	0.381271	0	0
Sult1e1	175.61	1.44762	3.81515	0.37944	0	0
Anxa5	334.38	2.73707	7.44315	0.36773	0	0
Ccdc80	535.96	3.98949	11.1039	0.359288	0	0
Gsn	9728.89	78.8268	231.313	0.34078	0	0
Lamb1	256.4	1.37258	4.10542	0.334334	0	0
Cd63	347.85	1.85785	5.64684	0.329007	0	0
Angptl4	205.59	1.29632	3.98452	0.325339	0	0
Col5a2	854.51	3.85643	11.8642	0.325047	0	0
Ctsh	185.14	0.974801	3.02202	0.322566	0	0
Gas1	269.86	1.36548	4.2527	0.321085	0	0
Col6a1	1450.63	6.09503	20.3668	0.299264	0	0
Nrp1	168.99	0.759844	2.55422	0.297485	0	0
Pdgfrb	142.63	0.581267	1.9647	0.295855	0	0
Svep1	131.63	0.719772	2.43336	0.295793	0	0
Hspg2	278.9	1.21621	4.16301	0.292146	0	0
Igf1	227.93	0.715552	2.47887	0.288661	0	0
AW112010	104.65	0.539723	1.87608	0.287687	0	0
Entpd2	327.39	1.15547	4.47541	0.258183	0	0
Mrc2	143.18	0.390309	1.59336	0.244959	0	0
Txnip	1407.52	5.04487	20.8024	0.242514	0	0
Cygb	419.13	1.41584	6.09302	0.23237	0	0
Col6a2	2032.52	4.06495	19.4526	0.208967	0	0
Gpm6b	137.54	0.258103	1.26997	0.203236	0	0
Gdf10	108.8	0.243465	1.30843	0.186075	0	0
Igfbp7	1503.86	2.74762	15.1977	0.180792	0	0
Col3a1	25806.4	36.9872	215.107	0.171948	0	0
Plin2	142.68	0.244557	1.51244	0.161697	0	0
Gpnmb	131.85	0.224121	1.3945	0.160718	0	0
Col4a4	156.63	0.258105	1.62114	0.159212	0	0
Ctsk	376.86	0.509885	3.24448	0.157155	0	0
Hpgd	494.62	0.756826	4.85821	0.155783	0	0
F3	191.35	0.178989	1.35238	0.132351	0	0
Sgk1	276.31	0.36738	2.78116	0.132096	0	0
Adh1	278.23	0.283879	2.17126	0.130744	0	0
Col6a3	1913.31	1.87793	14.7171	0.127602	0	0
Hmcn2	146.11	0.138334	1.22118	0.113279	0	0
Cav1	214.04	0.189719	1.87444	0.101214	0	0
Cyp1b1	367.06	0.251132	2.56173	0.0980322	0	0
Lox	570.47	0.459693	4.7084	0.0976324	0	0
Apoe	517.77	0.440637	4.75257	0.0927155	0	0
Lpl	4623.2	2.88632	32.4052	0.0890695	0	0
Fam198b	338.74	0.176048	2.25036	0.0782309	0	0
Tgfbi	312.38	0.161545	2.11606	0.076342	0	0
Bmper	202.74	0.120864	1.64218	0.0735993	0	0
Hsd11b1	1199.1	0.545549	7.59559	0.0718245	0	0
Podn	232.54	0.106318	1.48654	0.0715209	0	0
Wisp2	235.61	0.120835	1.7597	0.0686678	0	0
Nid2	227.46	0.0882297	1.40168	0.0629457	0	0
Crispld2	323.06	0.141943	2.27624	0.0623584	0	0
Deptor	195.55	0.0658252	1.06385	0.0618748	0	0
Bgn	2347.83	0.740864	12.1635	0.0609087	0	0
Lum	3192.5	0.994597	16.3724	0.0607485	0	0
Cyp26b1	175.24	0.0643621	1.08347	0.0594038	0	0
Spry1	269.51	0.0953833	1.61036	0.059231	0	0
Jam2	146.24	0.0500005	0.86455	0.0578341	0	0
Mme	155.19	0.0607674	1.08772	0.0558668	0	0
Nrep	959.29	0.252107	5.00998	0.050321	0	0
Tmem119	156.78	0.0443962	0.887088	0.050047	0	0
Col5a3	1688.58	0.432231	10.0361	0.0430676	0	0
Enpp2	561.32	0.148509	3.66948	0.0404714	0	0
Plvap	148.73	0.0327424	0.873826	0.0374701	0	0
Col4a1	5224.17	0.86577	26.6066	0.0325396	0	0
Steap4	604.02	0.0939492	3.27953	0.0286471	0	0
Col4a2	3205.58	0.414335	15.4064	0.0268937	0	0
Rbp1	192.47	0.014841	0.730977	0.020303	0	0
Fmo2	261.98	0.0191782	1.06107	0.0180745	0	0
Fabp4	340.84	0.0250642	1.76986	0.0141617	0	0
Mmp3	851.12	0.0396739	3.47082	0.0114307	0	0
Sparcl1	2976.8	0.098024	14.1854	0.00691021	0	0
Cxcl14	4937.3	0.137107	23.0484	0.00594868	0	0
Col15a1	1143.44	0.0243734	5.02929	0.0048463	0	0
Smoc2	2508.47	0.0374624	10.7795	0.00347535	0	0
Fbln7	230.5	0	0.957392	0	0	0
Cilp	297.73	0	1.41354	0	0	0
Arc	196.2	0	0.558086	0	0	0
Mgp	686.1	0	1.45694	0	0	0

## Sheet: DegGenesC1vsC8_1.5fold
	delta	mean_cluster1	mean_cluster8	Fold change	p_value	q_value
Cldn3	226.94	0.953905	0	inf	0	0
Car8	231.14	0.978549	0	inf	0	0
Krtdap	446.9	1.96759	0	inf	0	0
Bmp7	179.31	0.83591	0	inf	0	0
Dmkn	654.27	2.6383	0	inf	0	0
Sbsn	373.38	1.57389	0.00506675	310.63	0	0
Chst1	451.73	2.0418	0.00887698	230.01	0	0
Uchl1	174.51	0.772602	0.00506675	152.485	0	0
Sema3e	216.34	1.08363	0.00749242	144.631	0	0
Duoxa1	381.06	1.69088	0.0129203	130.871	0	0
Itgb7	328.27	1.65971	0.0145127	114.363	0	0
Duox1	164.12	0.925656	0.00836524	110.655	0	0
Aldh1a3	432.28	2.05665	0.0190512	107.954	0	0
Cd200	162.75	0.890492	0.0116732	76.2855	0	0
Adgrg2	156.19	1.05739	0.0155727	67.9007	0	0
Pi16	1808.95	8.11399	0.122095	66.4566	0	0
Limch1	259.91	1.27766	0.0210442	60.713	0	0
Stmn4	230.56	1.07134	0.0187951	57.0012	0	0
Ptgs1	296.14	1.36926	0.029056	47.1249	0	0
Nov	473.56	2.06282	0.0465695	44.2955	0	0
Ntn4	208.66	1.18662	0.0308725	38.436	0	0
Ildr2	413.44	2.04046	0.0634766	32.145	0	0
Smpd3	418.68	1.97733	0.0669563	29.5317	0	0
Sema3c	1372.55	7.97616	0.338054	23.5943	0	0
Gpr1	184.84	0.84888	0.0364875	23.265	0	0
Edn1	329.56	1.78882	0.116084	15.4097	0	0
Il33	157.32	0.907002	0.0623895	14.5377	0	0
Mustn1	429.41	2.62221	0.181595	14.4399	0	0
Efhd1	890.15	5.18371	0.368407	14.0706	0	0
Dpp4	641.81	4.5819	0.350735	13.0637	0	0
Anxa3	2078.62	12.6592	0.973914	12.9982	0	0
Igfbp5	8733.21	51.9424	4.31905	12.0263	0	0
Gas7	540.6	3.34737	0.297147	11.265	0	0
Thbd	946.59	5.76283	0.548135	10.5135	0	0
Adam33	413.24	4.89346	0.477492	10.2483	0	0
Gan	206.1	1.43973	0.140733	10.2302	0	0
Basp1	363.55	2.58915	0.260507	9.9389	0	0
Pamr1	189.33	1.25916	0.132112	9.53096	0	0
Tmem100	728.83	4.95538	0.529506	9.3585	0	0
Dbn1	275.77	2.23691	0.242601	9.22054	0	0
Adamtsl4	229.42	1.85894	0.203611	9.12989	0	0
Cd55	696.29	4.84065	0.533559	9.07238	0	0
Ptgs2	947.78	5.09789	0.564315	9.03376	0	0
Mgll	154.51	1.11994	0.129396	8.65513	0	0
Gnpnat1	122.51	1.28735	0.15036	8.56177	0	0
Bmp2	200.64	1.20552	0.140946	8.55304	0	0
Slco3a1	231.69	1.92898	0.229395	8.409	0	0
Gfpt2	1208.63	9.30681	1.1298	8.23754	0	0
Ackr1	140.29	0.895346	0.109118	8.20533	0	0
Flnc	147.07	1.23511	0.157401	7.84686	0	0
Lurap1l	223.31	1.47577	0.189402	7.79173	0	0
Arl4d	196.29	1.6626	0.217775	7.6345	0	0
Fgf2	228.24	1.72627	0.227099	7.60139	0	0
Slc6a6	154.85	1.35221	0.183576	7.36595	0	0
Qpct	589.89	4.8099	0.661317	7.27322	0	0
Cadm3	359.45	2.44554	0.338031	7.23465	0	0
Klf2	775.46	7.19828	1.07849	6.67441	0	0
Has1	176.44	1.41777	0.213667	6.6354	0	0
Creb5	437.59	4.17059	0.654867	6.3686	0	0
Opcml	143.84	1.31931	0.213294	6.1854	0	0
Uap1	1025.28	8.31288	1.34888	6.16281	0	0
Samhd1	220.94	2.2274	0.362041	6.15234	0	0
Trio	112.13	1.89461	0.311866	6.07508	0	0
Ugdh	1206.53	11.2225	1.91999	5.84509	0	0
Plac8	361.75	3.49176	0.602866	5.79194	0	0
Lamc2	213.89	1.75644	0.305383	5.75161	0	0
Scara3	393.88	3.74602	0.663158	5.64876	0	0
Rbpj	124.94	1.47089	0.270671	5.43426	0	0
Scd1	193.62	1.5131	0.278986	5.42358	0	0
Smurf2	131.55	1.32263	0.247645	5.34082	0	0
Atp2b1	114.33	1.66496	0.335239	4.96648	0	0
Efemp1	1018.78	9.59371	1.95247	4.91363	0	0
Col14a1	774.28	9.21677	1.91152	4.82171	0	0
Vasn	196.98	2.37627	0.50647	4.69182	0	0
Ppp1r14b	197.86	1.67941	0.359323	4.67382	0	0
Pcolce2	1047.25	10.5272	2.2952	4.58661	0	0
Zyx	307.98	3.17516	0.69974	4.53763	0	0
Igfbp4	1568.87	16.3423	3.66493	4.45909	0	0
Fndc1	928.41	12.2412	2.80856	4.35853	0	0
Prss23	890.33	9.90504	2.27305	4.3576	0	0
Dcbld2	159.81	1.95794	0.455363	4.29973	0	0
Pcsk6	397.67	3.99006	0.946388	4.2161	0	0
Sfrp2	309.55	3.90861	0.932484	4.19162	0	0
Dact1	249.88	2.94839	0.707531	4.16715	0	0
Procr	482.18	5.43708	1.31411	4.13746	0	0
Fn1	2706.26	34.0859	8.52854	3.99669	0	0
Sulf1	139.4	1.69391	0.433178	3.91042	0	0
Pla1a	548.43	7.10691	1.90529	3.7301	0	0
Hdac7	231.19	3.06141	0.831872	3.68014	0	0
Lims2	157.23	2.17409	0.594959	3.65418	0	0
Axl	986.65	12.5195	3.45612	3.6224	0	0
Sfrp4	173.28	2.66714	0.737562	3.61615	0	0
Lrrn4cl	337.39	4.24142	1.17513	3.60933	0	0
Heg1	547.27	6.82611	1.91667	3.56144	0	0
Nbl1	373.52	4.33249	1.26031	3.43763	0	0
Calcrl	122.05	1.78901	0.522229	3.42572	0	0
Cmip	131.63	1.67242	0.491601	3.40198	0	0
Emilin2	311.29	3.95416	1.19164	3.31824	0	0
Ackr3	922.36	12.1565	3.67976	3.30361	0	0
Errfi1	678.74	8.32555	2.52298	3.29988	0	0
Islr	272.87	4.27422	1.30571	3.27348	0	0
Ablim1	175.49	3.49141	1.07444	3.24953	0	0
Ifi27l2a	293.96	4.10715	1.28144	3.20511	0	0
Nr4a1	133.59	1.69773	0.531012	3.19716	0	0
Plpp3	922.2	16.0199	5.05789	3.16732	0	0
Ccl2	476.44	6.60048	2.08778	3.16148	0	0
Tek	132.18	1.99255	0.643724	3.09535	0	0
Fbn1	995.33	16.3051	5.32309	3.06309	0	0
Mfap5	1056.15	20.1908	6.96467	2.89903	0	0
Klf3	188.1	3.37661	1.17483	2.87413	0	0
Zfp385a	216.6	3.68082	1.3115	2.80658	0	0
Antxr1	203.17	3.23941	1.15495	2.80481	0	0
Tgfbr2	501.92	8.67373	3.12448	2.77606	0	0
Igfbp6	1182.01	19.2391	7.14002	2.69454	0	0
Cd248	420.23	8.24117	3.11363	2.6468	0	0
Id3	486.04	8.5683	3.24849	2.63763	0	0
Hspb8	257.19	4.12051	1.57447	2.61708	0	0
Adgrd1	197.69	4.43911	1.7101	2.59582	0	0
Rps20	186.49	4.00261	1.55954	2.56653	0	0
Timp2	1807.63	34.6333	13.6629	2.53485	0	0
C3	1083.65	21.3187	8.65763	2.46242	0	0
Anxa1	834.79	18.0077	7.3921	2.43608	0	0
Plat	231.89	5.46336	2.24442	2.4342	0	0
Hspb1	330.39	6.16003	2.55712	2.40897	0	0
Emp3	159.21	3.14535	1.31569	2.39065	0	0
Hn1	134.35	2.56118	1.08479	2.361	0	0
Lgi2	127.44	1.43506	0.620817	2.31157	0	0
Nfkbia	428.69	8.1469	3.60611	2.25919	0	0
Eef1b2	163.69	3.80348	1.6885	2.25257	0	0
Ecm1	573.8	12.7681	5.76209	2.21589	0	0
Rps5	384.24	9.0925	4.25711	2.13584	0	0
Rps4x	182.21	4.2103	1.97138	2.13571	0	0
Rps24	228.75	6.13845	2.94243	2.08618	0	0
Ly6c1	493.35	14.5978	7.10082	2.05579	0	0
Tmsb4x	548.99	19.0496	9.33106	2.04152	0	0
Ahnak	367.84	11.2745	5.74172	1.96361	0	0
Mt2	38.72	2.92885	3.66147	0.799912	0	0
Egr1	76.68	14.7353	19.5363	0.754254	0	0
Hspa1a	91.8	19.6042	26.2287	0.747432	0	0
Dcn	598.59	89.1848	120.268	0.741554	0	0
Sat1	43.14	1.8851	2.55561	0.737632	0	0
Phlda1	76	3.20724	4.35458	0.736521	0	0
Zfp36	97.33	10.3958	14.6055	0.711772	0	0
Fgl2	64.33	1.97813	2.82265	0.700808	0	0
Itm2b	169.22	16.025	22.9581	0.698008	0	0
Gja1	36.57	1.8752	2.716	0.690428	0	0
Tcf4	53.38	2.12213	3.18428	0.66644	0	0
Ifrd1	46.87	2.21168	3.34504	0.661181	0	0
Pdgfra	51.18	2.54482	3.87123	0.657367	0	0
Mmp14	49.05	2.14957	3.33631	0.644296	0	0
Cyb5a	49.21	3.02516	4.71272	0.641914	0	0
H2-K1	89.61	4.07902	6.36692	0.640659	0	0
Serpinf1	251.04	12.8356	20.143	0.637223	0	0
Cd302	37.08	1.57338	2.49017	0.631835	0	0
Aspn	91.55	2.86009	4.69211	0.609554	0	0
Prelp	35.35	2.72633	4.49311	0.606781	0	0
Cd81	58.26	2.91933	4.89289	0.596647	0	0
Rarres2	239.53	7.9854	13.5404	0.589745	0	0
Atf4	44.77	1.48234	2.53352	0.58509	0	0
Bag3	49.69	1.25727	2.15285	0.584004	0	0
Dpep1	120.8	4.43883	7.62926	0.581817	0	0
Bicc1	91.65	1.73459	3.012	0.575894	0	0
Eln	76.13	3.13917	5.46344	0.574578	0	0
Dnajb1	66.1	2.37463	4.14685	0.572635	0	0
H2-D1	158.44	6.54486	11.4748	0.570368	0	0
Emp1	89.85	2.2379	3.93127	0.569256	0	0
Gpx3	165.3	8.7054	15.2964	0.569115	0	0
Ier2	131.57	4.97306	8.75101	0.568284	0	0
Apod	77.46	2.62186	4.67479	0.560852	0	0
Gadd45g	79.04	1.96002	3.51331	0.557884	0	0
Postn	268.35	3.10649	5.58133	0.556586	0	0
Fbln2	88.84	3.07432	5.52555	0.556383	0	0
Klf9	47.33	1.40988	2.55415	0.551998	0	0
Mfap2	42.02	0.892745	1.62948	0.54787	0	0
Nfib	79.19	2.39091	4.38032	0.54583	0	0
Jun	283.36	7.90376	14.5766	0.542224	0	0
Serpinh1	238.07	5.88445	10.9412	0.537824	0	0
Mmp2	317.77	8.69932	16.1918	0.537268	0	0
Tuba1a	95.63	2.7245	5.09543	0.534694	0	0
Rcn3	76.19	1.49012	2.87366	0.518543	0	0
Fosb	205.28	3.62078	6.99611	0.517542	0	0
Lamc1	207.15	3.88944	7.61148	0.510997	0	0
Mgst1	137.73	2.76925	5.51295	0.502317	0	0
Cst3	220.54	5.16484	10.2846	0.502192	0	0
Ifngr1	64.81	1.3513	2.74311	0.492614	0	0
Thy1	111.76	1.55597	3.25136	0.47856	0	0
Rhoj	75.13	1.25224	2.69602	0.464476	0	0
Sepp1	467.04	7.38616	15.9788	0.462249	0	0
Ppic	112.52	1.20319	2.60716	0.461495	0	0
Fst	52.35	0.925648	2.03019	0.45594	0	0
Nfia	146.25	1.76388	3.94834	0.446739	0	0
Gstm2	79.66	0.909452	2.06093	0.441282	0	0
Col5a1	401.84	4.09319	9.36274	0.437178	0	0
Gadd45b	64.65	0.709546	1.6324	0.434664	0	0
Pxdn	86.73	0.704125	1.62533	0.43322	0	0
Map4k4	54.6	0.711177	1.65689	0.429224	0	0
Sparc	2963.36	26.6231	62.103	0.428693	0	0
Ghr	56.64	0.382752	0.893012	0.428607	0	0
Socs3	145.8	1.65442	3.93392	0.420554	0	0
Col1a2	4255.89	37.5283	89.3643	0.419947	0	0
Pcolce	400.8	4.37293	10.6112	0.412105	0	0
H1f0	76.39	0.668522	1.63057	0.409994	0	0
Srpx	53.15	0.615105	1.54088	0.39919	0	0
Col1a1	3985.77	26.959	67.5674	0.398994	0	0
Mt1	235.77	1.7741	4.45472	0.398252	0	0
Cpxm1	142.64	0.983118	2.47439	0.397318	0	0
Tnfaip6	232.94	1.77273	4.48212	0.395512	0	0
Lama2	206.06	1.73969	4.42384	0.393253	0	0
Abca8a	302.68	2.20099	5.59707	0.393239	0	0
Creb3l1	71.59	0.752049	1.91636	0.392436	0	0
Egfr	160.83	1.45382	3.75041	0.387642	0	0
Tpst1	91.69	0.716693	1.86677	0.383921	0	0
Ccl11	393.96	3.85997	10.124	0.381271	0	0
Sult1e1	175.61	1.44762	3.81515	0.37944	0	0
Btg1	50.33	0.46093	1.23731	0.372527	0	0
Cd9	96.03	0.814543	2.20721	0.369038	0	0
Anxa5	334.38	2.73707	7.44315	0.36773	0	0
Olfml3	79.24	0.386001	1.05823	0.364762	0	0
AI607873	49.91	0.490964	1.3507	0.363489	0	0
Ccdc80	535.96	3.98949	11.1039	0.359288	0	0
Kdelr3	59.52	0.456734	1.27321	0.358728	0	0
Thbs1	86.86	0.192116	0.538638	0.35667	0	0
Fzd4	64.49	0.406629	1.14838	0.35409	0	0
C1qtnf6	88.54	0.423031	1.2102	0.349555	0	0
Fap	99.48	0.534645	1.54373	0.346332	0	0
Gsn	9728.89	78.8268	231.313	0.34078	0	0
Lamb1	256.4	1.37258	4.10542	0.334334	0	0
Cd63	347.85	1.85785	5.64684	0.329007	0	0
Adam19	62.88	0.304212	0.927048	0.328152	0	0
Angptl4	205.59	1.29632	3.98452	0.325339	0	0
Col5a2	854.51	3.85643	11.8642	0.325047	0	0
Frmd6	88.66	0.585414	1.81342	0.322824	0	0
Ctsh	185.14	0.974801	3.02202	0.322566	0	0
Gas1	269.86	1.36548	4.2527	0.321085	0	0
Mmp27	94.79	0.565824	1.78037	0.317813	0	0
Inmt	111.77	1.4587	4.86484	0.299846	0	0
Col6a1	1450.63	6.09503	20.3668	0.299264	0	0
Ifi30	73.51	0.343208	1.1535	0.297537	0	0
Nrp1	168.99	0.759844	2.55422	0.297485	0	0
Itgbl1	93.18	0.432471	1.46147	0.295916	0	0
Pdgfrb	142.63	0.581267	1.9647	0.295855	0	0
Svep1	131.63	0.719772	2.43336	0.295793	0	0
Cyth3	73.5	0.302594	1.02528	0.295133	0	0
Hspg2	278.9	1.21621	4.16301	0.292146	0	0
Igf1	227.93	0.715552	2.47887	0.288661	0	0
AW112010	104.65	0.539723	1.87608	0.287687	0	0
Hmgcs1	80.57	0.329671	1.1599	0.284223	0	0
Icam1	67.41	0.303141	1.07936	0.280853	0	0
Cxcl12	89.11	0.660321	2.45077	0.269433	0	0
Entpd2	327.39	1.15547	4.47541	0.258183	0	0
Adam23	90.46	0.280044	1.1107	0.252133	0	0
Dkk2	114.74	0.247993	1.00922	0.245726	0	0
Mrc2	143.18	0.390309	1.59336	0.244959	0	0
Txnip	1407.52	5.04487	20.8024	0.242514	0	0
Gas6	44.11	0.370042	1.54915	0.238868	0	0
Cygb	419.13	1.41584	6.09302	0.23237	0	0
Ssc5d	101.03	0.240729	1.13531	0.212038	0	0
H6pd	85.74	0.213859	1.02043	0.209578	0	0
Cyp2d22	81.05	0.169936	0.81142	0.20943	0	0
Col6a2	2032.52	4.06495	19.4526	0.208967	0	0
Gpm6b	137.54	0.258103	1.26997	0.203236	0	0
Retsat	91.78	0.195881	0.988073	0.198245	0	0
Acvr2a	91.39	0.171766	0.891192	0.192737	0	0
Gdf10	108.8	0.243465	1.30843	0.186075	0	0
Igfbp7	1503.86	2.74762	15.1977	0.180792	0	0
Col3a1	25806.4	36.9872	215.107	0.171948	0	0
Plin2	142.68	0.244557	1.51244	0.161697	0	0
Gpnmb	131.85	0.224121	1.3945	0.160718	0	0
Col4a4	156.63	0.258105	1.62114	0.159212	0	0
Ctsk	376.86	0.509885	3.24448	0.157155	0	0
Hpgd	494.62	0.756826	4.85821	0.155783	0	0
Fmo1	109.73	0.133523	0.919802	0.145165	0	0
F3	191.35	0.178989	1.35238	0.132351	0	0
Sgk1	276.31	0.36738	2.78116	0.132096	0	0
Adh1	278.23	0.283879	2.17126	0.130744	0	0
Col6a3	1913.31	1.87793	14.7171	0.127602	0	0
Scarf2	103.78	0.101136	0.799813	0.12645	0	0
Hmcn2	146.11	0.138334	1.22118	0.113279	0	0
Cav1	214.04	0.189719	1.87444	0.101214	0	0
Cyp1b1	367.06	0.251132	2.56173	0.0980322	0	0
Lox	570.47	0.459693	4.7084	0.0976324	0	0
Slco2b1	87.47	0.09022	0.925632	0.0974685	0	0
Aoc3	114.03	0.0864057	0.895516	0.096487	0	0
Apoe	517.77	0.440637	4.75257	0.0927155	0	0
Vcam1	110.05	0.0749795	0.832924	0.0900196	0	0
Lpl	4623.2	2.88632	32.4052	0.0890695	0	0
Fam198b	338.74	0.176048	2.25036	0.0782309	0	0
Tgfbi	312.38	0.161545	2.11606	0.076342	0	0
Bmper	202.74	0.120864	1.64218	0.0735993	0	0
Hsd11b1	1199.1	0.545549	7.59559	0.0718245	0	0
Podn	232.54	0.106318	1.48654	0.0715209	0	0
Wisp2	235.61	0.120835	1.7597	0.0686678	0	0
Nid2	227.46	0.0882297	1.40168	0.0629457	0	0
Crispld2	323.06	0.141943	2.27624	0.0623584	0	0
Deptor	195.55	0.0658252	1.06385	0.0618748	0	0
Bgn	2347.83	0.740864	12.1635	0.0609087	0	0
Lum	3192.5	0.994597	16.3724	0.0607485	0	0
Cyp26b1	175.24	0.0643621	1.08347	0.0594038	0	0
Spry1	269.51	0.0953833	1.61036	0.059231	0	0
Jam2	146.24	0.0500005	0.86455	0.0578341	0	0
Fscn1	151.23	0.0400504	0.708391	0.0565371	0	0
Mme	155.19	0.0607674	1.08772	0.0558668	0	0
Ggt5	134.53	0.047924	0.90247	0.0531032	0	0
Nrep	959.29	0.252107	5.00998	0.050321	0	0
Tmem119	156.78	0.0443962	0.887088	0.050047	0	0
Col5a3	1688.58	0.432231	10.0361	0.0430676	0	0
Enpp2	561.32	0.148509	3.66948	0.0404714	0	0
Plvap	148.73	0.0327424	0.873826	0.0374701	0	0
Col4a1	5224.17	0.86577	26.6066	0.0325396	0	0
Col4a3	151.72	0.0265634	0.839775	0.0316316	0	0
Steap4	604.02	0.0939492	3.27953	0.0286471	0	0
Col4a2	3205.58	0.414335	15.4064	0.0268937	0	0
Rbp1	192.47	0.014841	0.730977	0.020303	0	0
Fmo2	261.98	0.0191782	1.06107	0.0180745	0	0
Fabp4	340.84	0.0250642	1.76986	0.0141617	0	0
Mmp3	851.12	0.0396739	3.47082	0.0114307	0	0
Sparcl1	2976.8	0.098024	14.1854	0.00691021	0	0
G0s2	138.2	0.00415564	0.674793	0.00615839	0	0
Cxcl14	4937.3	0.137107	23.0484	0.00594868	0	0
Col15a1	1143.44	0.0243734	5.02929	0.0048463	0	0
Smoc2	2508.47	0.0374624	10.7795	0.00347535	0	0
Arc	196.2	0	0.558086	0	0	0
Mfap4	144.06	0	0.606946	0	0	0
Fbln7	230.5	0	0.957392	0	0	0
Mgp	686.1	0	1.45694	0	0	0
Cilp	297.73	0	1.41354	0	0	0
