# Supplementary material for: Quartz-Seq2: a high-throughput single-cell RNA-sequencing method that effectively uses limited sequence reads
Source: Genome Biol. 2018 Mar 9;19:29. doi: 10.1186/s13059-018-1407-3 (PMC5845169; doi:10.1186/s13059-018-1407-3)
Supplement: Supplementary file 4 — Table S3. Enrichment analysis of biological pathways using the genes differentially expressed between clusters 1 and 8. (XLSX 404 kb) [file 13059_2018_1407_MOESM4_ESM.xlsx]

## Sheet: C1_Annotation_m
Cluster 1_Annotation_mouse_metapath
Input ID	Gene ID	Type	Tax ID	Homologene Gene ID	Homologene Gene Tax ID	Gene Symbol	Description	Biological Process (GO)	Kinase Class (UniProt)	Protein Function (Protein Atlas)	Subcellular Location (Protein Atlas)	Drug (DrugBank)	Canonical Pathways	Hallmark Gene Sets	GO:0030334 regulation of cell migration	R-MMU-1474244 Extracellular matrix organizat	GO:0007167 enzyme linked receptor protein	GO:0040008 regulation of growth	GO:1901861 regulation of muscle tissue de	GO:0061448 connective tissue development	GO:0090257 regulation of muscle system pr	GO:0045597 positive regulation of cell di	GO:0043567 regulation of insulin-like gro	GO:1901862 negative regulation of muscle	GO:0006954 inflammatory response	GO:0032101 regulation of response to exte	GO:0045444 fat cell differentiation	GO:0001570 vasculogenesis	GO:0045926 negative regulation of growth	GO:2000379 positive regulation of reactiv	GO:0060541 respiratory system development	GO:0007369 gastrulation	GO:0042060 wound healing	GO:0045600 positive regulation of fat cel
Krtdap	64661	symbol	M. musculus	64661	M. musculus	Krtdap	keratinocyte differentiation associated protein	GO:0008544 epidermis development;GO:0009888 tissue development;GO:0030154 cell differentiation							0	0	0	0	0	0	1	0	0	0	0	0	0	0	0	0	0	0	0	0
Car8	12319	symbol	M. musculus	12319	M. musculus	Car8	carbonic anhydrase 8	GO:0006730 one-carbon metabolic process;GO:0048015 phosphatidylinositol-mediated signaling;GO:0048017 inositol lipid-mediated signaling							0	0	0	0	0	0	0	0	0	0	0	0	0	0	0	0	0	0	0	0
Dmkn	73712	symbol	M. musculus	73712	M. musculus	Dmkn	dermokine	GO:1903575 cornified envelope assembly;GO:0071709 membrane assembly;GO:0044091 membrane biogenesis							0	0	0	0	0	0	0	0	0	0	0	0	0	0	0	0	0	0	0	0
Sbsn	282619	symbol	M. musculus	282619	M. musculus	Sbsn	suprabasin	GO:0008150 biological_process							0	0	0	0	0	0	0	0	0	0	0	0	0	0	0	0	0	0	0	0
Chst1	76969	symbol	M. musculus	76969	M. musculus	Chst1	carbohydrate (keratan sulfate Gal-6) sulfotransferase 1	GO:0042339 keratan sulfate metabolic process;GO:0006012 galactose metabolic process;GO:1903510 mucopolysaccharide metabolic process							0	0	0	0	0	0	0	0	0	0	1	0	0	0	0	0	0	0	0	0
Duoxa1	213696	symbol	M. musculus	213696	M. musculus	Duoxa1	dual oxidase maturation factor 1	GO:2000609 regulation of thyroid hormone generation;GO:0006590 thyroid hormone generation;GO:0042403 thyroid hormone metabolic process							0	0	0	0	0	0	1	1	0	0	1	1	0	0	0	1	0	0	0	0
Itgb7	16421	symbol	M. musculus	16421	M. musculus	Itgb7	integrin beta 7	GO:0003366 cell-matrix adhesion involved in ameboidal cell migration;GO:0050901 leukocyte tethering or rolling;GO:0061756 leukocyte adhesion to vascular endothelial cell							1	1	0	0	0	0	0	0	0	0	0	1	0	0	0	0	0	0	0	0
Aldh1a3	56847	symbol	M. musculus	56847	M. musculus	Aldh1a3	aldehyde dehydrogenase family 1, subfamily A3	GO:0021768 nucleus accumbens development;GO:0002072 optic cup morphogenesis involved in camera-type eye development;GO:0002138 retinoic acid biosynthetic process							0	0	0	0	0	1	1	0	0	0	0	0	0	0	0	0	1	1	0	0
Pi16	74116	symbol	M. musculus	74116	M. musculus	Pi16	peptidase inhibitor 16	GO:0061052 negative regulation of cell growth involved in cardiac muscle cell development;GO:0061050 regulation of cell growth involved in cardiac muscle cell development;GO:2000726 negative regulation of cardiac muscle cell differentiation							0	0	0	1	1	1	1	1	1	1	0	0	0	0	1	0	0	0	0	0
Limch1	77569	symbol	M. musculus	77569	M. musculus	Limch1	LIM and calponin homology domains 1	GO:0031032 actomyosin structure organization;GO:0030036 actin cytoskeleton organization;GO:0030029 actin filament-based process							0	0	0	0	0	0	0	0	0	0	0	0	0	0	0	0	0	0	0	0
Stmn4	56471	symbol	M. musculus	56471	M. musculus	Stmn4	stathmin-like 4	GO:0007019 microtubule depolymerization;GO:0031110 regulation of microtubule polymerization or depolymerization;GO:0051261 protein depolymerization							0	0	0	0	0	0	0	0	0	0	0	0	0	0	0	0	0	0	0	0
Ptgs1	19224	symbol	M. musculus	19224	M. musculus	Ptgs1	prostaglandin-endoperoxide synthase 1	GO:0019371 cyclooxygenase pathway;GO:0032811 negative regulation of epinephrine secretion;GO:0010700 negative regulation of norepinephrine secretion							0	0	0	0	0	0	1	0	0	0	1	0	0	0	0	0	1	0	0	0
Nov	18133	symbol	M. musculus	18133	M. musculus	Nov	nephroblastoma overexpressed gene	GO:0060392 negative regulation of SMAD protein import into nucleus;GO:0042347 negative regulation of NF-kappaB import into nucleus;GO:0090027 negative regulation of monocyte chemotaxis							1	0	1	1	1	1	1	0	1	1	1	1	0	0	1	0	0	0	1	1
Ntn4	57764	symbol	M. musculus	57764	M. musculus	Ntn4	netrin 4	GO:0060668 regulation of branching involved in salivary gland morphogenesis by extracellular matrix-epithelial cell signaling;GO:0060693 regulation of branching involved in salivary gland morphogenesis;GO:0016322 neuron remodeling							1	1	0	1	0	1	0	0	0	0	0	0	0	0	1	0	0	0	0	1
Ildr2	100039795	symbol	M. musculus	100039795	M. musculus	Ildr2	immunoglobulin-like domain containing receptor 2	GO:0048873 homeostasis of number of cells within a tissue;GO:0030073 insulin secretion;GO:0009749 response to glucose							0	0	0	0	0	0	1	0	0	0	0	0	0	0	0	0	0	0	0	0
Smpd3	58994	symbol	M. musculus	58994	M. musculus	Smpd3	sphingomyelin phosphodiesterase 3, neutral	GO:0014824 artery smooth muscle contraction;GO:2000304 positive regulation of ceramide biosynthetic process;GO:0090154 positive regulation of sphingolipid biosynthetic process							0	0	0	0	0	1	1	0	0	0	0	0	0	0	0	1	0	0	0	0
Sema3c	20348	symbol	M. musculus	20348	M. musculus	Sema3c	sema domain, immunoglobulin domain (Ig), short basic domain, secreted, (semaphorin) 3C	GO:0003350 pulmonary myocardium development;GO:0060666 dichotomous subdivision of terminal units involved in salivary gland branching;GO:0003215 cardiac right ventricle morphogenesis							1	0	0	1	1	1	0	0	0	0	0	1	0	0	1	0	0	0	0	0
Edn1	13614	symbol	M. musculus	13614	M. musculus	Edn1	endothelin 1	GO:0032308 positive regulation of prostaglandin secretion;GO:0014826 vein smooth muscle contraction;GO:0061051 positive regulation of cell growth involved in cardiac muscle cell development							1	0	0	1	1	1	1	1	0	0	0	1	0	0	0	1	0	1	1	0
Mustn1	66175	symbol	M. musculus	66175	M. musculus	Mustn1	musculoskeletal, embryonic nuclear protein 1	GO:1902730 positive regulation of proteoglycan biosynthetic process;GO:0032332 positive regulation of chondrocyte differentiation;GO:1902732 positive regulation of chondrocyte proliferation							1	0	0	1	0	1	0	1	0	0	0	0	0	0	0	0	0	0	1	0
Efhd1	98363	symbol	M. musculus	98363	M. musculus	Efhd1	EF hand domain containing 1	GO:0031175 neuron projection development;GO:0048666 neuron development;GO:0030182 neuron differentiation							0	0	0	0	0	0	0	0	0	0	0	0	0	0	0	0	0	0	0	0
Dpp4	13482	symbol	M. musculus	13482	M. musculus	Dpp4	dipeptidylpeptidase 4	GO:0036343 psychomotor behavior;GO:0010716 negative regulation of extracellular matrix disassembly;GO:1903054 negative regulation of extracellular matrix organization							1	0	0	0	0	0	0	0	0	0	0	0	0	0	0	0	0	0	0	0
Anxa3	11745	symbol	M. musculus	11745	M. musculus	Anxa3	annexin A3	GO:0010595 positive regulation of endothelial cell migration;GO:0045766 positive regulation of angiogenesis;GO:0043312 neutrophil degranulation							1	0	0	0	0	0	1	0	0	0	0	0	1	0	0	0	0	0	0	0
Igfbp5	16011	symbol	M. musculus	16011	M. musculus	Igfbp5	insulin-like growth factor binding protein 5	GO:1904205 negative regulation of skeletal muscle hypertrophy;GO:1904204 regulation of skeletal muscle hypertrophy;GO:0014734 skeletal muscle hypertrophy							1	0	1	1	1	1	1	0	1	1	0	1	0	0	1	0	1	0	0	0
Gas7	14457	symbol	M. musculus	14457	M. musculus	Gas7	growth arrest specific 7	GO:0051017 actin filament bundle assembly;GO:0030041 actin filament polymerization;GO:0061572 actin filament bundle organization							1	0	0	0	0	0	0	0	0	0	0	0	0	0	0	0	0	0	0	0
Thbd	21824	symbol	M. musculus	21824	M. musculus	Thbd	thrombomodulin	GO:0030195 negative regulation of blood coagulation;GO:1900047 negative regulation of hemostasis;GO:0061045 negative regulation of wound healing							0	0	0	0	0	0	0	0	0	0	0	1	0	0	0	0	0	0	1	0
Adam33	110751	symbol	M. musculus	110751	M. musculus	Adam33	a disintegrin and metallopeptidase domain 33	GO:0042035 regulation of cytokine biosynthetic process;GO:0042089 cytokine biosynthetic process;GO:0042107 cytokine metabolic process							0	0	0	0	0	0	0	0	0	0	0	0	0	0	0	0	0	0	0	0
Gan	209239	symbol	M. musculus	209239	M. musculus	Gan	giant axonal neuropathy	GO:0016567 protein ubiquitination;GO:0032446 protein modification by small protein conjugation;GO:0070647 protein modification by small protein conjugation or removal							0	0	0	0	0	0	0	0	0	0	0	0	0	0	0	0	0	0	0	0
Basp1	70350	symbol	M. musculus	70350	M. musculus	Basp1	brain abundant, membrane attached signal protein 1	GO:0072112 glomerular visceral epithelial cell differentiation;GO:0072311 glomerular epithelial cell differentiation;GO:0072010 glomerular epithelium development							0	0	0	0	0	1	0	0	0	0	0	0	0	0	0	0	1	0	0	0
Pamr1	210622	symbol	M. musculus	210622	M. musculus	Pamr1	peptidase domain containing associated with muscle regeneration 1	GO:0006508 proteolysis;GO:0019538 protein metabolic process;GO:0043170 macromolecule metabolic process							0	0	0	0	0	0	0	0	0	0	0	0	0	0	0	0	0	0	0	0
Tmem100	67888	symbol	M. musculus	67888	M. musculus	Tmem100	transmembrane protein 100	GO:2001214 positive regulation of vasculogenesis;GO:0060842 arterial endothelial cell differentiation;GO:2001212 regulation of vasculogenesis							1	0	1	0	1	1	1	1	0	1	0	0	0	1	1	0	1	0	0	0
Dbn1	56320	symbol	M. musculus	56320	M. musculus	Dbn1	drebrin 1	GO:1904113 negative regulation of muscle filament sliding;GO:1904622 negative regulation of actin-dependent ATPase activity;GO:0061003 positive regulation of dendritic spine morphogenesis							1	0	1	1	0	1	1	1	0	0	0	1	0	0	0	0	0	0	0	1
Adamtsl4	229595	symbol	M. musculus	229595	M. musculus	Adamtsl4	ADAMTS-like 4	GO:0002064 epithelial cell development;GO:0030198 extracellular matrix organization;GO:0043065 positive regulation of apoptotic process							0	0	0	0	0	0	0	0	0	0	0	0	0	0	0	0	1	0	0	0
Cd55	13136	symbol	M. musculus	13136	M. musculus	Cd55	CD55 molecule, decay accelerating factor for complement	GO:0030450 regulation of complement activation, classical pathway;GO:0002923 regulation of humoral immune response mediated by circulating immunoglobulin;GO:0030449 regulation of complement activation							0	0	0	0	0	0	0	0	0	0	1	1	0	0	0	0	0	0	0	0
Ptgs2	19225	symbol	M. musculus	19225	M. musculus	Ptgs2	prostaglandin-endoperoxide synthase 2	GO:0019371 cyclooxygenase pathway;GO:0090050 positive regulation of cell migration involved in sprouting angiogenesis;GO:0032227 negative regulation of synaptic transmission, dopaminergic							1	0	0	1	0	1	1	1	0	0	1	1	1	0	0	1	1	0	0	1
Bmp2	12156	symbol	M. musculus	12156	M. musculus	Bmp2	bone morphogenetic protein 2	GO:2000065 negative regulation of cortisol biosynthetic process;GO:0003130 BMP signaling pathway involved in heart induction;GO:0032348 negative regulation of aldosterone biosynthetic process							1	1	1	0	1	1	1	1	1	1	1	0	1	0	1	0	1	0	0	1
Slco3a1	108116	symbol	M. musculus	108116	M. musculus	Slco3a1	solute carrier organic anion transporter family, member 3a1	GO:0015732 prostaglandin transport;GO:0015908 fatty acid transport;GO:0071715 icosanoid transport							0	0	0	0	0	0	0	0	0	0	0	0	0	0	0	0	0	0	0	0
Gfpt2	14584	symbol	M. musculus	14584	M. musculus	Gfpt2	glutamine fructose-6-phosphate transaminase 2	GO:0006541 glutamine metabolic process;GO:0009064 glutamine family amino acid metabolic process;GO:1901605 alpha-amino acid metabolic process							0	0	0	0	0	0	0	0	0	0	0	0	0	0	0	0	0	0	0	0
Lurap1l	52829	symbol	M. musculus	52829	M. musculus	Lurap1l	leucine rich adaptor protein 1-like	GO:0008150 biological_process							0	0	0	0	0	0	0	0	0	0	0	0	0	0	0	0	0	0	0	0
Arl4d	80981	symbol	M. musculus	80981	M. musculus	Arl4d	ADP-ribosylation factor-like 4D	GO:0007264 small GTPase mediated signal transduction;GO:0035556 intracellular signal transduction;GO:0007165 signal transduction							0	0	0	0	0	0	0	0	0	0	0	0	0	0	0	0	0	0	0	0
Fgf2	14173	symbol	M. musculus	14173	M. musculus	Fgf2	fibroblast growth factor 2	GO:2000546 positive regulation of endothelial cell chemotaxis to fibroblast growth factor;GO:0014843 growth factor dependent regulation of skeletal muscle satellite cell proliferation;GO:0021940 positive regulation of cerebellar granule cell precursor proliferation							1	1	1	1	1	1	1	1	0	0	0	1	0	0	0	0	1	0	1	0
Qpct	70536	symbol	M. musculus	70536	M. musculus	Qpct	glutaminyl-peptide cyclotransferase (glutaminyl cyclase)	GO:0017186 peptidyl-pyroglutamic acid biosynthetic process, using glutaminyl-peptide cyclotransferase;GO:0018199 peptidyl-glutamine modification;GO:0018193 peptidyl-amino acid modification							0	0	0	0	0	0	0	0	0	0	0	0	0	0	0	0	0	0	0	0
Cadm3	94332	symbol	M. musculus	94332	M. musculus	Cadm3	cell adhesion molecule 3	GO:0007157 heterophilic cell-cell adhesion via plasma membrane cell adhesion molecules;GO:0007156 homophilic cell adhesion via plasma membrane adhesion molecules;GO:0098742 cell-cell adhesion via plasma-membrane adhesion molecules							0	0	0	0	0	0	0	0	0	0	0	0	0	0	0	0	0	0	0	0
Klf2	16598	symbol	M. musculus	16598	M. musculus	Klf2	Kruppel-like factor 2 (lung)	GO:0060509 Type I pneumocyte differentiation;GO:0043249 erythrocyte maturation;GO:0071499 cellular response to laminar fluid shear stress							0	0	0	1	0	1	0	0	0	0	0	0	0	0	0	1	1	0	1	0
Creb5	231991	symbol	M. musculus	231991	M. musculus	Creb5	cAMP responsive element binding protein 5	GO:0060612 adipose tissue development;GO:0045444 fat cell differentiation;GO:0045944 positive regulation of transcription from RNA polymerase II promoter							0	0	0	0	0	1	1	0	0	0	0	0	1	0	0	0	0	0	0	0
Uap1	107652	symbol	M. musculus	107652	M. musculus	Uap1	UDP-N-acetylglucosamine pyrophosphorylase 1	GO:0006048 UDP-N-acetylglucosamine biosynthetic process;GO:0006047 UDP-N-acetylglucosamine metabolic process;GO:0046349 amino sugar biosynthetic process							0	0	0	0	0	0	0	0	0	0	0	0	0	0	0	0	0	0	0	0
Samhd1	56045	symbol	M. musculus	56045	M. musculus	Samhd1	SAM domain and HD domain, 1	GO:0046061 dATP catabolic process;GO:0006203 dGTP catabolic process;GO:0046070 dGTP metabolic process							0	0	0	0	0	0	0	0	0	0	0	0	1	0	0	0	0	0	0	0
Ugdh	22235	symbol	M. musculus	22235	M. musculus	Ugdh	UDP-glucose dehydrogenase	GO:0001702 gastrulation with mouth forming second;GO:0007369 gastrulation;GO:0048598 embryonic morphogenesis							0	0	0	0	0	0	0	0	0	0	0	0	0	0	0	0	0	1	0	0
Plac8	231507	symbol	M. musculus	231507	M. musculus	Plac8	placenta-specific 8	GO:0040015 negative regulation of multicellular organism growth;GO:0050873 brown fat cell differentiation;GO:0048640 negative regulation of developmental growth							1	0	0	1	0	1	0	0	0	0	0	0	1	0	1	0	0	0	0	0
Lamc2	16782	symbol	M. musculus	16782	M. musculus	Lamc2	laminin, gamma 2	GO:0070831 basement membrane assembly;GO:0071711 basement membrane organization;GO:0085029 extracellular matrix assembly							1	0	0	0	0	0	0	0	0	0	0	0	0	0	0	0	0	0	0	0
Scara3	219151	symbol	M. musculus	219151	M. musculus	Scara3	scavenger receptor class A, member 3								0	0	0	0	0	0	0	0	0	0	0	0	0	0	0	0	0	0	0	0
Scd1	20249	symbol	M. musculus	20249	M. musculus	Scd1	stearoyl-Coenzyme A desaturase 1	GO:1903966 monounsaturated fatty acid biosynthetic process;GO:0010873 positive regulation of cholesterol esterification;GO:1903964 monounsaturated fatty acid metabolic process							0	0	0	1	0	1	1	0	0	0	0	0	1	0	1	0	0	0	0	0
Efemp1	216616	symbol	M. musculus	216616	M. musculus	Efemp1	epidermal growth factor-containing fibulin-like extracellular matrix protein 1	GO:0032331 negative regulation of chondrocyte differentiation;GO:1903975 regulation of glial cell migration;GO:0061037 negative regulation of cartilage development							1	1	1	0	0	1	0	1	0	0	0	0	0	0	0	0	0	0	0	0
Col14a1	12818	symbol	M. musculus	12818	M. musculus	Col14a1	collagen, type XIV, alpha 1	GO:0061050 regulation of cell growth involved in cardiac muscle cell development;GO:0061049 cell growth involved in cardiac muscle cell development;GO:0003301 physiological cardiac muscle hypertrophy							0	1	0	1	1	0	1	1	0	0	0	0	0	0	0	0	0	0	0	0
Ppp1r14b	18938	symbol	M. musculus	18938	M. musculus	Ppp1r14b	protein phosphatase 1, regulatory (inhibitor) subunit 14B	GO:0045087 innate immune response;GO:0042325 regulation of phosphorylation;GO:0019220 regulation of phosphate metabolic process							0	0	0	0	0	0	0	0	0	0	0	0	0	0	0	0	0	0	0	0
Pcolce2	76477	symbol	M. musculus	76477	M. musculus	Pcolce2	procollagen C-endopeptidase enhancer 2								0	1	0	0	0	0	0	0	0	0	0	0	0	0	0	0	0	0	0	0
Zyx	22793	symbol	M. musculus	22793	M. musculus	Zyx	zyxin	GO:0043149 stress fiber assembly;GO:0030038 contractile actin filament bundle assembly;GO:0051017 actin filament bundle assembly							0	0	1	0	0	0	0	0	0	0	0	0	0	0	0	0	0	0	0	0
Igfbp4	16010	symbol	M. musculus	16010	M. musculus	Igfbp4	insulin-like growth factor binding protein 4	GO:0043568 positive regulation of insulin-like growth factor receptor signaling pathway;GO:0043567 regulation of insulin-like growth factor receptor signaling pathway;GO:0044342 type B pancreatic cell proliferation							0	0	1	1	0	1	0	0	1	0	0	0	0	0	0	0	0	0	0	0
Fndc1	68655	symbol	M. musculus	68655	M. musculus	Fndc1	fibronectin type III domain containing 1	GO:0010666 positive regulation of cardiac muscle cell apoptotic process;GO:0010663 positive regulation of striated muscle cell apoptotic process;GO:0010665 regulation of cardiac muscle cell apoptotic process							0	0	0	0	0	1	0	0	0	0	0	0	0	0	0	0	0	0	0	0
Prss23	76453	symbol	M. musculus	76453	M. musculus	Prss23	protease, serine 23	GO:0006508 proteolysis;GO:0019538 protein metabolic process;GO:0043170 macromolecule metabolic process							0	0	0	0	0	0	0	0	0	0	0	0	0	0	0	0	0	0	0	0
Pcsk6	18553	symbol	M. musculus	18553	M. musculus	Pcsk6	proprotein convertase subtilisin/kexin type 6	GO:0007354 zygotic determination of anterior/posterior axis, embryo;GO:0032902 nerve growth factor production;GO:0032898 neurotrophin production							0	0	0	0	0	1	1	0	0	1	0	0	0	0	1	0	0	0	0	0
Sfrp2	20319	symbol	M. musculus	20319	M. musculus	Sfrp2	secreted frizzled-related protein 2	GO:2000041 negative regulation of planar cell polarity pathway involved in axis elongation;GO:0090179 planar cell polarity pathway involved in neural tube closure;GO:0042662 negative regulation of mesodermal cell fate specification							1	0	1	1	1	1	0	1	0	1	0	1	1	0	1	1	0	1	0	1
Dact1	59036	symbol	M. musculus	59036	M. musculus	Dact1	dishevelled-binding antagonist of beta-catenin 1	GO:1904864 negative regulation of beta-catenin-TCF complex assembly;GO:0035413 positive regulation of catenin import into nucleus;GO:1904863 regulation of beta-catenin-TCF complex assembly							1	0	1	0	0	1	0	1	0	0	0	0	1	0	0	0	0	1	0	1
Procr	19124	symbol	M. musculus	19124	M. musculus	Procr	protein C receptor, endothelial	GO:0050819 negative regulation of coagulation;GO:0050818 regulation of coagulation;GO:0007596 blood coagulation							0	0	0	0	0	0	0	0	0	0	0	0	0	0	0	0	0	0	1	0
Fn1	14268	symbol	M. musculus	14268	M. musculus	Fn1	fibronectin 1	GO:2001202 negative regulation of transforming growth factor-beta secretion;GO:1904237 positive regulation of substrate-dependent cell migration, cell attachment to substrate;GO:2001201 regulation of transforming growth factor-beta secretion							1	1	0	1	0	1	1	1	0	0	1	1	0	0	0	0	0	1	1	0
Pla1a	85031	symbol	M. musculus	85031	M. musculus	Pla1a	phospholipase A1 member A	GO:0016042 lipid catabolic process;GO:0044712 single-organism catabolic process;GO:0006629 lipid metabolic process							0	0	0	0	0	0	0	0	0	0	0	0	0	0	0	0	0	0	0	0
Hdac7	56233	symbol	M. musculus	56233	M. musculus	Hdac7	histone deacetylase 7	GO:0090050 positive regulation of cell migration involved in sprouting angiogenesis;GO:1903672 positive regulation of sprouting angiogenesis;GO:0090049 regulation of cell migration involved in sprouting angiogenesis							1	0	0	0	1	1	0	0	0	1	1	0	0	1	0	1	0	0	0	1
Axl	26362	symbol	M. musculus	26362	M. musculus	Axl	AXL receptor tyrosine kinase	GO:2000669 negative regulation of dendritic cell apoptotic process;GO:0032825 positive regulation of natural killer cell differentiation;GO:0048549 positive regulation of pinocytosis							0	0	1	0	0	1	1	1	0	0	1	0	1	0	0	1	1	0	1	0
Lrrn4cl	68852	symbol	M. musculus	68852	M. musculus	Lrrn4cl	LRRN4 C-terminal like	GO:0008150 biological_process							0	0	0	0	0	0	0	0	0	0	0	0	0	0	0	0	0	0	0	0
Heg1	77446	symbol	M. musculus	77446	M. musculus	Heg1	heart development protein with EGF-like domains 1	GO:0090271 positive regulation of fibroblast growth factor production;GO:0003222 ventricular trabecula myocardium morphogenesis;GO:0003017 lymph circulation							1	0	0	1	1	1	0	0	0	0	0	0	0	1	1	0	1	0	0	0
Nbl1	17965	symbol	M. musculus	17965	M. musculus	Nbl1	neuroblastoma, suppression of tumorigenicity 1	GO:0090027 negative regulation of monocyte chemotaxis;GO:0035582 sequestering of BMP in extracellular matrix;GO:0071676 negative regulation of mononuclear cell migration							1	0	1	0	0	1	0	1	0	1	0	1	0	0	0	0	0	0	0	0
Emilin2	246707	symbol	M. musculus	246707	M. musculus	Emilin2	elastin microfibril interfacer 2	GO:0007155 cell adhesion;GO:0022610 biological adhesion;GO:0008150 biological_process							0	0	0	0	0	0	0	0	0	0	0	0	0	0	0	0	0	0	0	0
Ackr3	12778	symbol	M. musculus	12778	M. musculus	Ackr3	atypical chemokine receptor 3	GO:1905322 positive regulation of mesenchymal stem cell migration;GO:1905320 regulation of mesenchymal stem cell migration;GO:1905319 mesenchymal stem cell migration							1	0	0	0	0	1	0	0	0	0	0	1	0	1	0	0	0	0	0	1
Errfi1	74155	symbol	M. musculus	74155	M. musculus	Errfi1	ERBB receptor feedback inhibitor 1	GO:1903243 negative regulation of cardiac muscle hypertrophy in response to stress;GO:0010616 negative regulation of cardiac muscle adaptation;GO:1903242 regulation of cardiac muscle hypertrophy in response to stress							1	0	1	0	1	1	1	0	1	0	0	0	0	0	0	0	1	0	0	1
Ifi27l2a	76933	symbol	M. musculus	76933	M. musculus	Ifi27l2a	interferon, alpha-inducible protein 27 like 2A	GO:0009615 response to virus;GO:0016032 viral process;GO:0044403 symbiosis, encompassing mutualism through parasitism							0	0	0	0	0	0	0	0	0	0	0	0	1	0	0	0	0	0	0	0
Plpp3	67916	symbol	M. musculus	67916	M. musculus	Plpp3	phospholipid phosphatase 3	GO:0044328 canonical Wnt signaling pathway involved in positive regulation of endothelial cell migration;GO:0044329 canonical Wnt signaling pathway involved in positive regulation of cell-cell adhesion;GO:0044330 canonical Wnt signaling pathway involved in positive regulation of wound healing							1	1	0	0	0	1	1	0	0	0	0	0	0	0	0	0	0	1	1	0
Ccl2	20296	symbol	M. musculus	20296	M. musculus	Ccl2	chemokine (C-C motif) ligand 2	GO:0035684 helper T cell extravasation;GO:0090265 positive regulation of immune complex clearance by monocytes and macrophages;GO:0010759 positive regulation of macrophage chemotaxis							1	1	1	1	0	1	1	0	0	0	1	1	1	0	0	0	0	0	1	1
Fbn1	14118	symbol	M. musculus	14118	M. musculus	Fbn1	fibrillin 1	GO:2001205 negative regulation of osteoclast development;GO:0035583 sequestering of TGFbeta in extracellular matrix;GO:0035582 sequestering of BMP in extracellular matrix							0	1	1	0	1	1	0	1	0	1	0	0	0	0	0	1	0	0	0	0
Mfap5	50530	symbol	M. musculus	50530	M. musculus	Mfap5	microfibrillar associated protein 5	GO:0060216 definitive hemopoiesis;GO:0030097 hemopoiesis;GO:0048534 hematopoietic or lymphoid organ development							0	1	0	0	0	0	0	0	0	0	0	0	0	0	0	1	0	0	0	0
Tgfbr2	21813	symbol	M. musculus	21813	M. musculus	Tgfbr2	transforming growth factor, beta receptor II	GO:0003430 growth plate cartilage chondrocyte growth;GO:0051138 positive regulation of NK T cell differentiation;GO:0003431 growth plate cartilage chondrocyte development							1	0	1	1	1	1	0	1	0	1	0	0	0	1	1	1	1	1	1	0
Igfbp6	16012	symbol	M. musculus	16012	M. musculus	Igfbp6	insulin-like growth factor binding protein 6	GO:0043567 regulation of insulin-like growth factor receptor signaling pathway;GO:0048009 insulin-like growth factor receptor signaling pathway;GO:0001558 regulation of cell growth							0	0	1	1	0	1	0	0	1	0	0	0	0	0	0	0	0	0	0	0
Timp2	21858	symbol	M. musculus	21858	M. musculus	Timp2	tissue inhibitor of metalloproteinase 2	GO:0045762 positive regulation of adenylate cyclase activity;GO:0032487 regulation of Rap protein signal transduction;GO:1905049 negative regulation of metallopeptidase activity							0	0	0	0	0	1	0	1	0	0	0	0	0	0	0	0	0	0	0	1

## Sheet: C1_Enrichment_m
Cluster 1_Enrichment_mouse_metapath
GroupID	Category	Term	Description	LogP	Log(q-value)	InTerm_InList	Genes	Symbols
1_Summary	GO Biological Processes	GO:0030334	regulation of cell migration	-9.77643	-5.98916	17/714	11745,12156,12778,13614,14173,14268,16011,16782,17965,18133,19225,20296,20319,21813,56233,67916,216616,56320,20348,67888,74155,77446,13482,16421,14457,57764,59036,66175,231507	Anxa3,Bmp2,Ackr3,Edn1,Fgf2,Fn1,Igfbp5,Lamc2,Nbl1,Nov,Ptgs2,Ccl2,Sfrp2,Tgfbr2,Hdac7,Plpp3,Efemp1,Dbn1,Sema3c,Tmem100,Errfi1,Heg1,Dpp4,Itgb7,Gas7,Ntn4,Dact1,Mustn1,Plac8
1_Member	GO Biological Processes	GO:0030334	regulation of cell migration	-9.77643	-5.98916	17/714	11745,12156,12778,13614,14173,14268,16011,16782,17965,18133,19225,20296,20319,21813,56233,67916,216616	Anxa3,Bmp2,Ackr3,Edn1,Fgf2,Fn1,Igfbp5,Lamc2,Nbl1,Nov,Ptgs2,Ccl2,Sfrp2,Tgfbr2,Hdac7,Plpp3,Efemp1
1_Member	GO Biological Processes	GO:0051270	regulation of cellular component movement	-9.75334	-5.98916	18/823	11745,12156,12778,13614,14173,14268,16011,16782,17965,18133,19225,20296,20319,21813,56233,56320,67916,216616	Anxa3,Bmp2,Ackr3,Edn1,Fgf2,Fn1,Igfbp5,Lamc2,Nbl1,Nov,Ptgs2,Ccl2,Sfrp2,Tgfbr2,Hdac7,Dbn1,Plpp3,Efemp1
1_Member	GO Biological Processes	GO:0040012	regulation of locomotion	-9.75334	-5.98916	18/823	11745,12156,12778,13614,14173,14268,16011,16782,17965,18133,19225,20296,20319,21813,56233,56320,67916,216616	Anxa3,Bmp2,Ackr3,Edn1,Fgf2,Fn1,Igfbp5,Lamc2,Nbl1,Nov,Ptgs2,Ccl2,Sfrp2,Tgfbr2,Hdac7,Dbn1,Plpp3,Efemp1
1_Member	GO Biological Processes	GO:2000145	regulation of cell motility	-9.44906	-5.80982	17/750	11745,12156,12778,13614,14173,14268,16011,16782,17965,18133,19225,20296,20319,21813,56233,67916,216616	Anxa3,Bmp2,Ackr3,Edn1,Fgf2,Fn1,Igfbp5,Lamc2,Nbl1,Nov,Ptgs2,Ccl2,Sfrp2,Tgfbr2,Hdac7,Plpp3,Efemp1
1_Member	GO Biological Processes	GO:0001944	vasculature development	-9.31013	-5.7678	16/661	11745,12778,13614,14173,14268,18133,19225,20296,20319,20348,21813,56233,67888,67916,74155,77446	Anxa3,Ackr3,Edn1,Fgf2,Fn1,Nov,Ptgs2,Ccl2,Sfrp2,Sema3c,Tgfbr2,Hdac7,Tmem100,Plpp3,Errfi1,Heg1
1_Member	GO Biological Processes	GO:0072358	cardiovascular system development	-9.16918	-5.70604	16/676	11745,12778,13614,14173,14268,18133,19225,20296,20319,20348,21813,56233,67888,67916,74155,77446	Anxa3,Ackr3,Edn1,Fgf2,Fn1,Nov,Ptgs2,Ccl2,Sfrp2,Sema3c,Tgfbr2,Hdac7,Tmem100,Plpp3,Errfi1,Heg1
1_Member	GO Biological Processes	GO:0001568	blood vessel development	-8.61289	-5.32583	15/633	11745,12778,13614,14173,14268,18133,19225,20296,20319,20348,21813,56233,67888,67916,77446	Anxa3,Ackr3,Edn1,Fgf2,Fn1,Nov,Ptgs2,Ccl2,Sfrp2,Sema3c,Tgfbr2,Hdac7,Tmem100,Plpp3,Heg1
1_Member	GO Biological Processes	GO:0030335	positive regulation of cell migration	-7.75394	-4.51264	12/427	11745,12156,12778,13614,14173,14268,16782,19225,20296,21813,56233,67916	Anxa3,Bmp2,Ackr3,Edn1,Fgf2,Fn1,Lamc2,Ptgs2,Ccl2,Tgfbr2,Hdac7,Plpp3
1_Member	GO Biological Processes	GO:0001525	angiogenesis	-7.70931	-4.50941	12/431	11745,12778,13614,14173,14268,18133,19225,20296,20319,21813,56233,67888	Anxa3,Ackr3,Edn1,Fgf2,Fn1,Nov,Ptgs2,Ccl2,Sfrp2,Tgfbr2,Hdac7,Tmem100
1_Member	GO Biological Processes	GO:0048514	blood vessel morphogenesis	-7.63505	-4.47293	13/534	11745,12778,13614,14173,14268,18133,19225,20296,20319,21813,56233,67888,77446	Anxa3,Ackr3,Edn1,Fgf2,Fn1,Nov,Ptgs2,Ccl2,Sfrp2,Tgfbr2,Hdac7,Tmem100,Heg1
1_Member	GO Biological Processes	GO:2000147	positive regulation of cell motility	-7.58895	-4.46159	12/442	11745,12156,12778,13614,14173,14268,16782,19225,20296,21813,56233,67916	Anxa3,Bmp2,Ackr3,Edn1,Fgf2,Fn1,Lamc2,Ptgs2,Ccl2,Tgfbr2,Hdac7,Plpp3
1_Member	GO Biological Processes	GO:0051272	positive regulation of cellular component movement	-7.4719	-4.40669	12/453	11745,12156,12778,13614,14173,14268,16782,19225,20296,21813,56233,67916	Anxa3,Bmp2,Ackr3,Edn1,Fgf2,Fn1,Lamc2,Ptgs2,Ccl2,Tgfbr2,Hdac7,Plpp3
1_Member	GO Biological Processes	GO:0040017	positive regulation of locomotion	-7.28709	-4.29673	12/471	11745,12156,12778,13614,14173,14268,16782,19225,20296,21813,56233,67916	Anxa3,Bmp2,Ackr3,Edn1,Fgf2,Fn1,Lamc2,Ptgs2,Ccl2,Tgfbr2,Hdac7,Plpp3
1_Member	GO Biological Processes	GO:0001667	ameboidal-type cell migration	-6.83848	-3.9194	10/329	11745,13482,14173,14268,16421,18133,19225,20348,21813,56233	Anxa3,Dpp4,Fgf2,Fn1,Itgb7,Nov,Ptgs2,Sema3c,Tgfbr2,Hdac7
1_Member	GO Biological Processes	GO:0022603	regulation of anatomical structure morphogenesis	-6.40767	-3.58135	15/932	11745,12156,13614,14173,14268,14457,19225,20296,20319,21813,56233,56320,57764,59036,67888	Anxa3,Bmp2,Edn1,Fgf2,Fn1,Gas7,Ptgs2,Ccl2,Sfrp2,Tgfbr2,Hdac7,Dbn1,Ntn4,Dact1,Tmem100
1_Member	GO Biological Processes	GO:1904018	positive regulation of vasculature development	-6.07501	-3.36519	7/154	11745,14173,19225,20319,21813,56233,67888	Anxa3,Fgf2,Ptgs2,Sfrp2,Tgfbr2,Hdac7,Tmem100
1_Member	GO Biological Processes	GO:0010634	positive regulation of epithelial cell migration	-5.85162	-3.22311	6/105	11745,14173,19225,21813,56233,67916	Anxa3,Fgf2,Ptgs2,Tgfbr2,Hdac7,Plpp3
1_Member	GO Biological Processes	GO:1901342	regulation of vasculature development	-5.65942	-3.07133	8/255	11745,14173,19225,20296,20319,21813,56233,67888	Anxa3,Fgf2,Ptgs2,Ccl2,Sfrp2,Tgfbr2,Hdac7,Tmem100
1_Member	GO Biological Processes	GO:0010595	positive regulation of endothelial cell migration	-5.6244	-3.04586	5/64	11745,14173,19225,56233,67916	Anxa3,Fgf2,Ptgs2,Hdac7,Plpp3
1_Member	GO Biological Processes	GO:0008284	positive regulation of cell proliferation	-5.25133	-2.77346	13/868	12156,13482,13614,14173,14268,16782,19225,20296,20319,21813,66175,216616,231507	Bmp2,Dpp4,Edn1,Fgf2,Fn1,Lamc2,Ptgs2,Ccl2,Sfrp2,Tgfbr2,Mustn1,Efemp1,Plac8
1_Member	GO Biological Processes	GO:0045766	positive regulation of angiogenesis	-5.18022	-2.70977	6/137	11745,14173,19225,20319,21813,56233	Anxa3,Fgf2,Ptgs2,Sfrp2,Tgfbr2,Hdac7
1_Member	GO Biological Processes	GO:0048659	smooth muscle cell proliferation	-5.02174	-2.59336	6/146	13614,14173,16011,18133,19225,21813	Edn1,Fgf2,Igfbp5,Nov,Ptgs2,Tgfbr2
1_Member	GO Biological Processes	GO:0010631	epithelial cell migration	-4.97291	-2.57071	7/226	11745,13482,14173,18133,19225,21813,56233	Anxa3,Dpp4,Fgf2,Nov,Ptgs2,Tgfbr2,Hdac7
1_Member	GO Biological Processes	GO:0043542	endothelial cell migration	-4.95468	-2.57071	6/150	11745,13482,14173,18133,19225,56233	Anxa3,Dpp4,Fgf2,Nov,Ptgs2,Hdac7
1_Member	GO Biological Processes	GO:0090132	epithelium migration	-4.94808	-2.5701	7/228	11745,13482,14173,18133,19225,21813,56233	Anxa3,Dpp4,Fgf2,Nov,Ptgs2,Tgfbr2,Hdac7
1_Member	GO Biological Processes	GO:0090130	tissue migration	-4.92349	-2.563	7/230	11745,13482,14173,18133,19225,21813,56233	Anxa3,Dpp4,Fgf2,Nov,Ptgs2,Tgfbr2,Hdac7
1_Member	GO Biological Processes	GO:0045765	regulation of angiogenesis	-4.91128	-2.55647	7/231	11745,14173,19225,20296,20319,21813,56233	Anxa3,Fgf2,Ptgs2,Ccl2,Sfrp2,Tgfbr2,Hdac7
1_Member	GO Biological Processes	GO:1903672	positive regulation of sprouting angiogenesis	-4.80195	-2.47973	3/15	14173,19225,56233	Fgf2,Ptgs2,Hdac7
1_Member	GO Biological Processes	GO:0010632	regulation of epithelial cell migration	-4.60342	-2.34889	6/173	11745,14173,19225,21813,56233,67916	Anxa3,Fgf2,Ptgs2,Tgfbr2,Hdac7,Plpp3
1_Member	GO Biological Processes	GO:0010594	regulation of endothelial cell migration	-4.43324	-2.21725	5/112	11745,14173,19225,56233,67916	Anxa3,Fgf2,Ptgs2,Hdac7,Plpp3
1_Member	GO Biological Processes	GO:0033002	muscle cell proliferation	-4.21543	-2.04232	6/203	13614,14173,16011,18133,19225,21813	Edn1,Fgf2,Igfbp5,Nov,Ptgs2,Tgfbr2
1_Member	GO Biological Processes	GO:0043536	positive regulation of blood vessel endothelial cell migration	-4.05648	-1.92149	3/26	14173,19225,56233	Fgf2,Ptgs2,Hdac7
1_Member	GO Biological Processes	GO:0048660	regulation of smooth muscle cell proliferation	-3.95777	-1.84033	5/141	13614,14173,16011,19225,21813	Edn1,Fgf2,Igfbp5,Ptgs2,Tgfbr2
1_Member	GO Biological Processes	GO:1903670	regulation of sprouting angiogenesis	-3.82394	-1.741	3/31	14173,19225,56233	Fgf2,Ptgs2,Hdac7
1_Member	GO Biological Processes	GO:0002042	cell migration involved in sprouting angiogenesis	-3.62818	-1.59908	3/36	14173,19225,56233	Fgf2,Ptgs2,Hdac7
1_Member	GO Biological Processes	GO:0048661	positive regulation of smooth muscle cell proliferation	-3.60949	-1.59042	4/91	13614,14173,19225,21813	Edn1,Fgf2,Ptgs2,Tgfbr2
1_Member	GO Biological Processes	GO:0043535	regulation of blood vessel endothelial cell migration	-3.15416	-1.2453	3/52	14173,19225,56233	Fgf2,Ptgs2,Hdac7
1_Member	GO Biological Processes	GO:0002040	sprouting angiogenesis	-2.70967	-0.896504	3/74	14173,19225,56233	Fgf2,Ptgs2,Hdac7
1_Member	KEGG Pathway	mmu05200	Pathways in cancer	-2.69539	-0.883848	6/393	12156,14173,14268,16782,19225,21813	Bmp2,Fgf2,Fn1,Lamc2,Ptgs2,Tgfbr2
1_Member	GO Biological Processes	GO:0043534	blood vessel endothelial cell migration	-2.69297	-0.88362	3/75	14173,19225,56233	Fgf2,Ptgs2,Hdac7
2_Summary	Reactome Gene Sets	R-MMU-1474244	Extracellular matrix organization	-8.84794	-5.45174	10/202	12156,12818,14118,14173,14268,16421,50530,57764,76477,216616,20296,67916	Bmp2,Col14a1,Fbn1,Fgf2,Fn1,Itgb7,Mfap5,Ntn4,Pcolce2,Efemp1,Ccl2,Plpp3
2_Member	Reactome Gene Sets	R-MMU-1474244	Extracellular matrix organization	-8.84794	-5.45174	10/202	12156,12818,14118,14173,14268,16421,50530,57764,76477,216616	Bmp2,Col14a1,Fbn1,Fgf2,Fn1,Itgb7,Mfap5,Ntn4,Pcolce2,Efemp1
2_Member	Reactome Gene Sets	R-MMU-2129379	Molecules associated with elastic fibres	-7.4734	-4.40669	5/28	12156,14118,14268,50530,216616	Bmp2,Fbn1,Fn1,Mfap5,Efemp1
2_Member	Reactome Gene Sets	R-MMU-1566948	Elastic fibre formation	-7.23904	-4.27649	5/31	12156,14118,14268,50530,216616	Bmp2,Fbn1,Fn1,Mfap5,Efemp1
2_Member	GO Biological Processes	GO:0042063	gliogenesis	-3.49828	-1.51693	6/275	12156,14173,14268,20296,67916,216616	Bmp2,Fgf2,Fn1,Ccl2,Plpp3,Efemp1
2_Member	GO Biological Processes	GO:0008347	glial cell migration	-3.17892	-1.26411	3/51	14268,20296,216616	Fn1,Ccl2,Efemp1
3_Summary	GO Biological Processes	GO:0007167	enzyme linked receptor protein signaling pathway	-8.73471	-5.3965	17/836	12156,14118,14173,16010,16011,16012,17965,18133,20296,20319,21813,22793,26362,59036,67888,74155,216616,56320	Bmp2,Fbn1,Fgf2,Igfbp4,Igfbp5,Igfbp6,Nbl1,Nov,Ccl2,Sfrp2,Tgfbr2,Zyx,Axl,Dact1,Tmem100,Errfi1,Efemp1,Dbn1
3_Member	GO Biological Processes	GO:0007167	enzyme linked receptor protein signaling pathway	-8.73471	-5.3965	17/836	12156,14118,14173,16010,16011,16012,17965,18133,20296,20319,21813,22793,26362,59036,67888,74155,216616	Bmp2,Fbn1,Fgf2,Igfbp4,Igfbp5,Igfbp6,Nbl1,Nov,Ccl2,Sfrp2,Tgfbr2,Zyx,Axl,Dact1,Tmem100,Errfi1,Efemp1
3_Member	GO Biological Processes	GO:0007178	transmembrane receptor protein serine/threonine kinase signaling pathway	-6.78991	-3.91034	10/333	12156,14118,17965,18133,20296,20319,21813,22793,59036,67888	Bmp2,Fbn1,Nbl1,Nov,Ccl2,Sfrp2,Tgfbr2,Zyx,Dact1,Tmem100
3_Member	GO Biological Processes	GO:0071363	cellular response to growth factor stimulus	-4.88047	-2.5368	10/544	12156,14118,14173,17965,20296,20319,21813,22793,56320,67888	Bmp2,Fbn1,Fgf2,Nbl1,Ccl2,Sfrp2,Tgfbr2,Zyx,Dbn1,Tmem100
3_Member	GO Biological Processes	GO:0070848	response to growth factor	-4.79219	-2.47517	10/557	12156,14118,14173,17965,20296,20319,21813,22793,56320,67888	Bmp2,Fbn1,Fgf2,Nbl1,Ccl2,Sfrp2,Tgfbr2,Zyx,Dbn1,Tmem100
3_Member	GO Biological Processes	GO:0071560	cellular response to transforming growth factor beta stimulus	-4.50659	-2.27813	6/180	12156,14118,20296,21813,22793,56320	Bmp2,Fbn1,Ccl2,Tgfbr2,Zyx,Dbn1
3_Member	GO Biological Processes	GO:0071559	response to transforming growth factor beta	-4.46635	-2.24625	6/183	12156,14118,20296,21813,22793,56320	Bmp2,Fbn1,Ccl2,Tgfbr2,Zyx,Dbn1
3_Member	GO Biological Processes	GO:0090092	regulation of transmembrane receptor protein serine/threonine kinase signaling pathway	-4.12264	-1.97124	6/211	12156,14118,17965,18133,20319,59036	Bmp2,Fbn1,Nbl1,Nov,Sfrp2,Dact1
3_Member	GO Biological Processes	GO:0007179	transforming growth factor beta receptor signaling pathway	-3.85896	-1.76995	5/148	12156,14118,20296,21813,22793	Bmp2,Fbn1,Ccl2,Tgfbr2,Zyx
3_Member	GO Biological Processes	GO:0030509	BMP signaling pathway	-3.65115	-1.61668	5/164	12156,14118,17965,20319,67888	Bmp2,Fbn1,Nbl1,Sfrp2,Tmem100
3_Member	GO Biological Processes	GO:0071773	cellular response to BMP stimulus	-3.52087	-1.53449	5/175	12156,14118,17965,20319,67888	Bmp2,Fbn1,Nbl1,Sfrp2,Tmem100
3_Member	GO Biological Processes	GO:0071772	response to BMP	-3.52087	-1.53449	5/175	12156,14118,17965,20319,67888	Bmp2,Fbn1,Nbl1,Sfrp2,Tmem100
3_Member	GO Biological Processes	GO:0090101	negative regulation of transmembrane receptor protein serine/threonine kinase signaling pathway	-3.43641	-1.47387	4/101	14118,17965,18133,20319	Fbn1,Nbl1,Nov,Sfrp2
3_Member	GO Biological Processes	GO:0030514	negative regulation of BMP signaling pathway	-3.25644	-1.32901	3/48	14118,17965,20319	Fbn1,Nbl1,Sfrp2
3_Member	GO Biological Processes	GO:0045185	maintenance of protein location	-2.49556	-0.752574	3/88	14118,17965,56320	Fbn1,Nbl1,Dbn1
3_Member	GO Biological Processes	GO:0030510	regulation of BMP signaling pathway	-2.49556	-0.752574	3/88	14118,17965,20319	Fbn1,Nbl1,Sfrp2
3_Member	GO Biological Processes	GO:0090288	negative regulation of cellular response to growth factor stimulus	-2.07203	-0.40695	3/125	14118,17965,20319	Fbn1,Nbl1,Sfrp2
3_Member	GO Biological Processes	GO:0090287	regulation of cellular response to growth factor stimulus	-2.06275	-0.400087	4/241	14118,14173,17965,20319	Fbn1,Fgf2,Nbl1,Sfrp2
4_Summary	GO Biological Processes	GO:0040008	regulation of growth	-7.37859	-4.34141	14/669	12818,13614,14173,14268,16010,16011,16012,18133,20249,20319,21813,56320,74116,231507,16598,66175,77446,20348,57764,20296,19225	Col14a1,Edn1,Fgf2,Fn1,Igfbp4,Igfbp5,Igfbp6,Nov,Scd1,Sfrp2,Tgfbr2,Dbn1,Pi16,Plac8,Klf2,Mustn1,Heg1,Sema3c,Ntn4,Ccl2,Ptgs2
4_Member	GO Biological Processes	GO:0040008	regulation of growth	-7.37859	-4.34141	14/669	12818,13614,14173,14268,16010,16011,16012,18133,20249,20319,21813,56320,74116,231507	Col14a1,Edn1,Fgf2,Fn1,Igfbp4,Igfbp5,Igfbp6,Nov,Scd1,Sfrp2,Tgfbr2,Dbn1,Pi16,Plac8
4_Member	GO Biological Processes	GO:0048589	developmental growth	-6.3595	-3.56536	13/689	12818,13614,14173,14268,16598,18133,20319,21813,56320,66175,74116,77446,231507	Col14a1,Edn1,Fgf2,Fn1,Klf2,Nov,Sfrp2,Tgfbr2,Dbn1,Mustn1,Pi16,Heg1,Plac8
4_Member	GO Biological Processes	GO:0001558	regulation of cell growth	-6.16117	-3.39699	10/390	12818,13614,14268,16010,16011,16012,18133,20319,56320,74116	Col14a1,Edn1,Fn1,Igfbp4,Igfbp5,Igfbp6,Nov,Sfrp2,Dbn1,Pi16
4_Member	GO Biological Processes	GO:0016049	cell growth	-6.11435	-3.37821	11/496	12818,13614,14268,16010,16011,16012,18133,20319,21813,56320,74116	Col14a1,Edn1,Fn1,Igfbp4,Igfbp5,Igfbp6,Nov,Sfrp2,Tgfbr2,Dbn1,Pi16
4_Member	GO Biological Processes	GO:0048638	regulation of developmental growth	-5.60768	-3.03848	9/349	12818,13614,14173,14268,20319,21813,56320,74116,231507	Col14a1,Edn1,Fgf2,Fn1,Sfrp2,Tgfbr2,Dbn1,Pi16,Plac8
4_Member	GO Biological Processes	GO:0048864	stem cell development	-4.12561	-1.97124	4/67	13614,14173,14268,20348	Edn1,Fgf2,Fn1,Sema3c
4_Member	GO Biological Processes	GO:0048588	developmental cell growth	-4.08884	-1.94097	6/214	12818,13614,14268,21813,56320,74116	Col14a1,Edn1,Fn1,Tgfbr2,Dbn1,Pi16
4_Member	Reactome Gene Sets	R-MMU-3000171	Non-integrin membrane-ECM interactions	-3.66493	-1.62503	3/35	14173,14268,57764	Fgf2,Fn1,Ntn4
4_Member	GO Biological Processes	GO:0050921	positive regulation of chemotaxis	-3.11342	-1.21257	4/123	13614,14173,14268,20296	Edn1,Fgf2,Fn1,Ccl2
4_Member	GO Biological Processes	GO:0014032	neural crest cell development	-2.95172	-1.08149	3/61	13614,14268,20348	Edn1,Fn1,Sema3c
4_Member	GO Biological Processes	GO:0014031	mesenchymal cell development	-2.85261	-1.00048	3/66	13614,14268,20348	Edn1,Fn1,Sema3c
4_Member	GO Biological Processes	GO:0014033	neural crest cell differentiation	-2.8152	-0.977023	3/68	13614,14268,20348	Edn1,Fn1,Sema3c
4_Member	GO Biological Processes	GO:0032103	positive regulation of response to external stimulus	-2.79278	-0.961419	5/254	13614,14173,14268,19225,20296	Edn1,Fgf2,Fn1,Ptgs2,Ccl2
4_Member	GO Biological Processes	GO:0045927	positive regulation of growth	-2.61538	-0.834064	5/279	13614,14173,14268,20319,56320	Edn1,Fgf2,Fn1,Sfrp2,Dbn1
4_Member	GO Biological Processes	GO:0030307	positive regulation of cell growth	-2.56916	-0.80188	4/173	13614,14268,20319,56320	Edn1,Fn1,Sfrp2,Dbn1
4_Member	GO Biological Processes	GO:0048863	stem cell differentiation	-2.44806	-0.717304	4/187	13614,14173,14268,20348	Edn1,Fgf2,Fn1,Sema3c
4_Member	GO Biological Processes	GO:0048639	positive regulation of developmental growth	-2.41534	-0.688591	4/191	13614,14173,14268,56320	Edn1,Fgf2,Fn1,Dbn1
4_Member	GO Biological Processes	GO:0060560	developmental growth involved in morphogenesis	-2.1067	-0.431253	4/234	14268,20319,21813,56320	Fn1,Sfrp2,Tgfbr2,Dbn1
5_Summary	GO Biological Processes	GO:1901861	regulation of muscle tissue development	-7.28276	-4.29673	8/156	12156,12818,13614,14173,16011,21813,56233,74116,77446,74155,20348,14118,20319,67888,18133	Bmp2,Col14a1,Edn1,Fgf2,Igfbp5,Tgfbr2,Hdac7,Pi16,Heg1,Errfi1,Sema3c,Fbn1,Sfrp2,Tmem100,Nov
5_Member	GO Biological Processes	GO:1901861	regulation of muscle tissue development	-7.28276	-4.29673	8/156	12156,12818,13614,14173,16011,21813,56233,74116	Bmp2,Col14a1,Edn1,Fgf2,Igfbp5,Tgfbr2,Hdac7,Pi16
5_Member	GO Biological Processes	GO:0055024	regulation of cardiac muscle tissue development	-6.48758	-3.62649	6/82	12156,12818,13614,14173,21813,74116	Bmp2,Col14a1,Edn1,Fgf2,Tgfbr2,Pi16
5_Member	GO Biological Processes	GO:0055017	cardiac muscle tissue growth	-6.4251	-3.58175	6/84	12818,13614,14173,21813,74116,77446	Col14a1,Edn1,Fgf2,Tgfbr2,Pi16,Heg1
5_Member	GO Biological Processes	GO:0060419	heart growth	-6.16239	-3.39699	6/93	12818,13614,14173,21813,74116,77446	Col14a1,Edn1,Fgf2,Tgfbr2,Pi16,Heg1
5_Member	GO Biological Processes	GO:0016202	regulation of striated muscle tissue development	-6.09406	-3.37127	7/153	12156,12818,13614,14173,21813,56233,74116	Bmp2,Col14a1,Edn1,Fgf2,Tgfbr2,Hdac7,Pi16
5_Member	GO Biological Processes	GO:0048634	regulation of muscle organ development	-6.0561	-3.35887	7/155	12156,12818,13614,14173,21813,56233,74116	Bmp2,Col14a1,Edn1,Fgf2,Tgfbr2,Hdac7,Pi16
5_Member	GO Biological Processes	GO:0014743	regulation of muscle hypertrophy	-5.99527	-3.32217	5/54	12818,13614,16011,74116,74155	Col14a1,Edn1,Igfbp5,Pi16,Errfi1
5_Member	GO Biological Processes	GO:0060537	muscle tissue development	-5.77887	-3.16082	10/430	12156,12818,13614,14173,16011,20348,21813,56233,74116,77446	Bmp2,Col14a1,Edn1,Fgf2,Igfbp5,Sema3c,Tgfbr2,Hdac7,Pi16,Heg1
5_Member	GO Biological Processes	GO:0055021	regulation of cardiac muscle tissue growth	-5.76477	-3.15694	5/60	12818,13614,14173,21813,74116	Col14a1,Edn1,Fgf2,Tgfbr2,Pi16
5_Member	GO Biological Processes	GO:0007507	heart development	-5.55144	-3.00911	11/567	12156,12818,13614,14118,14173,20319,20348,21813,67888,74116,77446	Bmp2,Col14a1,Edn1,Fbn1,Fgf2,Sfrp2,Sema3c,Tgfbr2,Tmem100,Pi16,Heg1
5_Member	GO Biological Processes	GO:0060420	regulation of heart growth	-5.52513	-2.9914	5/67	12818,13614,14173,21813,74116	Col14a1,Edn1,Fgf2,Tgfbr2,Pi16
5_Member	GO Biological Processes	GO:0043502	regulation of muscle adaptation	-5.2536	-2.77346	5/76	12818,13614,16011,74116,74155	Col14a1,Edn1,Igfbp5,Pi16,Errfi1
5_Member	GO Biological Processes	GO:2000725	regulation of cardiac muscle cell differentiation	-5.11011	-2.64696	4/38	12156,12818,13614,74116	Bmp2,Col14a1,Edn1,Pi16
5_Member	GO Biological Processes	GO:0014706	striated muscle tissue development	-5.04227	-2.60454	9/410	12156,12818,13614,14173,20348,21813,56233,74116,77446	Bmp2,Col14a1,Edn1,Fgf2,Sema3c,Tgfbr2,Hdac7,Pi16,Heg1
5_Member	GO Biological Processes	GO:0014897	striated muscle hypertrophy	-5.03966	-2.60454	5/84	12818,13614,16011,74116,74155	Col14a1,Edn1,Igfbp5,Pi16,Errfi1
5_Member	GO Biological Processes	GO:0014896	muscle hypertrophy	-4.98957	-2.57663	5/86	12818,13614,16011,74116,74155	Col14a1,Edn1,Igfbp5,Pi16,Errfi1
5_Member	GO Biological Processes	GO:0048738	cardiac muscle tissue development	-4.92349	-2.563	7/230	12156,12818,13614,14173,21813,74116,77446	Bmp2,Col14a1,Edn1,Fgf2,Tgfbr2,Pi16,Heg1
5_Member	GO Biological Processes	GO:0043500	muscle adaptation	-4.75657	-2.44977	5/96	12818,13614,16011,74116,74155	Col14a1,Edn1,Igfbp5,Pi16,Errfi1
5_Member	GO Biological Processes	GO:1905207	regulation of cardiocyte differentiation	-4.70015	-2.40333	4/48	12156,12818,13614,74116	Bmp2,Col14a1,Edn1,Pi16
5_Member	GO Biological Processes	GO:0046620	regulation of organ growth	-4.62895	-2.35614	5/102	12818,13614,14173,21813,74116	Col14a1,Edn1,Fgf2,Tgfbr2,Pi16
5_Member	GO Biological Processes	GO:0010611	regulation of cardiac muscle hypertrophy	-4.56111	-2.31545	4/52	12818,13614,74116,74155	Col14a1,Edn1,Pi16,Errfi1
5_Member	GO Biological Processes	GO:0035265	organ growth	-4.54757	-2.30628	6/177	12818,13614,14173,21813,74116,77446	Col14a1,Edn1,Fgf2,Tgfbr2,Pi16,Heg1
5_Member	GO Biological Processes	GO:0051153	regulation of striated muscle cell differentiation	-4.48991	-2.26565	5/109	12156,12818,13614,18133,74116	Bmp2,Col14a1,Edn1,Nov,Pi16
5_Member	GO Biological Processes	GO:0061050	regulation of cell growth involved in cardiac muscle cell development	-4.40828	-2.19637	3/20	12818,13614,74116	Col14a1,Edn1,Pi16
5_Member	GO Biological Processes	GO:0007517	muscle organ development	-4.3548	-2.1549	8/386	12156,12818,13614,14173,21813,56233,74116,77446	Bmp2,Col14a1,Edn1,Fgf2,Tgfbr2,Hdac7,Pi16,Heg1
5_Member	GO Biological Processes	GO:0061061	muscle structure development	-4.28663	-2.09455	10/639	12156,12818,13614,14173,16011,18133,21813,56233,74116,77446	Bmp2,Col14a1,Edn1,Fgf2,Igfbp5,Nov,Tgfbr2,Hdac7,Pi16,Heg1
5_Member	GO Biological Processes	GO:0061049	cell growth involved in cardiac muscle cell development	-3.91181	-1.80405	3/29	12818,13614,74116	Col14a1,Edn1,Pi16
5_Member	GO Biological Processes	GO:0003298	physiological muscle hypertrophy	-3.91181	-1.80405	3/29	12818,13614,74116	Col14a1,Edn1,Pi16
5_Member	GO Biological Processes	GO:0003301	physiological cardiac muscle hypertrophy	-3.91181	-1.80405	3/29	12818,13614,74116	Col14a1,Edn1,Pi16
5_Member	GO Biological Processes	GO:0003300	cardiac muscle hypertrophy	-3.80439	-1.73041	4/81	12818,13614,74116,74155	Col14a1,Edn1,Pi16,Errfi1
5_Member	GO Biological Processes	GO:0051147	regulation of muscle cell differentiation	-3.49816	-1.51693	5/177	12156,12818,13614,18133,74116	Bmp2,Col14a1,Edn1,Nov,Pi16
5_Member	GO Biological Processes	GO:0051146	striated muscle cell differentiation	-3.46488	-1.48747	6/279	12156,12818,13614,16011,18133,74116	Bmp2,Col14a1,Edn1,Igfbp5,Nov,Pi16
5_Member	GO Biological Processes	GO:0055007	cardiac muscle cell differentiation	-3.12669	-1.22385	4/122	12156,12818,13614,74116	Bmp2,Col14a1,Edn1,Pi16
5_Member	GO Biological Processes	GO:0035051	cardiocyte differentiation	-2.74219	-0.91753	4/155	12156,12818,13614,74116	Bmp2,Col14a1,Edn1,Pi16
5_Member	GO Biological Processes	GO:0055013	cardiac muscle cell development	-2.6603	-0.863046	3/77	12818,13614,74116	Col14a1,Edn1,Pi16
5_Member	GO Biological Processes	GO:0042692	muscle cell differentiation	-2.61955	-0.836133	6/407	12156,12818,13614,16011,18133,74116	Bmp2,Col14a1,Edn1,Igfbp5,Nov,Pi16
5_Member	GO Biological Processes	GO:0055006	cardiac cell development	-2.58246	-0.808029	3/82	12818,13614,74116	Col14a1,Edn1,Pi16
6_Summary	GO Biological Processes	GO:0061448	connective tissue development	-6.91931	-3.97905	9/243	12156,13614,14173,18133,20319,21813,66175,216616,231991,16011,20348,56847,57764,59036,67888,77446,14268,12778,16010,20296,21858,74155,16598,14118,20249,56233,19225,26362,58994,17965,18553,67916,68655,74116,231507,16012,56320,70350	Bmp2,Edn1,Fgf2,Nov,Sfrp2,Tgfbr2,Mustn1,Efemp1,Creb5,Igfbp5,Sema3c,Aldh1a3,Ntn4,Dact1,Tmem100,Heg1,Fn1,Ackr3,Igfbp4,Ccl2,Timp2,Errfi1,Klf2,Fbn1,Scd1,Hdac7,Ptgs2,Axl,Smpd3,Nbl1,Pcsk6,Plpp3,Fndc1,Pi16,Plac8,Igfbp6,Dbn1,Basp1
6_Member	GO Biological Processes	GO:0061448	connective tissue development	-6.91931	-3.97905	9/243	12156,13614,14173,18133,20319,21813,66175,216616,231991	Bmp2,Edn1,Fgf2,Nov,Sfrp2,Tgfbr2,Mustn1,Efemp1,Creb5
6_Member	GO Biological Processes	GO:0051216	cartilage development	-6.80275	-3.91034	8/180	12156,13614,14173,18133,20319,21813,66175,216616	Bmp2,Edn1,Fgf2,Nov,Sfrp2,Tgfbr2,Mustn1,Efemp1
6_Member	GO Biological Processes	GO:0002062	chondrocyte differentiation	-6.02796	-3.34296	6/98	12156,18133,20319,21813,66175,216616	Bmp2,Nov,Sfrp2,Tgfbr2,Mustn1,Efemp1
6_Member	GO Biological Processes	GO:0048729	tissue morphogenesis	-5.93905	-3.28624	12/630	12156,13614,14173,16011,20319,20348,21813,56847,57764,59036,67888,77446	Bmp2,Edn1,Fgf2,Igfbp5,Sfrp2,Sema3c,Tgfbr2,Aldh1a3,Ntn4,Dact1,Tmem100,Heg1
6_Member	GO Biological Processes	GO:0048762	mesenchymal cell differentiation	-5.68693	-3.08909	7/176	12156,13614,14268,20319,20348,21813,67888	Bmp2,Edn1,Fn1,Sfrp2,Sema3c,Tgfbr2,Tmem100
6_Member	GO Biological Processes	GO:2000027	regulation of organ morphogenesis	-5.3921	-2.86681	7/195	12156,13614,14173,20319,21813,57764,59036	Bmp2,Edn1,Fgf2,Sfrp2,Tgfbr2,Ntn4,Dact1
6_Member	GO Biological Processes	GO:0061138	morphogenesis of a branching epithelium	-5.04889	-2.60454	7/220	12156,13614,14173,20319,20348,21813,57764	Bmp2,Edn1,Fgf2,Sfrp2,Sema3c,Tgfbr2,Ntn4
6_Member	GO Biological Processes	GO:0002009	morphogenesis of an epithelium	-4.98549	-2.57663	10/529	12156,13614,14173,16011,20319,20348,21813,56847,57764,59036	Bmp2,Edn1,Fgf2,Igfbp5,Sfrp2,Sema3c,Tgfbr2,Aldh1a3,Ntn4,Dact1
6_Member	GO Biological Processes	GO:0043408	regulation of MAPK cascade	-4.9648	-2.57071	11/654	12156,12778,13614,14173,14268,16010,20296,20319,21858,59036,74155	Bmp2,Ackr3,Edn1,Fgf2,Fn1,Igfbp4,Ccl2,Sfrp2,Timp2,Dact1,Errfi1
6_Member	GO Biological Processes	GO:0060485	mesenchyme development	-4.96046	-2.57071	7/227	12156,13614,14268,20319,20348,21813,67888	Bmp2,Edn1,Fn1,Sfrp2,Sema3c,Tgfbr2,Tmem100
6_Member	GO Biological Processes	GO:0035295	tube development	-4.84902	-2.51081	11/673	12156,13614,14173,16011,16598,20319,20348,21813,59036,74155,77446	Bmp2,Edn1,Fgf2,Igfbp5,Klf2,Sfrp2,Sema3c,Tgfbr2,Dact1,Errfi1,Heg1
6_Member	GO Biological Processes	GO:0001763	morphogenesis of a branching structure	-4.82744	-2.49996	7/238	12156,13614,14173,20319,20348,21813,57764	Bmp2,Edn1,Fgf2,Sfrp2,Sema3c,Tgfbr2,Ntn4
6_Member	GO Biological Processes	GO:0000165	MAPK cascade	-4.61208	-2.35305	11/714	12156,12778,13614,14173,14268,16010,20296,20319,21858,59036,74155	Bmp2,Ackr3,Edn1,Fgf2,Fn1,Igfbp4,Ccl2,Sfrp2,Timp2,Dact1,Errfi1
6_Member	GO Biological Processes	GO:0023014	signal transduction by protein phosphorylation	-4.58985	-2.33978	11/718	12156,12778,13614,14173,14268,16010,20296,20319,21858,59036,74155	Bmp2,Ackr3,Edn1,Fgf2,Fn1,Igfbp4,Ccl2,Sfrp2,Timp2,Dact1,Errfi1
6_Member	GO Biological Processes	GO:0001501	skeletal system development	-4.51612	-2.28342	9/478	12156,13614,14118,14173,18133,20319,21813,66175,216616	Bmp2,Edn1,Fbn1,Fgf2,Nov,Sfrp2,Tgfbr2,Mustn1,Efemp1
6_Member	GO Biological Processes	GO:0050673	epithelial cell proliferation	-4.3707	-2.16683	8/384	12156,14173,16010,16011,18133,20296,20319,74155	Bmp2,Fgf2,Igfbp4,Igfbp5,Nov,Ccl2,Sfrp2,Errfi1
6_Member	GO Biological Processes	GO:0048732	gland development	-4.06277	-1.92149	8/425	12156,14173,16011,20249,20348,21813,56847,57764	Bmp2,Fgf2,Igfbp5,Scd1,Sema3c,Tgfbr2,Aldh1a3,Ntn4
6_Member	GO Biological Processes	GO:0045667	regulation of osteoblast differentiation	-4.0621	-1.92149	5/134	12156,14173,16011,20319,56233	Bmp2,Fgf2,Igfbp5,Sfrp2,Hdac7
6_Member	GO Biological Processes	GO:1902533	positive regulation of intracellular signal transduction	-3.90068	-1.79682	11/857	12156,12778,13614,14173,16010,16011,19225,20296,21858,26362,58994	Bmp2,Ackr3,Edn1,Fgf2,Igfbp4,Igfbp5,Ptgs2,Ccl2,Timp2,Axl,Smpd3
6_Member	GO Biological Processes	GO:0007389	pattern specification process	-3.89823	-1.79682	8/449	12156,13614,14173,17965,18553,20319,20348,21813	Bmp2,Edn1,Fgf2,Nbl1,Pcsk6,Sfrp2,Sema3c,Tgfbr2
6_Member	GO Biological Processes	GO:0001934	positive regulation of protein phosphorylation	-3.81743	-1.73843	11/876	12156,12778,13614,14173,16010,20296,20319,21813,21858,67916,68655	Bmp2,Ackr3,Edn1,Fgf2,Igfbp4,Ccl2,Sfrp2,Tgfbr2,Timp2,Plpp3,Fndc1
6_Member	GO Biological Processes	GO:0009792	embryo development ending in birth or egg hatching	-3.81537	-1.73843	10/729	12156,13614,14173,16598,20319,20348,21813,59036,67888,77446	Bmp2,Edn1,Fgf2,Klf2,Sfrp2,Sema3c,Tgfbr2,Dact1,Tmem100,Heg1
6_Member	GO Biological Processes	GO:0003002	regionalization	-3.70457	-1.65184	7/359	12156,13614,14173,17965,18553,20319,20348	Bmp2,Edn1,Fgf2,Nbl1,Pcsk6,Sfrp2,Sema3c
6_Member	GO Biological Processes	GO:0042327	positive regulation of phosphorylation	-3.6373	-1.60551	11/919	12156,12778,13614,14173,16010,20296,20319,21813,21858,67916,68655	Bmp2,Ackr3,Edn1,Fgf2,Igfbp4,Ccl2,Sfrp2,Tgfbr2,Timp2,Plpp3,Fndc1
6_Member	GO Biological Processes	GO:0051093	negative regulation of developmental process	-3.609	-1.59042	11/926	12156,14118,16011,18133,20296,20319,21813,56233,74116,216616,231507	Bmp2,Fbn1,Igfbp5,Nov,Ccl2,Sfrp2,Tgfbr2,Hdac7,Pi16,Efemp1,Plac8
6_Member	GO Biological Processes	GO:0070372	regulation of ERK1 and ERK2 cascade	-3.59307	-1.57916	6/264	12156,12778,14173,14268,20296,74155	Bmp2,Ackr3,Fgf2,Fn1,Ccl2,Errfi1
6_Member	GO Biological Processes	GO:0070371	ERK1 and ERK2 cascade	-3.45662	-1.48483	6/280	12156,12778,14173,14268,20296,74155	Bmp2,Ackr3,Fgf2,Fn1,Ccl2,Errfi1
6_Member	GO Biological Processes	GO:0007169	transmembrane receptor protein tyrosine kinase signaling pathway	-3.45024	-1.48078	8/523	12156,14173,16010,16011,16012,20296,74155,216616	Bmp2,Fgf2,Igfbp4,Igfbp5,Igfbp6,Ccl2,Errfi1,Efemp1
6_Member	GO Biological Processes	GO:0048754	branching morphogenesis of an epithelial tube	-3.4317	-1.47144	5/183	12156,13614,14173,20319,21813	Bmp2,Edn1,Fgf2,Sfrp2,Tgfbr2
6_Member	GO Biological Processes	GO:0030177	positive regulation of Wnt signaling pathway	-3.34125	-1.40118	4/107	12156,14173,20319,59036	Bmp2,Fgf2,Sfrp2,Dact1
6_Member	GO Biological Processes	GO:0043009	chordate embryonic development	-3.17702	-1.26411	9/722	12156,13614,16598,20319,20348,21813,59036,67888,77446	Bmp2,Edn1,Klf2,Sfrp2,Sema3c,Tgfbr2,Dact1,Tmem100,Heg1
6_Member	GO Biological Processes	GO:0043410	positive regulation of MAPK cascade	-3.1063	-1.21015	7/452	12156,12778,13614,14173,16010,20296,21858	Bmp2,Ackr3,Edn1,Fgf2,Igfbp4,Ccl2,Timp2
6_Member	GO Biological Processes	GO:0030278	regulation of ossification	-3.1051	-1.21015	5/216	12156,14173,16011,20319,56233	Bmp2,Fgf2,Igfbp5,Sfrp2,Hdac7
6_Member	GO Biological Processes	GO:0001649	osteoblast differentiation	-3.05179	-1.1646	5/222	12156,14173,16011,20319,56233	Bmp2,Fgf2,Igfbp5,Sfrp2,Hdac7
6_Member	GO Biological Processes	GO:0061035	regulation of cartilage development	-2.95172	-1.08149	3/61	12156,66175,216616	Bmp2,Mustn1,Efemp1
6_Member	GO Biological Processes	GO:0008285	negative regulation of cell proliferation	-2.93247	-1.06409	8/628	12156,14173,16011,18133,19225,20319,21813,21858	Bmp2,Fgf2,Igfbp5,Nov,Ptgs2,Sfrp2,Tgfbr2,Timp2
6_Member	GO Biological Processes	GO:0031098	stress-activated protein kinase signaling cascade	-2.90923	-1.04633	5/239	12156,13614,20319,59036,74155	Bmp2,Edn1,Sfrp2,Dact1,Errfi1
6_Member	GO Biological Processes	GO:0001938	positive regulation of endothelial cell proliferation	-2.85261	-1.00048	3/66	12156,14173,20296	Bmp2,Fgf2,Ccl2
6_Member	GO Biological Processes	GO:0045669	positive regulation of osteoblast differentiation	-2.83376	-0.988659	3/67	12156,14173,20319	Bmp2,Fgf2,Sfrp2
6_Member	GO Biological Processes	GO:0030111	regulation of Wnt signaling pathway	-2.81543	-0.977023	5/251	12156,14173,20319,59036,67916	Bmp2,Fgf2,Sfrp2,Dact1,Plpp3
6_Member	GO Biological Processes	GO:0001503	ossification	-2.71207	-0.897287	6/390	12156,14173,16011,19225,20319,56233	Bmp2,Fgf2,Igfbp5,Ptgs2,Sfrp2,Hdac7
6_Member	GO Biological Processes	GO:0045596	negative regulation of cell differentiation	-2.63682	-0.847553	8/700	12156,14118,16011,18133,20319,56233,74116,216616	Bmp2,Fbn1,Igfbp5,Nov,Sfrp2,Hdac7,Pi16,Efemp1
6_Member	GO Biological Processes	GO:0035239	tube morphogenesis	-2.60897	-0.831569	6/409	12156,13614,14173,20319,21813,59036	Bmp2,Edn1,Fgf2,Sfrp2,Tgfbr2,Dact1
6_Member	GO Biological Processes	GO:0070374	positive regulation of ERK1 and ERK2 cascade	-2.47312	-0.738328	4/184	12156,12778,14173,20296	Bmp2,Ackr3,Fgf2,Ccl2
6_Member	GO Biological Processes	GO:0001701	in utero embryonic development	-2.4099	-0.685803	6/449	12156,13614,16598,21813,67888,77446	Bmp2,Edn1,Klf2,Tgfbr2,Tmem100,Heg1
6_Member	GO Biological Processes	GO:0045778	positive regulation of ossification	-2.38922	-0.667747	3/96	12156,14173,20319	Bmp2,Fgf2,Sfrp2
6_Member	GO Biological Processes	GO:0050678	regulation of epithelial cell proliferation	-2.36148	-0.641316	5/320	12156,14173,20296,20319,74155	Bmp2,Fgf2,Ccl2,Sfrp2,Errfi1
6_Member	GO Biological Processes	GO:0001936	regulation of endothelial cell proliferation	-2.33961	-0.627233	3/100	12156,14173,20296	Bmp2,Fgf2,Ccl2
6_Member	GO Biological Processes	GO:0032872	regulation of stress-activated MAPK cascade	-2.30672	-0.598173	4/205	12156,13614,20319,59036	Bmp2,Edn1,Sfrp2,Dact1
6_Member	GO Biological Processes	GO:0070302	regulation of stress-activated protein kinase signaling cascade	-2.29929	-0.594547	4/206	12156,13614,20319,59036	Bmp2,Edn1,Sfrp2,Dact1
6_Member	GO Biological Processes	GO:1905114	cell surface receptor signaling pathway involved in cell-cell signaling	-2.28759	-0.584108	6/476	12156,14173,20319,56320,59036,67916	Bmp2,Fgf2,Sfrp2,Dbn1,Dact1,Plpp3
6_Member	GO Biological Processes	GO:0072009	nephron epithelium development	-2.26914	-0.570673	3/106	12156,14173,70350	Bmp2,Fgf2,Basp1
6_Member	GO Biological Processes	GO:0001935	endothelial cell proliferation	-2.18173	-0.495526	3/114	12156,14173,20296	Bmp2,Fgf2,Ccl2
6_Member	GO Biological Processes	GO:0051403	stress-activated MAPK cascade	-2.11955	-0.440542	4/232	12156,13614,20319,59036	Bmp2,Edn1,Sfrp2,Dact1
6_Member	GO Biological Processes	GO:0060562	epithelial tube morphogenesis	-2.10012	-0.427022	5/370	12156,13614,14173,20319,21813	Bmp2,Edn1,Fgf2,Sfrp2,Tgfbr2
6_Member	GO Biological Processes	GO:0060070	canonical Wnt signaling pathway	-2.08768	-0.416923	4/237	14173,20319,59036,67916	Fgf2,Sfrp2,Dact1,Plpp3
7_Summary	GO Biological Processes	GO:0090257	regulation of muscle system process	-6.3715	-3.56536	8/205	12818,13614,16011,19224,19225,56320,74116,74155,58994,18133,67888,20249,12156,18553,56847,213696,100039795,14173,20296,231991,11745,14268,26362,64661,67916	Col14a1,Edn1,Igfbp5,Ptgs1,Ptgs2,Dbn1,Pi16,Errfi1,Smpd3,Nov,Tmem100,Scd1,Bmp2,Pcsk6,Aldh1a3,Duoxa1,Ildr2,Fgf2,Ccl2,Creb5,Anxa3,Fn1,Axl,Krtdap,Plpp3
7_Member	GO Biological Processes	GO:0090257	regulation of muscle system process	-6.3715	-3.56536	8/205	12818,13614,16011,19224,19225,56320,74116,74155	Col14a1,Edn1,Igfbp5,Ptgs1,Ptgs2,Dbn1,Pi16,Errfi1
7_Member	GO Biological Processes	GO:0003012	muscle system process	-5.56728	-3.01618	9/353	12818,13614,16011,19224,19225,56320,58994,74116,74155	Col14a1,Edn1,Igfbp5,Ptgs1,Ptgs2,Dbn1,Smpd3,Pi16,Errfi1
7_Member	GO Biological Processes	GO:0044057	regulation of system process	-5.33064	-2.81362	10/483	12818,13614,16011,18133,19224,19225,56320,67888,74116,74155	Col14a1,Edn1,Igfbp5,Nov,Ptgs1,Ptgs2,Dbn1,Tmem100,Pi16,Errfi1
7_Member	GO Biological Processes	GO:0006636	unsaturated fatty acid biosynthetic process	-5.25595	-2.77346	4/35	13614,19224,19225,20249	Edn1,Ptgs1,Ptgs2,Scd1
7_Member	GO Biological Processes	GO:0010817	regulation of hormone levels	-4.52321	-2.28623	9/477	12156,13614,18133,18553,19224,56847,58994,213696,100039795	Bmp2,Edn1,Nov,Pcsk6,Ptgs1,Aldh1a3,Smpd3,Duoxa1,Ildr2
7_Member	GO Biological Processes	GO:0046457	prostanoid biosynthetic process	-4.16315	-2.00104	3/24	13614,19224,19225	Edn1,Ptgs1,Ptgs2
7_Member	GO Biological Processes	GO:0001516	prostaglandin biosynthetic process	-4.16315	-2.00104	3/24	13614,19224,19225	Edn1,Ptgs1,Ptgs2
7_Member	GO Biological Processes	GO:0019233	sensory perception of pain	-4.12442	-1.97124	5/130	13614,18133,19224,19225,67888	Edn1,Nov,Ptgs1,Ptgs2,Tmem100
7_Member	GO Biological Processes	GO:0006692	prostanoid metabolic process	-3.8671	-1.77502	3/30	13614,19224,19225	Edn1,Ptgs1,Ptgs2
7_Member	GO Biological Processes	GO:0006693	prostaglandin metabolic process	-3.8671	-1.77502	3/30	13614,19224,19225	Edn1,Ptgs1,Ptgs2
7_Member	GO Biological Processes	GO:0045987	positive regulation of smooth muscle contraction	-3.74188	-1.68527	3/33	13614,19224,19225	Edn1,Ptgs1,Ptgs2
7_Member	GO Biological Processes	GO:0033559	unsaturated fatty acid metabolic process	-3.60949	-1.59042	4/91	13614,19224,19225,20249	Edn1,Ptgs1,Ptgs2,Scd1
7_Member	GO Biological Processes	GO:0008610	lipid biosynthetic process	-3.58087	-1.57316	8/500	12156,13614,14173,19224,19225,20249,56847,58994	Bmp2,Edn1,Fgf2,Ptgs1,Ptgs2,Scd1,Aldh1a3,Smpd3
7_Member	GO Biological Processes	GO:0046456	icosanoid biosynthetic process	-3.55783	-1.55957	3/38	13614,19224,19225	Edn1,Ptgs1,Ptgs2
7_Member	GO Biological Processes	GO:1901570	fatty acid derivative biosynthetic process	-3.55783	-1.55957	3/38	13614,19224,19225	Edn1,Ptgs1,Ptgs2
7_Member	GO Biological Processes	GO:0072330	monocarboxylic acid biosynthetic process	-3.53233	-1.53655	5/174	13614,19224,19225,20249,56847	Edn1,Ptgs1,Ptgs2,Scd1,Aldh1a3
7_Member	GO Biological Processes	GO:0042310	vasoconstriction	-3.52051	-1.53449	4/96	13614,19224,19225,58994	Edn1,Ptgs1,Ptgs2,Smpd3
7_Member	GO Biological Processes	GO:0097756	negative regulation of blood vessel diameter	-3.43641	-1.47387	4/101	13614,19224,19225,58994	Edn1,Ptgs1,Ptgs2,Smpd3
7_Member	GO Biological Processes	GO:0006939	smooth muscle contraction	-3.38809	-1.43009	4/104	13614,19224,19225,58994	Edn1,Ptgs1,Ptgs2,Smpd3
7_Member	KEGG Pathway	mmu04668	TNF signaling pathway	-3.34125	-1.40118	4/107	13614,19225,20296,231991	Edn1,Ptgs2,Ccl2,Creb5
7_Member	KEGG Pathway	ko04668	TNF signaling pathway	-3.34125	-1.40118	4/107	13614,19225,20296,231991	Edn1,Ptgs2,Ccl2,Creb5
7_Member	GO Biological Processes	GO:0051931	regulation of sensory perception	-3.33928	-1.40118	3/45	13614,18133,67888	Edn1,Nov,Tmem100
7_Member	GO Biological Processes	GO:0051930	regulation of sensory perception of pain	-3.33928	-1.40118	3/45	13614,18133,67888	Edn1,Nov,Tmem100
7_Member	GO Biological Processes	GO:0045933	positive regulation of muscle contraction	-3.31103	-1.37723	3/46	13614,19224,19225	Edn1,Ptgs1,Ptgs2
7_Member	GO Biological Processes	GO:0044283	small molecule biosynthetic process	-3.15748	-1.2466	7/443	12156,13614,14173,19224,19225,20249,56847	Bmp2,Edn1,Fgf2,Ptgs1,Ptgs2,Scd1,Aldh1a3
7_Member	GO Biological Processes	GO:0006633	fatty acid biosynthetic process	-3.08724	-1.19609	4/125	13614,19224,19225,20249	Edn1,Ptgs1,Ptgs2,Scd1
7_Member	GO Biological Processes	GO:0006940	regulation of smooth muscle contraction	-2.91107	-1.04635	3/63	13614,19224,19225	Edn1,Ptgs1,Ptgs2
7_Member	GO Biological Processes	GO:0006937	regulation of muscle contraction	-2.87052	-1.01124	4/143	13614,19224,19225,56320	Edn1,Ptgs1,Ptgs2,Dbn1
7_Member	GO Biological Processes	GO:0016053	organic acid biosynthetic process	-2.81543	-0.977023	5/251	13614,19224,19225,20249,56847	Edn1,Ptgs1,Ptgs2,Scd1,Aldh1a3
7_Member	GO Biological Processes	GO:0046394	carboxylic acid biosynthetic process	-2.81543	-0.977023	5/251	13614,19224,19225,20249,56847	Edn1,Ptgs1,Ptgs2,Scd1,Aldh1a3
7_Member	GO Biological Processes	GO:0035296	regulation of tube diameter	-2.74219	-0.91753	4/155	13614,19224,19225,58994	Edn1,Ptgs1,Ptgs2,Smpd3
7_Member	GO Biological Processes	GO:0097746	regulation of blood vessel diameter	-2.74219	-0.91753	4/155	13614,19224,19225,58994	Edn1,Ptgs1,Ptgs2,Smpd3
7_Member	GO Biological Processes	GO:0019229	regulation of vasoconstriction	-2.7266	-0.908551	3/73	13614,19224,19225	Edn1,Ptgs1,Ptgs2
7_Member	GO Biological Processes	GO:0006936	muscle contraction	-2.68403	-0.877302	5/269	13614,19224,19225,56320,58994	Edn1,Ptgs1,Ptgs2,Dbn1,Smpd3
7_Member	GO Biological Processes	GO:0043588	skin development	-2.63567	-0.847553	5/276	16011,19224,19225,20249,74155	Igfbp5,Ptgs1,Ptgs2,Scd1,Errfi1
7_Member	GO Biological Processes	GO:0050880	regulation of blood vessel size	-2.63393	-0.847481	4/166	13614,19224,19225,58994	Edn1,Ptgs1,Ptgs2,Smpd3
7_Member	GO Biological Processes	GO:0035150	regulation of tube size	-2.62449	-0.839562	4/167	13614,19224,19225,58994	Edn1,Ptgs1,Ptgs2,Smpd3
7_Member	GO Biological Processes	GO:1903524	positive regulation of blood circulation	-2.61296	-0.834064	3/80	13614,19224,19225	Edn1,Ptgs1,Ptgs2
7_Member	GO Biological Processes	GO:0031644	regulation of neurological system process	-2.50959	-0.761053	3/87	13614,18133,67888	Edn1,Nov,Tmem100
7_Member	GO Biological Processes	GO:0032940	secretion by cell	-2.48676	-0.746525	9/910	11745,13614,14268,18133,18553,19224,26362,58994,100039795	Anxa3,Edn1,Fn1,Nov,Pcsk6,Ptgs1,Axl,Smpd3,Ildr2
7_Member	GO Biological Processes	GO:0046888	negative regulation of hormone secretion	-2.4817	-0.745432	3/89	13614,18133,19224	Edn1,Nov,Ptgs1
7_Member	GO Biological Processes	GO:0003018	vascular process in circulatory system	-2.4316	-0.702186	4/189	13614,19224,19225,58994	Edn1,Ptgs1,Ptgs2,Smpd3
7_Member	GO Biological Processes	GO:0008544	epidermis development	-2.41377	-0.688343	5/311	16011,19224,19225,64661,74155	Igfbp5,Ptgs1,Ptgs2,Krtdap,Errfi1
7_Member	GO Biological Processes	GO:1901568	fatty acid derivative metabolic process	-2.33961	-0.627233	3/100	13614,19224,19225	Edn1,Ptgs1,Ptgs2
7_Member	GO Biological Processes	GO:0006690	icosanoid metabolic process	-2.33961	-0.627233	3/100	13614,19224,19225	Edn1,Ptgs1,Ptgs2
7_Member	GO Biological Processes	GO:1903531	negative regulation of secretion by cell	-2.32926	-0.618164	4/202	13614,14268,18133,19224	Edn1,Fn1,Nov,Ptgs1
7_Member	GO Biological Processes	GO:0046879	hormone secretion	-2.3054	-0.598132	5/330	13614,18133,19224,58994,100039795	Edn1,Nov,Ptgs1,Smpd3,Ildr2
7_Member	GO Biological Processes	GO:0009914	hormone transport	-2.26736	-0.570129	5/337	13614,18133,19224,58994,100039795	Edn1,Nov,Ptgs1,Smpd3,Ildr2
7_Member	GO Biological Processes	GO:0090066	regulation of anatomical structure size	-2.20663	-0.515564	6/495	13614,14268,19224,19225,56320,58994	Edn1,Fn1,Ptgs1,Ptgs2,Dbn1,Smpd3
7_Member	GO Biological Processes	GO:0051048	negative regulation of secretion	-2.15223	-0.470841	4/227	13614,14268,18133,19224	Edn1,Fn1,Nov,Ptgs1
7_Member	GO Biological Processes	GO:0044255	cellular lipid metabolic process	-2.08334	-0.413752	8/867	13614,14173,19224,19225,20249,56847,58994,67916	Edn1,Fgf2,Ptgs1,Ptgs2,Scd1,Aldh1a3,Smpd3,Plpp3
7_Member	GO Biological Processes	GO:0030216	keratinocyte differentiation	-2.00768	-0.352975	3/132	19224,19225,74155	Ptgs1,Ptgs2,Errfi1
8_Summary	GO Biological Processes	GO:0045597	positive regulation of cell differentiation	-6.12156	-3.37821	15/982	12156,13614,14173,14268,17965,19225,20319,21813,21858,26362,56320,59036,66175,67888,213696,12818,14118,74116,216616	Bmp2,Edn1,Fgf2,Fn1,Nbl1,Ptgs2,Sfrp2,Tgfbr2,Timp2,Axl,Dbn1,Dact1,Mustn1,Tmem100,Duoxa1,Col14a1,Fbn1,Pi16,Efemp1
8_Member	GO Biological Processes	GO:0045597	positive regulation of cell differentiation	-6.12156	-3.37821	15/982	12156,13614,14173,14268,17965,19225,20319,21813,21858,26362,56320,59036,66175,67888,213696	Bmp2,Edn1,Fgf2,Fn1,Nbl1,Ptgs2,Sfrp2,Tgfbr2,Timp2,Axl,Dbn1,Dact1,Mustn1,Tmem100,Duoxa1
8_Member	GO Biological Processes	GO:0060284	regulation of cell development	-4.88637	-2.53717	13/939	12156,12818,13614,14118,14173,14268,17965,20319,21858,56320,74116,213696,216616	Bmp2,Col14a1,Edn1,Fbn1,Fgf2,Fn1,Nbl1,Sfrp2,Timp2,Dbn1,Pi16,Duoxa1,Efemp1
8_Member	GO Biological Processes	GO:0045664	regulation of neuron differentiation	-2.73485	-0.911852	8/675	12156,14268,17965,20319,21858,56320,213696,216616	Bmp2,Fn1,Nbl1,Sfrp2,Timp2,Dbn1,Duoxa1,Efemp1
8_Member	GO Biological Processes	GO:0045666	positive regulation of neuron differentiation	-2.63553	-0.847553	6/404	12156,14268,17965,21858,56320,213696	Bmp2,Fn1,Nbl1,Timp2,Dbn1,Duoxa1
8_Member	GO Biological Processes	GO:0051962	positive regulation of nervous system development	-2.53705	-0.780048	7/569	12156,14173,14268,17965,21858,56320,213696	Bmp2,Fgf2,Fn1,Nbl1,Timp2,Dbn1,Duoxa1
8_Member	GO Biological Processes	GO:0010720	positive regulation of cell development	-2.52862	-0.774463	7/571	12156,13614,14268,17965,21858,56320,213696	Bmp2,Edn1,Fn1,Nbl1,Timp2,Dbn1,Duoxa1
8_Member	GO Biological Processes	GO:0051960	regulation of nervous system development	-2.48361	-0.745432	9/911	12156,14173,14268,17965,20319,21858,56320,213696,216616	Bmp2,Fgf2,Fn1,Nbl1,Sfrp2,Timp2,Dbn1,Duoxa1,Efemp1
8_Member	GO Biological Processes	GO:0050767	regulation of neurogenesis	-2.23901	-0.544255	8/815	12156,14268,17965,20319,21858,56320,213696,216616	Bmp2,Fn1,Nbl1,Sfrp2,Timp2,Dbn1,Duoxa1,Efemp1
8_Member	GO Biological Processes	GO:0050769	positive regulation of neurogenesis	-2.1778	-0.494009	6/502	12156,14268,17965,21858,56320,213696	Bmp2,Fn1,Nbl1,Timp2,Dbn1,Duoxa1
9_Summary	GO Biological Processes	GO:0043567	regulation of insulin-like growth factor receptor signaling pathway	-5.93647	-3.28624	4/24	12156,16010,16011,16012,18133,74155,74116	Bmp2,Igfbp4,Igfbp5,Igfbp6,Nov,Errfi1,Pi16
9_Member	GO Biological Processes	GO:0043567	regulation of insulin-like growth factor receptor signaling pathway	-5.93647	-3.28624	4/24	12156,16010,16011,16012	Bmp2,Igfbp4,Igfbp5,Igfbp6
9_Member	GO Biological Processes	GO:0044342	type B pancreatic cell proliferation	-5.86185	-3.22311	4/25	16010,16011,18133,74155	Igfbp4,Igfbp5,Nov,Errfi1
9_Member	GO Biological Processes	GO:0048009	insulin-like growth factor receptor signaling pathway	-5.25595	-2.77346	4/35	12156,16010,16011,16012	Bmp2,Igfbp4,Igfbp5,Igfbp6
9_Member	GO Biological Processes	GO:0014741	negative regulation of muscle hypertrophy	-4.2201	-2.04326	3/23	16011,74116,74155	Igfbp5,Pi16,Errfi1
9_Member	Reactome Gene Sets	R-MMU-381426	Regulation of Insulin-like Growth Factor (IGF) transport and uptake by Insulin-like Growth Factor Bi	-4.00637	-1.88482	3/27	16010,16011,16012	Igfbp4,Igfbp5,Igfbp6
10_Summary	GO Biological Processes	GO:1901862	negative regulation of muscle tissue development	-5.59077	-3.03071	5/65	12156,16011,21813,56233,74116,67888,18133,20319,17965,14118,18553	Bmp2,Igfbp5,Tgfbr2,Hdac7,Pi16,Tmem100,Nov,Sfrp2,Nbl1,Fbn1,Pcsk6
10_Member	GO Biological Processes	GO:1901862	negative regulation of muscle tissue development	-5.59077	-3.03071	5/65	12156,16011,21813,56233,74116	Bmp2,Igfbp5,Tgfbr2,Hdac7,Pi16
10_Member	GO Biological Processes	GO:0045843	negative regulation of striated muscle tissue development	-4.25811	-2.06989	4/62	12156,21813,56233,74116	Bmp2,Tgfbr2,Hdac7,Pi16
10_Member	GO Biological Processes	GO:0048635	negative regulation of muscle organ development	-4.20379	-2.03438	4/64	12156,21813,56233,74116	Bmp2,Tgfbr2,Hdac7,Pi16
10_Member	GO Biological Processes	GO:0055026	negative regulation of cardiac muscle tissue development	-3.8671	-1.77502	3/30	12156,21813,74116	Bmp2,Tgfbr2,Pi16
10_Member	GO Biological Processes	GO:0060317	cardiac epithelial to mesenchymal transition	-3.78223	-1.71412	3/32	12156,21813,67888	Bmp2,Tgfbr2,Tmem100
10_Member	GO Biological Processes	GO:0003203	endocardial cushion morphogenesis	-3.74188	-1.68527	3/33	12156,21813,67888	Bmp2,Tgfbr2,Tmem100
10_Member	GO Biological Processes	GO:0051154	negative regulation of striated muscle cell differentiation	-3.70281	-1.65184	3/34	12156,18133,74116	Bmp2,Nov,Pi16
10_Member	GO Biological Processes	GO:0003197	endocardial cushion development	-3.3682	-1.4147	3/44	12156,21813,67888	Bmp2,Tgfbr2,Tmem100
10_Member	GO Biological Processes	GO:0001837	epithelial to mesenchymal transition	-3.26627	-1.3346	4/112	12156,20319,21813,67888	Bmp2,Sfrp2,Tgfbr2,Tmem100
10_Member	GO Biological Processes	GO:0072132	mesenchyme morphogenesis	-3.20421	-1.28513	3/50	12156,21813,67888	Bmp2,Tgfbr2,Tmem100
10_Member	GO Biological Processes	GO:0051148	negative regulation of muscle cell differentiation	-2.79693	-0.963875	3/69	12156,18133,74116	Bmp2,Nov,Pi16
10_Member	GO Biological Processes	GO:0010717	regulation of epithelial to mesenchymal transition	-2.7266	-0.908551	3/73	12156,20319,21813	Bmp2,Sfrp2,Tgfbr2
10_Member	GO Biological Processes	GO:0007219	Notch signaling pathway	-2.67234	-0.868796	4/162	12156,18133,21813,67888	Bmp2,Nov,Tgfbr2,Tmem100
10_Member	KEGG Pathway	mmu04350	TGF-beta signaling pathway	-2.53818	-0.780048	3/85	12156,17965,21813	Bmp2,Nbl1,Tgfbr2
10_Member	KEGG Pathway	ko04350	TGF-beta signaling pathway	-2.53818	-0.780048	3/85	12156,17965,21813	Bmp2,Nbl1,Tgfbr2
10_Member	GO Biological Processes	GO:0060348	bone development	-2.45636	-0.724265	4/186	12156,14118,20319,21813	Bmp2,Fbn1,Sfrp2,Tgfbr2
10_Member	GO Biological Processes	GO:0009855	determination of bilateral symmetry	-2.03478	-0.37441	3/129	17965,18553,21813	Nbl1,Pcsk6,Tgfbr2
10_Member	GO Biological Processes	GO:0009799	specification of symmetry	-2.02567	-0.368706	3/130	17965,18553,21813	Nbl1,Pcsk6,Tgfbr2
11_Summary	GO Biological Processes	GO:0006954	inflammatory response	-5.31713	-2.80823	11/600	12156,13136,14268,18133,19224,19225,20296,26362,56233,76969,213696	Bmp2,Cd55,Fn1,Nov,Ptgs1,Ptgs2,Ccl2,Axl,Hdac7,Chst1,Duoxa1
11_Member	GO Biological Processes	GO:0006954	inflammatory response	-5.31713	-2.80823	11/600	12156,13136,14268,18133,19224,19225,20296,26362,56233,76969,213696	Bmp2,Cd55,Fn1,Nov,Ptgs1,Ptgs2,Ccl2,Axl,Hdac7,Chst1,Duoxa1
12_Summary	GO Biological Processes	GO:0032101	regulation of response to external stimulus	-5.07187	-2.6159	11/637	13136,13614,14173,14268,17965,18133,19225,20296,21824,56320,213696,16011,20319,12778,20348,16421	Cd55,Edn1,Fgf2,Fn1,Nbl1,Nov,Ptgs2,Ccl2,Thbd,Dbn1,Duoxa1,Igfbp5,Sfrp2,Ackr3,Sema3c,Itgb7
12_Member	GO Biological Processes	GO:0032101	regulation of response to external stimulus	-5.07187	-2.6159	11/637	13136,13614,14173,14268,17965,18133,19225,20296,21824,56320,213696	Cd55,Edn1,Fgf2,Fn1,Nbl1,Nov,Ptgs2,Ccl2,Thbd,Dbn1,Duoxa1
12_Member	GO Biological Processes	GO:0050920	regulation of chemotaxis	-4.6176	-2.35305	6/172	13614,14173,14268,17965,18133,20296	Edn1,Fgf2,Fn1,Nbl1,Nov,Ccl2
12_Member	GO Biological Processes	GO:0090025	regulation of monocyte chemotaxis	-4.34238	-2.1464	3/21	17965,18133,20296	Nbl1,Nov,Ccl2
12_Member	GO Biological Processes	GO:0051271	negative regulation of cellular component movement	-3.77753	-1.71232	6/244	14173,16011,17965,18133,20319,56320	Fgf2,Igfbp5,Nbl1,Nov,Sfrp2,Dbn1
12_Member	GO Biological Processes	GO:0040013	negative regulation of locomotion	-3.61079	-1.59042	6/262	14173,16011,17965,18133,20319,56320	Fgf2,Igfbp5,Nbl1,Nov,Sfrp2,Dbn1
12_Member	GO Biological Processes	GO:0006935	chemotaxis	-3.59257	-1.57916	8/498	12778,13614,14173,14268,17965,18133,20296,20348	Ackr3,Edn1,Fgf2,Fn1,Nbl1,Nov,Ccl2,Sema3c
12_Member	GO Biological Processes	GO:0042330	taxis	-3.58087	-1.57316	8/500	12778,13614,14173,14268,17965,18133,20296,20348	Ackr3,Edn1,Fgf2,Fn1,Nbl1,Nov,Ccl2,Sema3c
12_Member	GO Biological Processes	GO:0071675	regulation of mononuclear cell migration	-3.52411	-1.53449	3/39	17965,18133,20296	Nbl1,Nov,Ccl2
12_Member	GO Biological Processes	GO:0002688	regulation of leukocyte chemotaxis	-3.43641	-1.47387	4/101	13614,17965,18133,20296	Edn1,Nbl1,Nov,Ccl2
12_Member	GO Biological Processes	GO:0002548	monocyte chemotaxis	-3.17892	-1.26411	3/51	17965,18133,20296	Nbl1,Nov,Ccl2
12_Member	GO Biological Processes	GO:0030336	negative regulation of cell migration	-3.08714	-1.19609	5/218	14173,16011,17965,18133,20319	Fgf2,Igfbp5,Nbl1,Nov,Sfrp2
12_Member	GO Biological Processes	GO:2000146	negative regulation of cell motility	-3.00009	-1.11863	5/228	14173,16011,17965,18133,20319	Fgf2,Igfbp5,Nbl1,Nov,Sfrp2
12_Member	GO Biological Processes	GO:0060326	cell chemotaxis	-2.85387	-1.00048	5/246	13614,14173,17965,18133,20296	Edn1,Fgf2,Nbl1,Nov,Ccl2
12_Member	GO Biological Processes	GO:0071674	mononuclear cell migration	-2.79693	-0.963875	3/69	17965,18133,20296	Nbl1,Nov,Ccl2
12_Member	GO Biological Processes	GO:0032102	negative regulation of response to external stimulus	-2.71948	-0.903066	5/264	14173,17965,18133,21824,56320	Fgf2,Nbl1,Nov,Thbd,Dbn1
12_Member	GO Biological Processes	GO:0097529	myeloid leukocyte migration	-2.64344	-0.850846	4/165	13614,17965,18133,20296	Edn1,Nbl1,Nov,Ccl2
12_Member	GO Biological Processes	GO:0002685	regulation of leukocyte migration	-2.64344	-0.850846	4/165	13614,17965,18133,20296	Edn1,Nbl1,Nov,Ccl2
12_Member	GO Biological Processes	GO:0050900	leukocyte migration	-2.54312	-0.780048	5/290	13614,16421,17965,18133,20296	Edn1,Itgb7,Nbl1,Nov,Ccl2
12_Member	GO Biological Processes	GO:0030595	leukocyte chemotaxis	-2.49009	-0.748479	4/182	13614,17965,18133,20296	Edn1,Nbl1,Nov,Ccl2
13_Summary	GO Biological Processes	GO:0045444	fat cell differentiation	-4.98542	-2.57663	7/225	12156,19225,20249,20319,59036,231507,231991,11745,20296,26362,56045,76933	Bmp2,Ptgs2,Scd1,Sfrp2,Dact1,Plac8,Creb5,Anxa3,Ccl2,Axl,Samhd1,Ifi27l2a
13_Member	GO Biological Processes	GO:0045444	fat cell differentiation	-4.98542	-2.57663	7/225	12156,19225,20249,20319,59036,231507,231991	Bmp2,Ptgs2,Scd1,Sfrp2,Dact1,Plac8,Creb5
13_Member	GO Biological Processes	GO:0050873	brown fat cell differentiation	-3.3682	-1.4147	3/44	19225,20249,231507	Ptgs2,Scd1,Plac8
13_Member	GO Biological Processes	GO:0043207	response to external biotic stimulus	-2.02968	-0.371577	8/886	11745,19225,20249,20296,26362,56045,76933,231507	Anxa3,Ptgs2,Scd1,Ccl2,Axl,Samhd1,Ifi27l2a,Plac8
13_Member	GO Biological Processes	GO:0051707	response to other organism	-2.02968	-0.371577	8/886	11745,19225,20249,20296,26362,56045,76933,231507	Anxa3,Ptgs2,Scd1,Ccl2,Axl,Samhd1,Ifi27l2a,Plac8
14_Summary	GO Biological Processes	GO:0001570	vasculogenesis	-4.94072	-2.56866	5/88	12778,21813,56233,67888,77446	Ackr3,Tgfbr2,Hdac7,Tmem100,Heg1
14_Member	GO Biological Processes	GO:0001570	vasculogenesis	-4.94072	-2.56866	5/88	12778,21813,56233,67888,77446	Ackr3,Tgfbr2,Hdac7,Tmem100,Heg1
15_Summary	GO Biological Processes	GO:0045926	negative regulation of growth	-4.82744	-2.49996	7/238	16011,18133,20249,20319,21813,74116,231507,20348,77446,12156,67888,57764,18553	Igfbp5,Nov,Scd1,Sfrp2,Tgfbr2,Pi16,Plac8,Sema3c,Heg1,Bmp2,Tmem100,Ntn4,Pcsk6
15_Member	GO Biological Processes	GO:0045926	negative regulation of growth	-4.82744	-2.49996	7/238	16011,18133,20249,20319,21813,74116,231507	Igfbp5,Nov,Scd1,Sfrp2,Tgfbr2,Pi16,Plac8
15_Member	GO Biological Processes	GO:0003208	cardiac ventricle morphogenesis	-3.84647	-1.7605	4/79	20319,20348,21813,77446	Sfrp2,Sema3c,Tgfbr2,Heg1
15_Member	GO Biological Processes	GO:0003007	heart morphogenesis	-3.68324	-1.63507	6/254	12156,20319,20348,21813,67888,77446	Bmp2,Sfrp2,Sema3c,Tgfbr2,Tmem100,Heg1
15_Member	GO Biological Processes	GO:0048640	negative regulation of developmental growth	-3.57328	-1.57003	4/93	20319,21813,74116,231507	Sfrp2,Tgfbr2,Pi16,Plac8
15_Member	GO Biological Processes	GO:0003206	cardiac chamber morphogenesis	-2.92756	-1.06101	4/138	20319,20348,21813,77446	Sfrp2,Sema3c,Tgfbr2,Heg1
15_Member	GO Biological Processes	GO:0003231	cardiac ventricle development	-2.89307	-1.03198	4/141	20319,20348,21813,77446	Sfrp2,Sema3c,Tgfbr2,Heg1
15_Member	GO Biological Processes	GO:0022612	gland morphogenesis	-2.83734	-0.990498	4/146	16011,20348,21813,57764	Igfbp5,Sema3c,Tgfbr2,Ntn4
15_Member	GO Biological Processes	GO:0003151	outflow tract morphogenesis	-2.6603	-0.863046	3/77	20319,20348,21813	Sfrp2,Sema3c,Tgfbr2
15_Member	GO Biological Processes	GO:0003205	cardiac chamber development	-2.48158	-0.745432	4/183	20319,20348,21813,77446	Sfrp2,Sema3c,Tgfbr2,Heg1
15_Member	GO Biological Processes	GO:0035282	segmentation	-2.32755	-0.617733	3/101	18553,20319,20348	Pcsk6,Sfrp2,Sema3c
15_Member	GO Biological Processes	GO:0009952	anterior/posterior pattern specification	-2.19258	-0.503952	4/221	12156,18553,20319,20348	Bmp2,Pcsk6,Sfrp2,Sema3c
16_Summary	GO Biological Processes	GO:2000379	positive regulation of reactive oxygen species metabolic process	-4.77867	-2.46679	5/95	16598,19225,21813,58994,213696,13614,14118,20319,26362,50530,56233	Klf2,Ptgs2,Tgfbr2,Smpd3,Duoxa1,Edn1,Fbn1,Sfrp2,Axl,Mfap5,Hdac7
16_Member	GO Biological Processes	GO:2000379	positive regulation of reactive oxygen species metabolic process	-4.77867	-2.46679	5/95	16598,19225,21813,58994,213696	Klf2,Ptgs2,Tgfbr2,Smpd3,Duoxa1
16_Member	GO Biological Processes	GO:0072593	reactive oxygen species metabolic process	-3.7872	-1.71616	6/243	13614,16598,19225,21813,58994,213696	Edn1,Klf2,Ptgs2,Tgfbr2,Smpd3,Duoxa1
16_Member	GO Biological Processes	GO:2000377	regulation of reactive oxygen species metabolic process	-3.57893	-1.57316	5/170	16598,19225,21813,58994,213696	Klf2,Ptgs2,Tgfbr2,Smpd3,Duoxa1
16_Member	GO Biological Processes	GO:0045429	positive regulation of nitric oxide biosynthetic process	-3.33928	-1.40118	3/45	16598,19225,58994	Klf2,Ptgs2,Smpd3
16_Member	GO Biological Processes	GO:1904407	positive regulation of nitric oxide metabolic process	-3.33928	-1.40118	3/45	16598,19225,58994	Klf2,Ptgs2,Smpd3
16_Member	GO Biological Processes	GO:1903428	positive regulation of reactive oxygen species biosynthetic process	-3.10611	-1.21015	3/54	16598,19225,58994	Klf2,Ptgs2,Smpd3
16_Member	GO Biological Processes	GO:0045428	regulation of nitric oxide biosynthetic process	-2.95172	-1.08149	3/61	16598,19225,58994	Klf2,Ptgs2,Smpd3
16_Member	GO Biological Processes	GO:0006809	nitric oxide biosynthetic process	-2.79693	-0.963875	3/69	16598,19225,58994	Klf2,Ptgs2,Smpd3
16_Member	GO Biological Processes	GO:0046209	nitric oxide metabolic process	-2.7266	-0.908551	3/73	16598,19225,58994	Klf2,Ptgs2,Smpd3
16_Member	GO Biological Processes	GO:2001057	reactive nitrogen species metabolic process	-2.6443	-0.850846	3/78	16598,19225,58994	Klf2,Ptgs2,Smpd3
16_Member	GO Biological Processes	GO:1903426	regulation of reactive oxygen species biosynthetic process	-2.61296	-0.834064	3/80	16598,19225,58994	Klf2,Ptgs2,Smpd3
16_Member	GO Biological Processes	GO:1903409	reactive oxygen species biosynthetic process	-2.40197	-0.679187	3/95	16598,19225,58994	Klf2,Ptgs2,Smpd3
16_Member	GO Biological Processes	GO:0030097	hemopoiesis	-2.07191	-0.40695	8/871	14118,16598,20319,21813,26362,50530,56233,58994	Fbn1,Klf2,Sfrp2,Tgfbr2,Axl,Mfap5,Hdac7,Smpd3
17_Summary	GO Biological Processes	GO:0060541	respiratory system development	-4.71231	-2.41053	7/248	14173,16011,16598,21813,56847,74155,77446,12156,19224,19225,67888,70350,229595,26362	Fgf2,Igfbp5,Klf2,Tgfbr2,Aldh1a3,Errfi1,Heg1,Bmp2,Ptgs1,Ptgs2,Tmem100,Basp1,Adamtsl4,Axl
17_Member	GO Biological Processes	GO:0060541	respiratory system development	-4.71231	-2.41053	7/248	14173,16011,16598,21813,56847,74155,77446	Fgf2,Igfbp5,Klf2,Tgfbr2,Aldh1a3,Errfi1,Heg1
17_Member	GO Biological Processes	GO:0030855	epithelial cell differentiation	-4.61639	-2.35305	10/584	12156,14173,16598,19224,19225,67888,70350,74155,77446,229595	Bmp2,Fgf2,Klf2,Ptgs1,Ptgs2,Tmem100,Basp1,Errfi1,Heg1,Adamtsl4
17_Member	GO Biological Processes	GO:0030324	lung development	-4.05558	-1.92149	6/217	14173,16011,16598,21813,74155,77446	Fgf2,Igfbp5,Klf2,Tgfbr2,Errfi1,Heg1
17_Member	GO Biological Processes	GO:0030323	respiratory tube development	-4.02282	-1.89211	6/220	14173,16011,16598,21813,74155,77446	Fgf2,Igfbp5,Klf2,Tgfbr2,Errfi1,Heg1
17_Member	GO Biological Processes	GO:0043491	protein kinase B signaling	-2.69195	-0.88362	4/160	14173,16011,26362,67888	Fgf2,Igfbp5,Axl,Tmem100
17_Member	GO Biological Processes	GO:0051897	positive regulation of protein kinase B signaling	-2.53818	-0.780048	3/85	14173,16011,26362	Fgf2,Igfbp5,Axl
18_Summary	GO Biological Processes	GO:0007369	gastrulation	-4.67525	-2.39306	6/168	14268,20319,21813,22235,59036,67916,13614,56847	Fn1,Sfrp2,Tgfbr2,Ugdh,Dact1,Plpp3,Edn1,Aldh1a3
18_Member	GO Biological Processes	GO:0007369	gastrulation	-4.67525	-2.39306	6/168	14268,20319,21813,22235,59036,67916	Fn1,Sfrp2,Tgfbr2,Ugdh,Dact1,Plpp3
18_Member	GO Biological Processes	GO:0001702	gastrulation with mouth forming second	-3.66493	-1.62503	3/35	22235,59036,67916	Ugdh,Dact1,Plpp3
18_Member	GO Biological Processes	GO:0048598	embryonic morphogenesis	-2.95906	-1.08325	8/622	13614,14268,20319,21813,22235,56847,59036,67916	Edn1,Fn1,Sfrp2,Tgfbr2,Ugdh,Aldh1a3,Dact1,Plpp3
19_Summary	GO Biological Processes	GO:0042060	wound healing	-4.67421	-2.39306	8/348	14173,14268,18133,19124,20296,21824,26362,66175,13614,21813,67916,16598	Fgf2,Fn1,Nov,Procr,Ccl2,Thbd,Axl,Mustn1,Edn1,Tgfbr2,Plpp3,Klf2
19_Member	GO Biological Processes	GO:0042060	wound healing	-4.67421	-2.39306	8/348	14173,14268,18133,19124,20296,21824,26362,66175	Fgf2,Fn1,Nov,Procr,Ccl2,Thbd,Axl,Mustn1
19_Member	KEGG Pathway	ko04933	AGE-RAGE signaling pathway in diabetic complications	-4.67057	-2.39306	5/100	13614,14268,20296,21813,21824	Edn1,Fn1,Ccl2,Tgfbr2,Thbd
19_Member	KEGG Pathway	mmu04933	AGE-RAGE signaling pathway in diabetic complications	-4.67057	-2.39306	5/100	13614,14268,20296,21813,21824	Edn1,Fn1,Ccl2,Tgfbr2,Thbd
19_Member	GO Biological Processes	GO:0009611	response to wounding	-4.01367	-1.88631	8/432	14173,14268,18133,19124,20296,21824,26362,66175	Fgf2,Fn1,Nov,Procr,Ccl2,Thbd,Axl,Mustn1
19_Member	GO Biological Processes	GO:0061041	regulation of wound healing	-2.98694	-1.10737	4/133	14173,20296,21824,67916	Fgf2,Ccl2,Thbd,Plpp3
19_Member	KEGG Pathway	ko05418	Fluid shear stress and atherosclerosis	-2.84832	-0.999717	4/145	13614,16598,20296,21824	Edn1,Klf2,Ccl2,Thbd
19_Member	KEGG Pathway	mmu05418	Fluid shear stress and atherosclerosis	-2.84832	-0.999717	4/145	13614,16598,20296,21824	Edn1,Klf2,Ccl2,Thbd
19_Member	GO Biological Processes	GO:1903034	regulation of response to wounding	-2.66264	-0.863046	4/163	14173,20296,21824,67916	Fgf2,Ccl2,Thbd,Plpp3
20_Summary	GO Biological Processes	GO:0045600	positive regulation of fat cell differentiation	-4.40253	-2.19465	4/57	12156,19225,20319,59036,12778,18133,21858,56233,74155,20296,57764,56320	Bmp2,Ptgs2,Sfrp2,Dact1,Ackr3,Nov,Timp2,Hdac7,Errfi1,Ccl2,Ntn4,Dbn1
20_Member	GO Biological Processes	GO:0045600	positive regulation of fat cell differentiation	-4.40253	-2.19465	4/57	12156,19225,20319,59036	Bmp2,Ptgs2,Sfrp2,Dact1
20_Member	GO Biological Processes	GO:0045598	regulation of fat cell differentiation	-3.07432	-1.18521	4/126	12156,19225,20319,59036	Bmp2,Ptgs2,Sfrp2,Dact1
20_Member	GO Biological Processes	GO:1902532	negative regulation of intracellular signal transduction	-2.96514	-1.08745	7/478	12778,18133,20319,21858,56233,59036,74155	Ackr3,Nov,Sfrp2,Timp2,Hdac7,Dact1,Errfi1
20_Member	GO Biological Processes	GO:0042306	regulation of protein import into nucleus	-2.56916	-0.80188	4/173	18133,19225,20319,59036	Nov,Ptgs2,Sfrp2,Dact1
20_Member	GO Biological Processes	GO:1904589	regulation of protein import	-2.54229	-0.780048	4/176	18133,19225,20319,59036	Nov,Ptgs2,Sfrp2,Dact1
20_Member	GO Biological Processes	GO:1903533	regulation of protein targeting	-2.53033	-0.774757	5/292	18133,19225,20296,20319,59036	Nov,Ptgs2,Ccl2,Sfrp2,Dact1
20_Member	GO Biological Processes	GO:0042307	positive regulation of protein import into nucleus	-2.33961	-0.627233	3/100	19225,20319,59036	Ptgs2,Sfrp2,Dact1
20_Member	GO Biological Processes	GO:1904591	positive regulation of protein import	-2.30382	-0.597813	3/103	19225,20319,59036	Ptgs2,Sfrp2,Dact1
20_Member	GO Biological Processes	GO:1905330	regulation of morphogenesis of an epithelium	-2.28058	-0.579613	3/105	20319,57764,59036	Sfrp2,Ntn4,Dact1
20_Member	GO Biological Processes	GO:0046822	regulation of nucleocytoplasmic transport	-2.25556	-0.559567	4/212	18133,19225,20319,59036	Nov,Ptgs2,Sfrp2,Dact1
20_Member	GO Biological Processes	GO:0032386	regulation of intracellular transport	-2.20248	-0.512635	6/496	18133,19225,20296,20319,56320,59036	Nov,Ptgs2,Ccl2,Sfrp2,Dbn1,Dact1
20_Member	GO Biological Processes	GO:1900180	regulation of protein localization to nucleus	-2.17899	-0.494009	4/223	18133,19225,20319,59036	Nov,Ptgs2,Sfrp2,Dact1
20_Member	GO Biological Processes	GO:0046824	positive regulation of nucleocytoplasmic transport	-2.15068	-0.470486	3/117	19225,20319,59036	Ptgs2,Sfrp2,Dact1
20_Member	GO Biological Processes	GO:0033157	regulation of intracellular protein transport	-2.10973	-0.433094	5/368	18133,19225,20296,20319,59036	Nov,Ptgs2,Ccl2,Sfrp2,Dact1
20_Member	GO Biological Processes	GO:0090316	positive regulation of intracellular protein transport	-2.01431	-0.358478	4/249	19225,20296,20319,59036	Ptgs2,Ccl2,Sfrp2,Dact1

## Sheet: C8_Annotation_m
Cluster 8_Annotation_mosue_metapath
Input ID	Gene ID	Type	Tax ID	Homologene Gene ID	Homologene Gene Tax ID	Gene Symbol	Description	Biological Process (GO)	Kinase Class (UniProt)	Protein Function (Protein Atlas)	Subcellular Location (Protein Atlas)	Drug (DrugBank)	Canonical Pathways	Hallmark Gene Sets	R-MMU-1474244 Extracellular matrix organizat	GO:0051270 regulation of cellular compone	GO:0030198 extracellular matrix organizat	GO:0001944 vasculature development	GO:0007167 enzyme linked receptor protein	GO:0032963 collagen metabolic process	GO:0031589 cell-substrate adhesion	GO:0009611 response to wounding	GO:0071417 cellular response to organonit	GO:0007423 sensory organ development	GO:0035295 tube development	GO:0070371 ERK1 and ERK2 cascade	GO:0001501 skeletal system development	GO:0006469 negative regulation of protein	R-MMU-2243919 Crosslinking of collagen fibri	GO:0060840 artery development	GO:0008284 positive regulation of cell pr	GO:0010038 response to metal ion	GO:0001503 ossification	GO:0051271 negative regulation of cellula
Postn	50706	symbol	M. musculus	50706	M. musculus	Postn	periostin, osteoblast specific factor	GO:1904209 positive regulation of chemokine (C-C motif) ligand 2 secretion;GO:1904207 regulation of chemokine (C-C motif) ligand 2 secretion;GO:0035926 chemokine (C-C motif) ligand 2 secretion							0	1	1	1	0	0	1	0	1	0	0	1	0	0	0	0	0	0	0	0
Jun	16476	symbol	M. musculus	16476	M. musculus	Jun	jun proto-oncogene	GO:0043922 negative regulation by host of viral transcription;GO:0043923 positive regulation by host of viral transcription;GO:0045657 positive regulation of monocyte differentiation							1	1	0	1	1	0	0	1	1	1	0	1	0	1	0	1	1	1	0	0
Serpinh1	12406	symbol	M. musculus	12406	M. musculus	Serpinh1	serine (or cysteine) peptidase inhibitor, clade H, member 1	GO:0003433 chondrocyte development involved in endochondral bone morphogenesis;GO:0003413 chondrocyte differentiation involved in endochondral bone morphogenesis;GO:0060351 cartilage development involved in endochondral bone morphogenesis							1	0	1	0	0	1	0	0	0	0	0	0	1	0	0	0	1	0	0	0
Mmp2	17390	symbol	M. musculus	17390	M. musculus	Mmp2	matrix metallopeptidase 2	GO:0045906 negative regulation of vasoconstriction;GO:0014012 peripheral nervous system axon regeneration;GO:1904707 positive regulation of vascular smooth muscle cell proliferation							1	1	0	1	0	1	0	1	1	0	1	1	1	1	0	0	1	1	1	1
Fosb	14282	symbol	M. musculus	14282	M. musculus	Fosb	FBJ osteosarcoma oncogene B	GO:0071277 cellular response to calcium ion;GO:0051592 response to calcium ion;GO:0071248 cellular response to metal ion							0	0	0	0	0	0	0	0	0	0	0	0	0	0	0	0	0	1	0	0
Lamc1	226519	symbol	M. musculus	226519	M. musculus	Lamc1	laminin, gamma 1	GO:0070831 basement membrane assembly;GO:0031581 hemidesmosome assembly;GO:0071711 basement membrane organization							1	0	1	0	0	0	1	0	0	0	0	0	0	0	0	0	0	0	0	0
Mgst1	56615	symbol	M. musculus	56615	M. musculus	Mgst1	microsomal glutathione S-transferase 1	GO:0071449 cellular response to lipid hydroperoxide;GO:0006982 response to lipid hydroperoxide;GO:0071447 cellular response to hydroperoxide							0	0	0	0	0	0	0	0	1	0	0	0	0	1	1	0	0	0	0	1
Cst3	13010	symbol	M. musculus	13010	M. musculus	Cst3	cystatin C	GO:0060311 negative regulation of elastin catabolic process;GO:0060310 regulation of elastin catabolic process;GO:0060309 elastin catabolic process							0	0	1	0	0	0	0	0	0	0	0	1	0	1	0	0	1	0	0	1
Thy1	21838	symbol	M. musculus	21838	M. musculus	Thy1	thymus cell antigen 1, theta	GO:0051281 positive regulation of release of sequestered calcium ion into cytosol;GO:0051279 regulation of release of sequestered calcium ion into cytosol;GO:0050860 negative regulation of T cell receptor signaling pathway							0	1	0	1	0	0	1	0	0	1	0	1	0	1	0	0	1	0	0	1
Sepp1	20363	gene_synonym	M. musculus	20363	M. musculus	Selenop	selenoprotein P	GO:0001887 selenium compound metabolic process;GO:0007626 locomotory behavior;GO:0007420 brain development							0	0	0	0	0	0	0	0	0	0	0	0	0	0	0	0	0	0	0	0
Ppic	19038	symbol	M. musculus	19038	M. musculus	Ppic	peptidylprolyl isomerase C	GO:0000413 protein peptidyl-prolyl isomerization;GO:0018208 peptidyl-proline modification;GO:0006457 protein folding							0	0	0	0	0	0	0	0	0	0	0	0	0	0	0	0	0	0	0	0
Nfia	18027	symbol	M. musculus	18027	M. musculus	Nfia	nuclear factor I/A	GO:0072189 ureter development;GO:0060074 synapse maturation;GO:0000122 negative regulation of transcription from RNA polymerase II promoter							0	0	0	0	0	0	0	0	0	0	1	1	0	0	0	0	0	0	0	0
Col5a1	12831	symbol	M. musculus	12831	M. musculus	Col5a1	collagen, type V, alpha 1	GO:1903225 negative regulation of endodermal cell differentiation;GO:0035313 wound healing, spreading of epidermal cells;GO:1903224 regulation of endodermal cell differentiation							1	0	1	1	0	1	0	1	0	1	1	1	1	0	0	0	0	0	0	0
Sparc	20692	symbol	M. musculus	20692	M. musculus	Sparc	secreted acidic cysteine rich glycoprotein	GO:0016525 negative regulation of angiogenesis;GO:0010595 positive regulation of endothelial cell migration;GO:0001937 negative regulation of endothelial cell proliferation							1	1	0	1	1	0	0	1	0	0	1	1	1	0	0	0	0	0	0	0
Socs3	12702	symbol	M. musculus	12702	M. musculus	Socs3	suppressor of cytokine signaling 3	GO:0042512 negative regulation of tyrosine phosphorylation of Stat1 protein;GO:0042518 negative regulation of tyrosine phosphorylation of Stat3 protein;GO:0060708 spongiotrophoblast differentiation							0	0	0	1	1	0	0	0	1	0	1	1	0	1	0	0	0	1	0	0
Col1a2	12843	symbol	M. musculus	12843	M. musculus	Col1a2	collagen, type I, alpha 2	GO:0070208 protein heterotrimerization;GO:0043589 skin morphogenesis;GO:0070206 protein trimerization							1	0	1	1	1	0	0	0	1	0	0	0	1	0	1	1	0	0	0	0
Pcolce	18542	symbol	M. musculus	18542	M. musculus	Pcolce	procollagen C-endopeptidase enhancer protein	GO:0006508 proteolysis;GO:0019538 protein metabolic process;GO:0043170 macromolecule metabolic process							1	0	0	0	0	0	0	0	0	0	0	0	0	0	0	0	0	0	0	0
Col1a1	12842	symbol	M. musculus	12842	M. musculus	Col1a1	collagen, type I, alpha 1	GO:0001957 intramembranous ossification;GO:0060346 bone trabecula formation;GO:0001958 endochondral ossification							1	1	1	1	1	1	1	1	1	0	1	0	1	0	1	0	0	0	1	0
Mt1	17748	symbol	M. musculus	17748	M. musculus	Mt1	metallothionein 1	GO:0071247 cellular response to chromate;GO:0010273 detoxification of copper ion;GO:0046687 response to chromate							0	0	0	0	0	0	0	0	1	0	0	0	0	0	0	0	0	1	0	0
Cpxm1	56264	symbol	M. musculus	56264	M. musculus	Cpxm1	carboxypeptidase X 1 (M14 family)	GO:0006508 proteolysis;GO:0019538 protein metabolic process;GO:0043170 macromolecule metabolic process							0	0	0	0	0	0	0	0	0	0	0	0	0	0	0	0	0	0	0	0
Tnfaip6	21930	symbol	M. musculus	21930	M. musculus	Tnfaip6	tumor necrosis factor alpha induced protein 6	GO:0050728 negative regulation of inflammatory response;GO:0031348 negative regulation of defense response;GO:0030335 positive regulation of cell migration							0	1	0	0	0	0	0	0	0	0	0	0	0	0	0	0	0	0	0	0
Lama2	16773	symbol	M. musculus	16773	M. musculus	Lama2	laminin, alpha 2	GO:0032224 positive regulation of synaptic transmission, cholinergic;GO:0032222 regulation of synaptic transmission, cholinergic;GO:0007271 synaptic transmission, cholinergic							1	1	0	0	0	0	0	0	0	1	0	0	0	0	0	0	0	0	0	0
Abca8a	217258	symbol	M. musculus	217258	M. musculus	Abca8a	ATP-binding cassette, sub-family A (ABC1), member 8a	GO:0006869 lipid transport;GO:0010876 lipid localization;GO:0071702 organic substance transport							0	0	0	0	0	0	0	0	0	0	0	0	0	0	0	0	0	0	0	0
Egfr	13649	symbol	M. musculus	13649	M. musculus	Egfr	epidermal growth factor receptor	GO:1903800 positive regulation of production of miRNAs involved in gene silencing by miRNA;GO:1902722 positive regulation of prolactin secretion;GO:0035413 positive regulation of catenin import into nucleus							1	1	0	0	1	0	0	1	1	1	1	1	0	1	0	0	1	1	0	0
Ccl11	20292	symbol	M. musculus	20292	M. musculus	Ccl11	chemokine (C-C motif) ligand 11	GO:0060763 mammary duct terminal end bud growth;GO:0048245 eosinophil chemotaxis;GO:0002551 mast cell chemotaxis							0	1	1	1	0	0	0	1	0	1	1	1	0	1	0	0	1	1	0	0
Sult1e1	20860	symbol	M. musculus	20860	M. musculus	Sult1e1	sulfotransferase family 1E, member 1	GO:0008210 estrogen metabolic process;GO:0051923 sulfation;GO:0045600 positive regulation of fat cell differentiation							0	0	0	0	0	0	0	0	0	0	0	0	0	0	0	0	0	0	0	0
Anxa5	11747	symbol	M. musculus	11747	M. musculus	Anxa5	annexin A5	GO:1902721 negative regulation of prolactin secretion;GO:0097211 cellular response to gonadotropin-releasing hormone;GO:0070459 prolactin secretion							0	1	0	0	0	0	0	1	1	0	0	0	0	1	0	0	1	1	0	0
Ccdc80	67896	symbol	M. musculus	67896	M. musculus	Ccdc80	coiled-coil domain containing 80	GO:0010811 positive regulation of cell-substrate adhesion;GO:0010810 regulation of cell-substrate adhesion;GO:0045785 positive regulation of cell adhesion							0	1	1	0	0	0	1	0	0	0	0	0	0	0	0	0	0	0	0	0
Gsn	227753	symbol	M. musculus	227753	M. musculus	Gsn	gelsolin	GO:1903906 regulation of plasma membrane raft polarization;GO:0044858 plasma membrane raft polarization;GO:1903689 regulation of wound healing, spreading of epidermal cells							0	1	1	1	0	0	0	1	0	0	1	0	0	0	0	0	1	1	0	0
Lamb1	16777	symbol	M. musculus	16777	M. musculus	Lamb1	laminin B1	GO:0021812 neuronal-glial interaction involved in cerebral cortex radial glia guided migration;GO:0021801 cerebral cortex radial glia guided migration;GO:0021799 cerebral cortex radially oriented cell migration							1	1	0	0	0	0	1	0	0	0	0	1	0	0	0	0	0	0	0	0
Cd63	12512	symbol	M. musculus	12512	M. musculus	Cd63	CD63 antigen	GO:0035646 endosome to melanosome transport;GO:0043485 endosome to pigment granule transport;GO:2000680 regulation of rubidium ion transport							0	1	0	1	1	0	1	1	1	1	1	0	0	0	0	0	0	0	0	1
Angptl4	57875	symbol	M. musculus	57875	M. musculus	Angptl4	angiopoietin-like 4	GO:0051005 negative regulation of lipoprotein lipase activity;GO:2000352 negative regulation of endothelial cell apoptotic process;GO:0060192 negative regulation of lipase activity							0	0	0	1	0	0	0	0	0	0	0	0	0	1	0	0	1	0	0	0
Col5a2	12832	symbol	M. musculus	12832	M. musculus	Col5a2	collagen, type V, alpha 2	GO:1903225 negative regulation of endodermal cell differentiation;GO:1903224 regulation of endodermal cell differentiation;GO:2000542 negative regulation of gastrulation							1	0	1	1	0	0	0	0	1	1	0	0	1	0	0	0	0	0	0	0
Ctsh	13036	symbol	M. musculus	13036	M. musculus	Ctsh	cathepsin H	GO:0060448 dichotomous subdivision of terminal units involved in lung branching;GO:0010813 neuropeptide catabolic process;GO:0043129 surfactant homeostasis							0	1	0	1	0	0	0	0	1	0	1	1	0	1	0	0	1	0	0	0
Gas1	14451	symbol	M. musculus	14451	M. musculus	Gas1	growth arrest specific 1	GO:0042473 outer ear morphogenesis;GO:2001240 negative regulation of extrinsic apoptotic signaling pathway in absence of ligand;GO:0021587 cerebellum morphogenesis							0	0	0	0	0	0	0	1	0	1	1	1	1	1	0	0	1	0	0	0
Col6a1	12833	symbol	M. musculus	12833	M. musculus	Col6a1	collagen, type VI, alpha 1	GO:0070208 protein heterotrimerization;GO:0070206 protein trimerization;GO:0071230 cellular response to amino acid stimulus							1	0	0	0	0	0	0	0	1	0	0	0	0	0	1	0	0	0	1	0
Nrp1	18186	symbol	M. musculus	18186	M. musculus	Nrp1	neuropilin 1	GO:0021828 gonadotrophin-releasing hormone neuronal migration to the hypothalamus;GO:0021824 cerebral cortex tangential migration using cell-axon interactions;GO:1902336 positive regulation of retinal ganglion cell axon guidance							1	1	0	1	1	0	0	1	0	1	1	1	0	0	0	1	0	0	0	1
Pdgfrb	18596	symbol	M. musculus	18596	M. musculus	Pdgfrb	platelet derived growth factor receptor, beta polypeptide	GO:0035793 positive regulation of metanephric mesenchymal cell migration by platelet-derived growth factor receptor-beta signaling pathway;GO:0072277 metanephric glomerular capillary formation;GO:0072262 metanephric glomerular mesangial cell proliferation involved in metanephros development							1	1	1	1	1	1	0	1	0	1	1	1	1	1	0	1	1	0	0	0
Svep1	64817	symbol	M. musculus	64817	M. musculus	Svep1	sushi, von Willebrand factor type A, EGF and pentraxin domain containing 1	GO:0007155 cell adhesion;GO:0022610 biological adhesion;GO:0008150 biological_process							0	0	0	0	0	0	0	0	0	0	0	0	0	0	0	0	0	0	0	0
Hspg2	15530	symbol	M. musculus	15530	M. musculus	Hspg2	perlecan (heparan sulfate proteoglycan 2)	GO:0001958 endochondral ossification;GO:0060351 cartilage development involved in endochondral bone morphogenesis;GO:0060350 endochondral bone morphogenesis							1	0	1	1	0	0	0	0	1	0	0	1	1	0	0	1	0	0	1	0
Igf1	16000	symbol	M. musculus	16000	M. musculus	Igf1	insulin-like growth factor 1	GO:1904075 positive regulation of trophectodermal cell proliferation;GO:1904073 regulation of trophectodermal cell proliferation;GO:0045821 positive regulation of glycolytic process							1	1	0	1	1	1	0	1	1	1	1	1	1	1	0	1	1	0	1	0
AW112010	107350	symbol	M. musculus	107350	M. musculus	AW112010	expressed sequence AW112010	GO:0008150 biological_process							0	0	0	0	0	0	0	0	0	0	0	0	0	0	0	0	0	0	0	0
Entpd2	12496	symbol	M. musculus	12496	M. musculus	Entpd2	ectonucleoside triphosphate diphosphohydrolase 2	GO:0009181 purine ribonucleoside diphosphate catabolic process;GO:0009137 purine nucleoside diphosphate catabolic process;GO:0009191 ribonucleoside diphosphate catabolic process							0	0	0	0	0	1	0	1	0	0	0	0	0	1	0	0	0	0	0	0
Mrc2	17534	symbol	M. musculus	17534	M. musculus	Mrc2	mannose receptor, C type 2	GO:0030574 collagen catabolic process;GO:0044243 multicellular organismal catabolic process;GO:0032963 collagen metabolic process							0	0	0	0	0	1	0	0	0	0	0	0	0	0	0	0	0	0	1	0
Txnip	56338	symbol	M. musculus	56338	M. musculus	Txnip	thioredoxin interacting protein	GO:0071228 cellular response to tumor cell;GO:0051782 negative regulation of cell division;GO:0002347 response to tumor cell							1	0	0	0	1	0	0	0	0	1	1	0	0	0	0	0	1	0	0	1
Cygb	114886	symbol	M. musculus	114886	M. musculus	Cygb	cytoglobin	GO:2000490 negative regulation of hepatic stellate cell activation;GO:0032966 negative regulation of collagen biosynthetic process;GO:0010764 negative regulation of fibroblast migration							0	1	0	1	0	1	0	0	0	0	0	0	0	0	0	0	0	0	0	1
Col6a2	12834	symbol	M. musculus	12834	M. musculus	Col6a2	collagen, type VI, alpha 2	GO:0070208 protein heterotrimerization;GO:0070206 protein trimerization;GO:0051291 protein heterooligomerization							1	0	0	0	0	0	0	0	0	0	0	0	0	0	1	0	0	0	0	0
Gpm6b	14758	symbol	M. musculus	14758	M. musculus	Gpm6b	glycoprotein m6b	GO:0051612 negative regulation of serotonin uptake;GO:0051611 regulation of serotonin uptake;GO:0051581 negative regulation of neurotransmitter uptake							0	1	1	0	0	0	1	0	0	0	0	0	0	0	0	0	0	0	1	0
Gdf10	14560	symbol	M. musculus	14560	M. musculus	Gdf10	growth differentiation factor 10	GO:0010862 positive regulation of pathway-restricted SMAD protein phosphorylation;GO:0045668 negative regulation of osteoblast differentiation;GO:0060393 regulation of pathway-restricted SMAD protein phosphorylation							0	0	0	0	1	0	0	0	0	0	0	1	0	0	0	0	0	0	1	0
Igfbp7	29817	symbol	M. musculus	29817	M. musculus	Igfbp7	insulin-like growth factor binding protein 7	GO:0050810 regulation of steroid biosynthetic process;GO:0019218 regulation of steroid metabolic process;GO:0048839 inner ear development							0	0	0	0	0	0	0	0	0	1	0	0	0	0	0	0	0	0	0	0
Col3a1	12825	symbol	M. musculus	12825	M. musculus	Col3a1	collagen, type III, alpha 1	GO:0060414 aorta smooth muscle tissue morphogenesis;GO:2001223 negative regulation of neuron migration;GO:0035909 aorta morphogenesis							1	1	1	1	1	0	1	1	1	0	1	1	0	1	1	1	0	0	0	1
Plin2	11520	symbol	M. musculus	11520	M. musculus	Plin2	perilipin 2	GO:0015909 long-chain fatty acid transport;GO:0015908 fatty acid transport;GO:0015718 monocarboxylic acid transport							0	0	0	0	0	0	0	0	0	0	0	0	0	0	0	0	0	0	0	0
Gpnmb	93695	symbol	M. musculus	93695	M. musculus	Gpnmb	glycoprotein (transmembrane) nmb	GO:0042130 negative regulation of T cell proliferation;GO:0031954 positive regulation of protein autophosphorylation;GO:0050868 negative regulation of T cell activation							0	1	0	0	0	0	0	0	0	0	0	1	0	0	0	0	0	0	0	0
Col4a4	12829	symbol	M. musculus	12829	M. musculus	Col4a4	collagen, type IV, alpha 4	GO:0032836 glomerular basement membrane development;GO:0032835 glomerulus development;GO:0072006 nephron development							1	0	1	0	0	0	0	0	0	0	1	0	0	0	0	0	0	0	0	0
Ctsk	13038	symbol	M. musculus	13038	M. musculus	Ctsk	cathepsin K	GO:1903955 positive regulation of protein targeting to mitochondrion;GO:1903146 regulation of mitophagy;GO:1903214 regulation of protein targeting to mitochondrion							1	0	0	0	0	1	0	0	0	0	0	1	0	0	0	0	0	1	0	0
Hpgd	15446	symbol	M. musculus	15446	M. musculus	Hpgd	hydroxyprostaglandin dehydrogenase 15 (NAD)	GO:0097070 ductus arteriosus closure;GO:1904707 positive regulation of vascular smooth muscle cell proliferation;GO:0006693 prostaglandin metabolic process							0	0	0	1	1	0	0	0	0	0	0	1	0	0	0	1	1	0	0	0
F3	14066	symbol	M. musculus	14066	M. musculus	F3	coagulation factor III	GO:0010641 positive regulation of platelet-derived growth factor receptor signaling pathway;GO:0002541 activation of plasma proteins involved in acute inflammatory response;GO:0006919 activation of cysteine-type endopeptidase activity involved in apoptotic process							1	1	0	1	1	0	0	1	0	1	1	1	0	1	0	0	1	0	0	0
Sgk1	20393	symbol	M. musculus	20393	M. musculus	Sgk1	serum/glucocorticoid regulated kinase 1	GO:0043402 glucocorticoid mediated signaling pathway;GO:0031115 negative regulation of microtubule polymerization;GO:0050775 positive regulation of dendrite morphogenesis							1	0	1	1	0	0	0	0	1	0	0	1	0	1	0	0	0	0	0	0
Adh1	11522	symbol	M. musculus	11522	M. musculus	Adh1	alcohol dehydrogenase 1 (class I)	GO:0046186 acetaldehyde biosynthetic process;GO:0006068 ethanol catabolic process;GO:0006069 ethanol oxidation							0	0	0	0	0	1	0	0	1	0	0	0	0	1	0	0	0	0	0	0
Col6a3	12835	symbol	M. musculus	12835	M. musculus	Col6a3	collagen, type VI, alpha 3								1	0	0	0	0	0	0	0	0	0	0	0	0	0	0	0	0	0	0	0
Hmcn2	665700	symbol	M. musculus	665700	M. musculus	Hmcn2	hemicentin 2	GO:0006939 smooth muscle contraction;GO:0030335 positive regulation of cell migration;GO:2000147 positive regulation of cell motility							0	1	0	0	0	0	0	0	0	0	0	0	0	0	0	0	0	0	0	0
Cav1	12389	symbol	M. musculus	12389	M. musculus	Cav1	caveolin 1, caveolae protein	GO:0034141 positive regulation of toll-like receptor 3 signaling pathway;GO:0019065 receptor-mediated endocytosis of virus by host cell;GO:0086098 angiotensin-activated signaling pathway involved in heart process							1	1	1	1	1	0	1	1	1	1	0	1	0	1	1	1	1	1	0	0
Cyp1b1	13078	symbol	M. musculus	13078	M. musculus	Cyp1b1	cytochrome P450, family 1, subfamily b, polypeptide 1	GO:0061304 retinal blood vessel morphogenesis;GO:0071603 endothelial cell-cell adhesion;GO:0002930 trabecular meshwork development							0	1	1	1	0	1	0	0	1	1	0	1	0	1	0	0	1	1	0	1
Lox	16948	symbol	M. musculus	16948	M. musculus	Lox	lysyl oxidase	GO:0048251 elastic fiber assembly;GO:0035904 aorta development;GO:0030199 collagen fibril organization							1	0	1	1	0	0	0	1	0	0	1	1	0	1	1	1	0	0	0	0
Apoe	11816	symbol	M. musculus	11816	M. musculus	Apoe	apolipoprotein E	GO:1900272 negative regulation of long-term synaptic potentiation;GO:1902995 positive regulation of phospholipid efflux;GO:1903002 positive regulation of lipid transport across blood brain barrier							0	1	0	1	0	1	0	1	0	0	0	1	0	1	0	1	1	0	0	1
Lpl	16956	symbol	M. musculus	16956	M. musculus	Lpl	lipoprotein lipase	GO:0090197 positive regulation of chemokine secretion;GO:0055096 low-density lipoprotein particle mediated signaling;GO:0034372 very-low-density lipoprotein particle remodeling							0	0	0	0	0	1	0	0	0	0	0	0	0	0	0	0	0	0	0	0
Fam198b	68659	symbol	M. musculus	68659	M. musculus	Fam198b	family with sequence similarity 198, member B	GO:0008150 biological_process							0	0	0	0	0	0	0	0	0	0	0	0	0	0	0	0	0	0	0	0
Tgfbi	21810	symbol	M. musculus	21810	M. musculus	Tgfbi	transforming growth factor, beta induced	GO:0030198 extracellular matrix organization;GO:0043062 extracellular structure organization;GO:0007155 cell adhesion							0	0	1	0	0	0	0	0	0	0	0	0	0	0	0	0	0	0	0	0
Bmper	73230	symbol	M. musculus	73230	M. musculus	Bmper	BMP-binding endothelial regulator	GO:0002043 blood vessel endothelial cell proliferation involved in sprouting angiogenesis;GO:0001657 ureteric bud development;GO:0030514 negative regulation of BMP signaling pathway							0	1	0	1	1	0	0	0	0	1	1	1	0	0	0	0	0	0	0	0
Hsd11b1	15483	symbol	M. musculus	15483	M. musculus	Hsd11b1	hydroxysteroid 11-beta dehydrogenase 1	GO:0043456 regulation of pentose-phosphate shunt;GO:0006713 glucocorticoid catabolic process;GO:1902031 regulation of NADP metabolic process							0	0	0	0	0	1	0	0	0	0	1	0	0	0	0	0	0	0	0	0
Podn	242608	symbol	M. musculus	242608	M. musculus	Podn	podocan	GO:0046426 negative regulation of JAK-STAT cascade;GO:1904893 negative regulation of STAT cascade;GO:0006469 negative regulation of protein kinase activity							0	1	0	0	0	0	0	0	0	0	0	1	0	1	0	0	0	0	0	1
Wisp2	22403	symbol	M. musculus	22403	M. musculus	Wisp2	WNT1 inducible signaling pathway protein 2	GO:0001558 regulation of cell growth;GO:0008285 negative regulation of cell proliferation;GO:0016049 cell growth							0	0	0	0	0	0	0	0	0	0	0	1	0	0	0	0	0	0	0	0
Nid2	18074	symbol	M. musculus	18074	M. musculus	Nid2	nidogen 2	GO:0007160 cell-matrix adhesion;GO:0031589 cell-substrate adhesion;GO:0007155 cell adhesion							1	0	0	0	0	0	1	0	0	0	0	0	0	0	0	0	0	0	0	0
Crispld2	78892	symbol	M. musculus	78892	M. musculus	Crispld2	cysteine-rich secretory protein LCCL domain containing 2	GO:0060325 face morphogenesis;GO:0060323 head morphogenesis;GO:0060324 face development							0	0	1	0	0	0	0	0	0	0	0	0	0	0	0	0	0	0	0	0
Deptor	97998	symbol	M. musculus	97998	M. musculus	Deptor	DEP domain containing MTOR-interacting protein	GO:0045792 negative regulation of cell size;GO:0032007 negative regulation of TOR signaling;GO:0006469 negative regulation of protein kinase activity							0	0	0	0	0	0	0	1	0	0	0	0	0	1	0	0	0	0	0	0
Bgn	12111	symbol	M. musculus	12111	M. musculus	Bgn	biglycan	GO:0019800 peptide cross-linking via chondroitin 4-sulfate glycosaminoglycan;GO:0030204 chondroitin sulfate metabolic process;GO:0046426 negative regulation of JAK-STAT cascade							1	0	0	0	0	0	0	0	0	0	0	0	0	1	0	1	0	0	0	0
Lum	17022	symbol	M. musculus	17022	M. musculus	Lum	lumican	GO:0032914 positive regulation of transforming growth factor beta1 production;GO:0032908 regulation of transforming growth factor beta1 production;GO:0071636 positive regulation of transforming growth factor beta production							1	0	1	0	0	0	0	0	1	0	0	0	0	0	0	0	0	0	0	0
Cyp26b1	232174	symbol	M. musculus	232174	M. musculus	Cyp26b1	cytochrome P450, family 26, subfamily b, polypeptide 1	GO:2001037 positive regulation of tongue muscle cell differentiation;GO:2001035 regulation of tongue muscle cell differentiation;GO:1902811 positive regulation of skeletal muscle fiber differentiation							1	1	0	0	0	1	0	1	1	1	0	0	1	1	0	1	0	0	0	0
Spry1	24063	symbol	M. musculus	24063	M. musculus	Spry1	sprouty homolog 1 (Drosophila)	GO:0051387 negative regulation of neurotrophin TRK receptor signaling pathway;GO:0060449 bud elongation involved in lung branching;GO:0040037 negative regulation of fibroblast growth factor receptor signaling pathway							0	0	0	1	1	0	0	1	0	0	1	1	0	1	0	1	1	0	0	0
Jam2	67374	symbol	M. musculus	67374	M. musculus	Jam2	junction adhesion molecule 2	GO:0007162 negative regulation of cell adhesion;GO:0030155 regulation of cell adhesion;GO:0007155 cell adhesion							1	1	0	0	0	0	0	0	0	0	0	0	0	0	1	0	0	0	0	0
Mme	17380	symbol	M. musculus	17380	M. musculus	Mme	membrane metallo endopeptidase	GO:0071492 cellular response to UV-A;GO:0071493 cellular response to UV-B;GO:0046449 creatinine metabolic process							1	0	0	0	0	0	0	0	0	0	0	0	0	1	0	0	0	0	0	0
Nrep	27528	symbol	M. musculus	27528	M. musculus	Nrep	neuronal regeneration related protein	GO:0017015 regulation of transforming growth factor beta receptor signaling pathway;GO:1903844 regulation of cellular response to transforming growth factor beta stimulus;GO:0007179 transforming growth factor beta receptor signaling pathway							0	0	0	0	1	0	0	0	0	0	0	0	0	0	0	0	0	0	0	0
Tmem119	231633	symbol	M. musculus	231633	M. musculus	Tmem119	transmembrane protein 119	GO:1903012 positive regulation of bone development;GO:0033690 positive regulation of osteoblast proliferation;GO:0030501 positive regulation of bone mineralization							0	0	0	0	0	0	0	0	0	0	0	0	1	0	0	0	1	0	1	0
Col5a3	53867	symbol	M. musculus	53867	M. musculus	Col5a3	collagen, type V, alpha 3	GO:0007160 cell-matrix adhesion;GO:0030198 extracellular matrix organization;GO:0031589 cell-substrate adhesion							1	0	1	0	0	0	1	0	0	0	0	0	0	0	0	0	0	0	0	0
Enpp2	18606	symbol	M. musculus	18606	M. musculus	Enpp2	ectonucleotide pyrophosphatase/phosphodiesterase 2	GO:0051894 positive regulation of focal adhesion assembly;GO:2000394 positive regulation of lamellipodium morphogenesis;GO:0034638 phosphatidylcholine catabolic process							0	1	0	1	0	1	1	0	0	1	0	1	0	0	0	0	1	0	0	0
Plvap	84094	symbol	M. musculus	84094	M. musculus	Plvap	plasmalemma vesicle associated protein	GO:0002693 positive regulation of cellular extravasation;GO:0002691 regulation of cellular extravasation;GO:0045123 cellular extravasation							0	1	0	0	0	0	0	0	0	0	0	1	0	1	0	0	0	0	0	0
Col4a1	12826	symbol	M. musculus	12826	M. musculus	Col4a1	collagen, type IV, alpha 1	GO:0061304 retinal blood vessel morphogenesis;GO:0061299 retina vasculature morphogenesis in camera-type eye;GO:0061298 retina vasculature development in camera-type eye							1	0	1	1	1	0	0	0	1	1	1	0	0	0	0	0	0	0	0	0
Steap4	117167	symbol	M. musculus	117167	M. musculus	Steap4	STEAP family member 4	GO:0097461 ferric iron import into cell;GO:0033216 ferric iron import;GO:0097459 iron ion import into cell							0	0	0	0	0	0	0	0	0	0	0	0	0	0	0	0	0	0	0	0
Col4a2	12827	symbol	M. musculus	12827	M. musculus	Col4a2	collagen, type IV, alpha 2	GO:0016525 negative regulation of angiogenesis;GO:0038063 collagen-activated tyrosine kinase receptor signaling pathway;GO:2000181 negative regulation of blood vessel morphogenesis							1	0	0	1	1	0	0	0	0	0	1	0	0	0	0	0	0	0	0	0
Rbp1	19659	symbol	M. musculus	19659	M. musculus	Rbp1	retinol binding protein 1, cellular	GO:0002138 retinoic acid biosynthetic process;GO:0006776 vitamin A metabolic process;GO:0030852 regulation of granulocyte differentiation							0	0	0	0	0	0	0	0	0	0	0	0	0	1	0	0	0	0	0	0
Fmo2	55990	symbol	M. musculus	55990	M. musculus	Fmo2	flavin containing monooxygenase 2	GO:0070995 NADPH oxidation;GO:0072592 oxygen metabolic process;GO:0006739 NADP metabolic process							0	0	0	0	0	0	0	0	0	0	0	0	0	0	0	0	0	0	0	0
Fabp4	11770	symbol	M. musculus	11770	M. musculus	Fabp4	fatty acid binding protein 4, adipocyte	GO:0071285 cellular response to lithium ion;GO:0050872 white fat cell differentiation;GO:0010226 response to lithium ion							1	0	0	0	0	0	0	0	0	1	0	0	0	1	0	0	1	1	0	0
Mmp3	17392	symbol	M. musculus	17392	M. musculus	Mmp3	matrix metallopeptidase 3	GO:0010727 negative regulation of hydrogen peroxide metabolic process;GO:1903209 positive regulation of oxidative stress-induced cell death;GO:0032461 positive regulation of protein oligomerization							0	1	0	0	0	1	0	0	1	0	0	1	0	1	0	0	1	1	0	1
Sparcl1	13602	symbol	M. musculus	13602	M. musculus	Sparcl1	SPARC-like 1	GO:0007165 signal transduction;GO:0044700 single organism signaling;GO:0023052 signaling							0	0	0	0	0	0	0	0	0	0	0	0	0	0	0	0	0	0	0	0
Cxcl14	57266	symbol	M. musculus	57266	M. musculus	Cxcl14	chemokine (C-X-C motif) ligand 14	GO:2000503 positive regulation of natural killer cell chemotaxis;GO:2000501 regulation of natural killer cell chemotaxis;GO:0035747 natural killer cell chemotaxis							0	1	0	0	0	0	0	0	0	1	0	0	0	0	0	0	0	0	0	0
Col15a1	12819	symbol	M. musculus	12819	M. musculus	Col15a1	collagen, type XV, alpha 1	GO:0007155 cell adhesion;GO:0022610 biological adhesion;GO:0008150 biological_process							1	0	0	0	0	0	0	0	0	0	0	0	0	0	0	0	0	0	0	0
Smoc2	64074	symbol	M. musculus	64074	M. musculus	Smoc2	SPARC related modular calcium binding 2	GO:0010811 positive regulation of cell-substrate adhesion;GO:0010810 regulation of cell-substrate adhesion;GO:0045785 positive regulation of cell adhesion							0	1	1	0	0	0	1	0	0	0	0	0	0	0	0	0	0	0	0	0
Fbln7	70370	symbol	M. musculus	70370	M. musculus	Fbln7	fibulin 7	GO:0007155 cell adhesion;GO:0022610 biological adhesion;GO:0008150 biological_process							0	0	0	0	0	0	0	0	0	0	0	0	0	0	0	0	0	0	0	0
Cilp	214425	symbol	M. musculus	214425	M. musculus	Cilp	cartilage intermediate layer protein, nucleotide pyrophosphohydrolase	GO:0043569 negative regulation of insulin-like growth factor receptor signaling pathway;GO:0043567 regulation of insulin-like growth factor receptor signaling pathway;GO:0048009 insulin-like growth factor receptor signaling pathway							0	0	0	0	1	0	0	0	0	0	1	0	0	0	0	0	0	0	0	0
Arc	11838	symbol	M. musculus	11838	M. musculus	Arc	activity regulated cytoskeletal-associated protein	GO:2000969 positive regulation of AMPA receptor activity;GO:1900451 positive regulation of glutamate receptor signaling pathway;GO:2000311 regulation of AMPA receptor activity							0	0	0	1	0	0	0	0	0	0	0	0	0	0	0	0	0	1	0	0
Mgp	17313	symbol	M. musculus	17313	M. musculus	Mgp	matrix Gla protein	GO:0030500 regulation of bone mineralization;GO:0070167 regulation of biomineral tissue development;GO:0030282 bone mineralization							0	0	0	0	0	0	0	0	0	0	1	0	1	0	0	0	0	0	1	0

## Sheet: C8_Enrichment_m
Cluster 8_Enrichment_mouse_metapath
GroupID	Category	Term	Description	LogP	Log(q-value)	InTerm_InList	Genes	Symbols
1_Summary	Reactome Gene Sets	R-MMU-1474244	Extracellular matrix organization	-26.1381	-21.8968	23/202	12111,12406,12819,12825,12826,12827,12829,12831,12832,12833,12834,12842,12843,13038,16773,16777,16948,17022,17390,18074,18542,20692,67374,12835,17380,53867,12389,13649,16000,16476,18596,226519,15530,20393,14066,18186,11770,56338,232174	Bgn,Serpinh1,Col15a1,Col3a1,Col4a1,Col4a2,Col4a4,Col5a1,Col5a2,Col6a1,Col6a2,Col1a1,Col1a2,Ctsk,Lama2,Lamb1,Lox,Lum,Mmp2,Nid2,Pcolce,Sparc,Jam2,Col6a3,Mme,Col5a3,Cav1,Egfr,Igf1,Jun,Pdgfrb,Lamc1,Hspg2,Sgk1,F3,Nrp1,Fabp4,Txnip,Cyp26b1
1_Member	Reactome Gene Sets	R-MMU-1474244	Extracellular matrix organization	-26.1381	-21.8968	23/202	12111,12406,12819,12825,12826,12827,12829,12831,12832,12833,12834,12842,12843,13038,16773,16777,16948,17022,17390,18074,18542,20692,67374	Bgn,Serpinh1,Col15a1,Col3a1,Col4a1,Col4a2,Col4a4,Col5a1,Col5a2,Col6a1,Col6a2,Col1a1,Col1a2,Ctsk,Lama2,Lamb1,Lox,Lum,Mmp2,Nid2,Pcolce,Sparc,Jam2
1_Member	Reactome Gene Sets	R-MMU-1474290	Collagen formation	-20.6873	-17.2911	14/59	12406,12819,12825,12826,12827,12829,12831,12832,12833,12834,12842,12843,16948,18542	Serpinh1,Col15a1,Col3a1,Col4a1,Col4a2,Col4a4,Col5a1,Col5a2,Col6a1,Col6a2,Col1a1,Col1a2,Lox,Pcolce
1_Member	Reactome Gene Sets	R-MMU-1442490	Collagen degradation	-20.2063	-16.9193	13/47	12819,12825,12826,12827,12829,12831,12832,12833,12834,12842,12843,13038,17390	Col15a1,Col3a1,Col4a1,Col4a2,Col4a4,Col5a1,Col5a2,Col6a1,Col6a2,Col1a1,Col1a2,Ctsk,Mmp2
1_Member	Reactome Gene Sets	R-MMU-1650814	Collagen biosynthesis and modifying enzymes	-19.8089	-16.5676	13/50	12406,12819,12825,12826,12827,12829,12831,12832,12833,12834,12842,12843,18542	Serpinh1,Col15a1,Col3a1,Col4a1,Col4a2,Col4a4,Col5a1,Col5a2,Col6a1,Col6a2,Col1a1,Col1a2,Pcolce
1_Member	Reactome Gene Sets	R-MMU-2022090	Assembly of collagen fibrils and other multimeric structures	-18.1835	-15.0213	11/33	12825,12826,12827,12829,12831,12832,12833,12834,12842,12843,16948	Col3a1,Col4a1,Col4a2,Col4a4,Col5a1,Col5a2,Col6a1,Col6a2,Col1a1,Col1a2,Lox
1_Member	Reactome Gene Sets	R-MMU-8948216	Collagen chain trimerization	-18.1835	-15.0213	11/33	12819,12825,12826,12827,12829,12831,12832,12833,12834,12842,12843	Col15a1,Col3a1,Col4a1,Col4a2,Col4a4,Col5a1,Col5a2,Col6a1,Col6a2,Col1a1,Col1a2
1_Member	KEGG Pathway	ko04974	Protein digestion and absorption	-17.9002	-14.805	14/90	12819,12825,12826,12827,12829,12831,12832,12833,12834,12835,12842,12843,17380,53867	Col15a1,Col3a1,Col4a1,Col4a2,Col4a4,Col5a1,Col5a2,Col6a1,Col6a2,Col6a3,Col1a1,Col1a2,Mme,Col5a3
1_Member	KEGG Pathway	mmu04974	Protein digestion and absorption	-17.9002	-14.805	14/90	12819,12825,12826,12827,12829,12831,12832,12833,12834,12835,12842,12843,17380,53867	Col15a1,Col3a1,Col4a1,Col4a2,Col4a4,Col5a1,Col5a2,Col6a1,Col6a2,Col6a3,Col1a1,Col1a2,Mme,Col5a3
1_Member	Reactome Gene Sets	R-MMU-1474228	Degradation of the extracellular matrix	-17.5531	-14.5175	14/95	12819,12825,12826,12827,12829,12831,12832,12833,12834,12842,12843,13038,16777,17390	Col15a1,Col3a1,Col4a1,Col4a2,Col4a4,Col5a1,Col5a2,Col6a1,Col6a2,Col1a1,Col1a2,Ctsk,Lamb1,Mmp2
1_Member	Reactome Gene Sets	R-MMU-216083	Integrin cell surface interactions	-16.9863	-14.0237	12/58	12825,12826,12827,12829,12831,12832,12833,12834,12842,12843,17022,67374	Col3a1,Col4a1,Col4a2,Col4a4,Col5a1,Col5a2,Col6a1,Col6a2,Col1a1,Col1a2,Lum,Jam2
1_Member	Reactome Gene Sets	R-MMU-3000171	Non-integrin membrane-ECM interactions	-15.7846	-12.8443	10/35	12825,12826,12827,12829,12831,12832,12842,12843,16773,16777	Col3a1,Col4a1,Col4a2,Col4a4,Col5a1,Col5a2,Col1a1,Col1a2,Lama2,Lamb1
1_Member	KEGG Pathway	mmu04510	Focal adhesion	-15.713	-12.8237	16/199	12389,12826,12827,12829,12833,12834,12835,12842,12843,13649,16000,16476,16773,16777,18596,226519	Cav1,Col4a1,Col4a2,Col4a4,Col6a1,Col6a2,Col6a3,Col1a1,Col1a2,Egfr,Igf1,Jun,Lama2,Lamb1,Pdgfrb,Lamc1
1_Member	KEGG Pathway	ko04510	Focal adhesion	-15.713	-12.8237	16/199	12389,12826,12827,12829,12833,12834,12835,12842,12843,13649,16000,16476,16773,16777,18596,226519	Cav1,Col4a1,Col4a2,Col4a4,Col6a1,Col6a2,Col6a3,Col1a1,Col1a2,Egfr,Igf1,Jun,Lama2,Lamb1,Pdgfrb,Lamc1
1_Member	KEGG Pathway	mmu04512	ECM-receptor interaction	-14.9873	-12.1773	12/83	12826,12827,12829,12833,12834,12835,12842,12843,15530,16773,16777,226519	Col4a1,Col4a2,Col4a4,Col6a1,Col6a2,Col6a3,Col1a1,Col1a2,Hspg2,Lama2,Lamb1,Lamc1
1_Member	KEGG Pathway	ko04512	ECM-receptor interaction	-14.9873	-12.1773	12/83	12826,12827,12829,12833,12834,12835,12842,12843,15530,16773,16777,226519	Col4a1,Col4a2,Col4a4,Col6a1,Col6a2,Col6a3,Col1a1,Col1a2,Hspg2,Lama2,Lamb1,Lamc1
1_Member	Reactome Gene Sets	R-MMU-3000178	ECM proteoglycans	-14.3179	-11.5465	9/31	12111,12825,12831,12832,12833,12834,12842,12843,20692	Bgn,Col3a1,Col5a1,Col5a2,Col6a1,Col6a2,Col1a1,Col1a2,Sparc
1_Member	Reactome Gene Sets	R-MMU-419037	NCAM1 interactions	-14.3107	-11.5465	8/19	12825,12826,12827,12829,12831,12832,12833,12834	Col3a1,Col4a1,Col4a2,Col4a4,Col5a1,Col5a2,Col6a1,Col6a2
1_Member	Reactome Gene Sets	R-MMU-8874081	MET activates PTK2 signaling	-11.1052	-8.39536	7/25	12825,12831,12832,12842,12843,16773,16777	Col3a1,Col5a1,Col5a2,Col1a1,Col1a2,Lama2,Lamb1
1_Member	KEGG Pathway	mmu04151	PI3K-Akt signaling pathway	-10.8355	-8.15052	15/346	12826,12827,12829,12833,12834,12835,12842,12843,13649,16000,16773,16777,18596,20393,226519	Col4a1,Col4a2,Col4a4,Col6a1,Col6a2,Col6a3,Col1a1,Col1a2,Egfr,Igf1,Lama2,Lamb1,Pdgfrb,Sgk1,Lamc1
1_Member	KEGG Pathway	ko04151	PI3K-Akt signaling pathway	-10.8355	-8.15052	15/346	12826,12827,12829,12833,12834,12835,12842,12843,13649,16000,16773,16777,18596,20393,226519	Col4a1,Col4a2,Col4a4,Col6a1,Col6a2,Col6a3,Col1a1,Col1a2,Egfr,Igf1,Lama2,Lamb1,Pdgfrb,Sgk1,Lamc1
1_Member	Reactome Gene Sets	R-MMU-8875878	MET promotes cell motility	-10.0696	-7.43032	7/34	12825,12831,12832,12842,12843,16773,16777	Col3a1,Col5a1,Col5a2,Col1a1,Col1a2,Lama2,Lamb1
1_Member	Reactome Gene Sets	R-MMU-3000157	Laminin interactions	-9.64018	-7.02213	6/21	12826,12827,12829,16773,16777,18074	Col4a1,Col4a2,Col4a4,Lama2,Lamb1,Nid2
1_Member	KEGG Pathway	ko04933	AGE-RAGE signaling pathway in diabetic complications	-9.44548	-6.8574	9/100	12825,12826,12827,12829,12842,12843,14066,16476,17390	Col3a1,Col4a1,Col4a2,Col4a4,Col1a1,Col1a2,F3,Jun,Mmp2
1_Member	KEGG Pathway	mmu04933	AGE-RAGE signaling pathway in diabetic complications	-9.44548	-6.8574	9/100	12825,12826,12827,12829,12842,12843,14066,16476,17390	Col3a1,Col4a1,Col4a2,Col4a4,Col1a1,Col1a2,F3,Jun,Mmp2
1_Member	Reactome Gene Sets	R-MMU-2214320	Anchoring fibril formation	-9.29358	-6.72438	5/11	12826,12827,12829,12842,12843	Col4a1,Col4a2,Col4a4,Col1a1,Col1a2
1_Member	KEGG Pathway	ko05146	Amoebiasis	-9.21726	-6.66616	9/106	12825,12826,12827,12829,12842,12843,16773,16777,226519	Col3a1,Col4a1,Col4a2,Col4a4,Col1a1,Col1a2,Lama2,Lamb1,Lamc1
1_Member	KEGG Pathway	mmu05146	Amoebiasis	-9.21726	-6.66616	9/106	12825,12826,12827,12829,12842,12843,16773,16777,226519	Col3a1,Col4a1,Col4a2,Col4a4,Col1a1,Col1a2,Lama2,Lamb1,Lamc1
1_Member	Reactome Gene Sets	R-MMU-6806834	Signaling by MET	-8.10006	-5.57476	7/63	12825,12831,12832,12842,12843,16773,16777	Col3a1,Col5a1,Col5a2,Col1a1,Col1a2,Lama2,Lamb1
1_Member	Reactome Gene Sets	R-MMU-422475	Axon guidance	-7.3119	-4.87678	12/372	12825,12826,12827,12829,12831,12832,12833,12834,13649,16777,17390,18186	Col3a1,Col4a1,Col4a2,Col4a4,Col5a1,Col5a2,Col6a1,Col6a2,Egfr,Lamb1,Mmp2,Nrp1
1_Member	Reactome Gene Sets	R-MMU-375165	NCAM signaling for neurite out-growth	-6.82139	-4.41894	9/199	12825,12826,12827,12829,12831,12832,12833,12834,13649	Col3a1,Col4a1,Col4a2,Col4a4,Col5a1,Col5a2,Col6a1,Col6a2,Egfr
1_Member	KEGG Pathway	mmu05200	Pathways in cancer	-6.12774	-3.80552	11/393	12826,12827,12829,13649,16000,16476,16773,16777,17390,18596,226519	Col4a1,Col4a2,Col4a4,Egfr,Igf1,Jun,Lama2,Lamb1,Mmp2,Pdgfrb,Lamc1
1_Member	Reactome Gene Sets	R-MMU-1266738	Developmental Biology	-5.92423	-3.63232	14/699	11770,12825,12826,12827,12829,12831,12832,12833,12834,13649,16476,16777,17390,18186	Fabp4,Col3a1,Col4a1,Col4a2,Col4a4,Col5a1,Col5a2,Col6a1,Col6a2,Egfr,Jun,Lamb1,Mmp2,Nrp1
1_Member	KEGG Pathway	mmu05222	Small cell lung cancer	-5.8881	-3.60585	6/83	12826,12827,12829,16773,16777,226519	Col4a1,Col4a2,Col4a4,Lama2,Lamb1,Lamc1
1_Member	KEGG Pathway	ko05222	Small cell lung cancer	-5.8881	-3.60585	6/83	12826,12827,12829,16773,16777,226519	Col4a1,Col4a2,Col4a4,Lama2,Lamb1,Lamc1
1_Member	Reactome Gene Sets	R-MMU-186797	Signaling by PDGF	-5.67352	-3.42903	9/273	12825,12826,12827,12829,12831,12832,12833,12834,13649	Col3a1,Col4a1,Col4a2,Col4a4,Col5a1,Col5a2,Col6a1,Col6a2,Egfr
1_Member	GO Biological Processes	GO:0038063	collagen-activated tyrosine kinase receptor signaling pathway	-4.94968	-2.83224	3/11	12826,12827,12842	Col4a1,Col4a2,Col1a1
1_Member	GO Biological Processes	GO:0043588	skin development	-4.69192	-2.61497	8/276	12825,12831,12832,12842,12843,13649,56338,232174	Col3a1,Col5a1,Col5a2,Col1a1,Col1a2,Egfr,Txnip,Cyp26b1
1_Member	GO Biological Processes	GO:0038065	collagen-activated signaling pathway	-4.61001	-2.5534	3/14	12826,12827,12842	Col4a1,Col4a2,Col1a1
2_Summary	GO Biological Processes	GO:0051270	regulation of cellular component movement	-21.9431	-18.0029	32/823	11747,11816,12389,12512,12825,12842,13036,13078,13649,14066,16000,16476,16773,16777,17390,17392,18186,18596,18606,20292,20692,21838,21930,50706,57266,73230,84094,93695,114886,227753,242608,665700,14758,64074,67374,67896,232174	Anxa5,Apoe,Cav1,Cd63,Col3a1,Col1a1,Ctsh,Cyp1b1,Egfr,F3,Igf1,Jun,Lama2,Lamb1,Mmp2,Mmp3,Nrp1,Pdgfrb,Enpp2,Ccl11,Sparc,Thy1,Tnfaip6,Postn,Cxcl14,Bmper,Plvap,Gpnmb,Cygb,Gsn,Podn,Hmcn2,Gpm6b,Smoc2,Jam2,Ccdc80,Cyp26b1
2_Member	GO Biological Processes	GO:0051270	regulation of cellular component movement	-21.9431	-18.0029	32/823	11747,11816,12389,12512,12825,12842,13036,13078,13649,14066,16000,16476,16773,16777,17390,17392,18186,18596,18606,20292,20692,21838,21930,50706,57266,73230,84094,93695,114886,227753,242608,665700	Anxa5,Apoe,Cav1,Cd63,Col3a1,Col1a1,Ctsh,Cyp1b1,Egfr,F3,Igf1,Jun,Lama2,Lamb1,Mmp2,Mmp3,Nrp1,Pdgfrb,Enpp2,Ccl11,Sparc,Thy1,Tnfaip6,Postn,Cxcl14,Bmper,Plvap,Gpnmb,Cygb,Gsn,Podn,Hmcn2
2_Member	GO Biological Processes	GO:2000145	regulation of cell motility	-20.8398	-17.3478	30/750	11747,11816,12512,12825,12842,13036,13078,13649,14066,16000,16476,16773,16777,17390,17392,18596,18606,20292,20692,21838,21930,50706,57266,73230,84094,93695,114886,227753,242608,665700	Anxa5,Apoe,Cd63,Col3a1,Col1a1,Ctsh,Cyp1b1,Egfr,F3,Igf1,Jun,Lama2,Lamb1,Mmp2,Mmp3,Pdgfrb,Enpp2,Ccl11,Sparc,Thy1,Tnfaip6,Postn,Cxcl14,Bmper,Plvap,Gpnmb,Cygb,Gsn,Podn,Hmcn2
2_Member	GO Biological Processes	GO:0040012	regulation of locomotion	-20.811	-17.3478	31/823	11747,11816,12512,12825,12842,13036,13078,13649,14066,16000,16476,16773,16777,17390,17392,18186,18596,18606,20292,20692,21838,21930,50706,57266,73230,84094,93695,114886,227753,242608,665700	Anxa5,Apoe,Cd63,Col3a1,Col1a1,Ctsh,Cyp1b1,Egfr,F3,Igf1,Jun,Lama2,Lamb1,Mmp2,Mmp3,Nrp1,Pdgfrb,Enpp2,Ccl11,Sparc,Thy1,Tnfaip6,Postn,Cxcl14,Bmper,Plvap,Gpnmb,Cygb,Gsn,Podn,Hmcn2
2_Member	GO Biological Processes	GO:0030334	regulation of cell migration	-20.2913	-16.9531	29/714	11816,12512,12825,12842,13036,13078,13649,14066,16000,16476,16773,16777,17390,17392,18596,18606,20292,20692,21838,21930,50706,57266,73230,84094,93695,114886,227753,242608,665700	Apoe,Cd63,Col3a1,Col1a1,Ctsh,Cyp1b1,Egfr,F3,Igf1,Jun,Lama2,Lamb1,Mmp2,Mmp3,Pdgfrb,Enpp2,Ccl11,Sparc,Thy1,Tnfaip6,Postn,Cxcl14,Bmper,Plvap,Gpnmb,Cygb,Gsn,Podn,Hmcn2
2_Member	GO Biological Processes	GO:0051272	positive regulation of cellular component movement	-15.7033	-12.8237	21/453	12842,13036,13078,13649,14066,16000,16476,16777,17390,17392,18186,18596,18606,20292,20692,21930,50706,57266,84094,93695,665700	Col1a1,Ctsh,Cyp1b1,Egfr,F3,Igf1,Jun,Lamb1,Mmp2,Mmp3,Nrp1,Pdgfrb,Enpp2,Ccl11,Sparc,Tnfaip6,Postn,Cxcl14,Plvap,Gpnmb,Hmcn2
2_Member	GO Biological Processes	GO:0040017	positive regulation of locomotion	-15.3649	-12.5039	21/471	12842,13036,13078,13649,14066,16000,16476,16777,17390,17392,18186,18596,18606,20292,20692,21930,50706,57266,84094,93695,665700	Col1a1,Ctsh,Cyp1b1,Egfr,F3,Igf1,Jun,Lamb1,Mmp2,Mmp3,Nrp1,Pdgfrb,Enpp2,Ccl11,Sparc,Tnfaip6,Postn,Cxcl14,Plvap,Gpnmb,Hmcn2
2_Member	GO Biological Processes	GO:0030335	positive regulation of cell migration	-15.0366	-12.1932	20/427	12842,13036,13078,13649,14066,16000,16476,16777,17390,17392,18596,18606,20292,20692,21930,50706,57266,84094,93695,665700	Col1a1,Ctsh,Cyp1b1,Egfr,F3,Igf1,Jun,Lamb1,Mmp2,Mmp3,Pdgfrb,Enpp2,Ccl11,Sparc,Tnfaip6,Postn,Cxcl14,Plvap,Gpnmb,Hmcn2
2_Member	GO Biological Processes	GO:2000147	positive regulation of cell motility	-14.7509	-11.9568	20/442	12842,13036,13078,13649,14066,16000,16476,16777,17390,17392,18596,18606,20292,20692,21930,50706,57266,84094,93695,665700	Col1a1,Ctsh,Cyp1b1,Egfr,F3,Igf1,Jun,Lamb1,Mmp2,Mmp3,Pdgfrb,Enpp2,Ccl11,Sparc,Tnfaip6,Postn,Cxcl14,Plvap,Gpnmb,Hmcn2
2_Member	GO Biological Processes	GO:0030155	regulation of cell adhesion	-9.90928	-7.28077	18/634	12389,12512,12842,13078,14758,16000,16773,16777,17390,18606,21838,50706,64074,67374,67896,93695,227753,232174	Cav1,Cd63,Col1a1,Cyp1b1,Gpm6b,Igf1,Lama2,Lamb1,Mmp2,Enpp2,Thy1,Postn,Smoc2,Jam2,Ccdc80,Gpnmb,Gsn,Cyp26b1
2_Member	GO Biological Processes	GO:0007162	negative regulation of cell adhesion	-5.13107	-2.96532	8/240	12842,13078,16777,17390,18606,50706,67374,93695	Col1a1,Cyp1b1,Lamb1,Mmp2,Enpp2,Postn,Jam2,Gpnmb
3_Summary	GO Biological Processes	GO:0030198	extracellular matrix organization	-21.4941	-17.811	20/201	12406,12825,12826,12829,12831,12832,12842,12843,13078,14758,15530,16948,17022,21810,50706,53867,64074,67896,78892,226519,12389,13010,18596,20292,20393,227753	Serpinh1,Col3a1,Col4a1,Col4a4,Col5a1,Col5a2,Col1a1,Col1a2,Cyp1b1,Gpm6b,Hspg2,Lox,Lum,Tgfbi,Postn,Col5a3,Smoc2,Ccdc80,Crispld2,Lamc1,Cav1,Cst3,Pdgfrb,Ccl11,Sgk1,Gsn
3_Member	GO Biological Processes	GO:0030198	extracellular matrix organization	-21.4941	-17.811	20/201	12406,12825,12826,12829,12831,12832,12842,12843,13078,14758,15530,16948,17022,21810,50706,53867,64074,67896,78892,226519	Serpinh1,Col3a1,Col4a1,Col4a4,Col5a1,Col5a2,Col1a1,Col1a2,Cyp1b1,Gpm6b,Hspg2,Lox,Lum,Tgfbi,Postn,Col5a3,Smoc2,Ccdc80,Crispld2,Lamc1
3_Member	GO Biological Processes	GO:0043062	extracellular structure organization	-21.4502	-17.811	20/202	12406,12825,12826,12829,12831,12832,12842,12843,13078,14758,15530,16948,17022,21810,50706,53867,64074,67896,78892,226519	Serpinh1,Col3a1,Col4a1,Col4a4,Col5a1,Col5a2,Col1a1,Col1a2,Cyp1b1,Gpm6b,Hspg2,Lox,Lum,Tgfbi,Postn,Col5a3,Smoc2,Ccdc80,Crispld2,Lamc1
3_Member	GO Biological Processes	GO:0030199	collagen fibril organization	-13.3081	-10.572	9/39	12406,12825,12831,12832,12842,12843,13078,16948,17022	Serpinh1,Col3a1,Col5a1,Col5a2,Col1a1,Col1a2,Cyp1b1,Lox,Lum
3_Member	GO Biological Processes	GO:0097435	supramolecular fiber organization	-7.92888	-5.42976	15/563	12389,12406,12825,12831,12832,12842,12843,13010,13078,16948,17022,18596,20292,20393,227753	Cav1,Serpinh1,Col3a1,Col5a1,Col5a2,Col1a1,Col1a2,Cst3,Cyp1b1,Lox,Lum,Pdgfrb,Ccl11,Sgk1,Gsn
4_Summary	GO Biological Processes	GO:0001944	vasculature development	-17.7668	-14.7016	26/661	11816,12389,12702,12825,12826,12827,12831,12842,12843,13036,13078,14066,15446,15530,16000,16476,16948,17390,18186,18596,18606,20292,20692,21838,57875,73230,11838,12832,20393,24063,50706,227753,12512,114886	Apoe,Cav1,Socs3,Col3a1,Col4a1,Col4a2,Col5a1,Col1a1,Col1a2,Ctsh,Cyp1b1,F3,Hpgd,Hspg2,Igf1,Jun,Lox,Mmp2,Nrp1,Pdgfrb,Enpp2,Ccl11,Sparc,Thy1,Angptl4,Bmper,Arc,Col5a2,Sgk1,Spry1,Postn,Gsn,Cd63,Cygb
4_Member	GO Biological Processes	GO:0001944	vasculature development	-17.7668	-14.7016	26/661	11816,12389,12702,12825,12826,12827,12831,12842,12843,13036,13078,14066,15446,15530,16000,16476,16948,17390,18186,18596,18606,20292,20692,21838,57875,73230	Apoe,Cav1,Socs3,Col3a1,Col4a1,Col4a2,Col5a1,Col1a1,Col1a2,Ctsh,Cyp1b1,F3,Hpgd,Hspg2,Igf1,Jun,Lox,Mmp2,Nrp1,Pdgfrb,Enpp2,Ccl11,Sparc,Thy1,Angptl4,Bmper
4_Member	GO Biological Processes	GO:0072358	cardiovascular system development	-17.5284	-14.5175	26/676	11816,12389,12702,12825,12826,12827,12831,12842,12843,13036,13078,14066,15446,15530,16000,16476,16948,17390,18186,18596,18606,20292,20692,21838,57875,73230	Apoe,Cav1,Socs3,Col3a1,Col4a1,Col4a2,Col5a1,Col1a1,Col1a2,Ctsh,Cyp1b1,F3,Hpgd,Hspg2,Igf1,Jun,Lox,Mmp2,Nrp1,Pdgfrb,Enpp2,Ccl11,Sparc,Thy1,Angptl4,Bmper
4_Member	GO Biological Processes	GO:0001568	blood vessel development	-17.1034	-14.1174	25/633	11816,12389,12702,12825,12826,12827,12831,12842,12843,13036,13078,14066,15446,15530,16476,16948,17390,18186,18596,18606,20292,20692,21838,57875,73230	Apoe,Cav1,Socs3,Col3a1,Col4a1,Col4a2,Col5a1,Col1a1,Col1a2,Ctsh,Cyp1b1,F3,Hpgd,Hspg2,Jun,Lox,Mmp2,Nrp1,Pdgfrb,Enpp2,Ccl11,Sparc,Thy1,Angptl4,Bmper
4_Member	GO Biological Processes	GO:0048514	blood vessel morphogenesis	-14.2841	-11.5342	21/534	11816,12389,12825,12826,12827,13036,13078,14066,15446,15530,16476,16948,17390,18186,18596,18606,20292,20692,21838,57875,73230	Apoe,Cav1,Col3a1,Col4a1,Col4a2,Ctsh,Cyp1b1,F3,Hpgd,Hspg2,Jun,Lox,Mmp2,Nrp1,Pdgfrb,Enpp2,Ccl11,Sparc,Thy1,Angptl4,Bmper
4_Member	GO Biological Processes	GO:0001525	angiogenesis	-11.5937	-8.87093	17/431	12389,12826,12827,13036,13078,14066,15530,16476,17390,18186,18596,18606,20292,20692,21838,57875,73230	Cav1,Col4a1,Col4a2,Ctsh,Cyp1b1,F3,Hspg2,Jun,Mmp2,Nrp1,Pdgfrb,Enpp2,Ccl11,Sparc,Thy1,Angptl4,Bmper
4_Member	GO Biological Processes	GO:0022603	regulation of anatomical structure morphogenesis	-6.54994	-4.19513	17/932	11816,11838,12827,12831,12832,13036,13078,14066,18186,18606,20292,20393,20692,21838,24063,50706,227753	Apoe,Arc,Col4a2,Col5a1,Col5a2,Ctsh,Cyp1b1,F3,Nrp1,Enpp2,Ccl11,Sgk1,Sparc,Thy1,Spry1,Postn,Gsn
4_Member	GO Biological Processes	GO:0010631	epithelial cell migration	-6.35449	-4.00529	9/226	11816,12512,13036,13078,16476,18186,18606,20692,73230	Apoe,Cd63,Ctsh,Cyp1b1,Jun,Nrp1,Enpp2,Sparc,Bmper
4_Member	GO Biological Processes	GO:0090132	epithelium migration	-6.3224	-3.97873	9/228	11816,12512,13036,13078,16476,18186,18606,20692,73230	Apoe,Cd63,Ctsh,Cyp1b1,Jun,Nrp1,Enpp2,Sparc,Bmper
4_Member	GO Biological Processes	GO:0090130	tissue migration	-6.29062	-3.96313	9/230	11816,12512,13036,13078,16476,18186,18606,20692,73230	Apoe,Cd63,Ctsh,Cyp1b1,Jun,Nrp1,Enpp2,Sparc,Bmper
4_Member	GO Biological Processes	GO:0001667	ameboidal-type cell migration	-5.93242	-3.63561	10/329	11816,12512,13036,13078,16476,18186,18606,20692,73230,114886	Apoe,Cd63,Ctsh,Cyp1b1,Jun,Nrp1,Enpp2,Sparc,Bmper,Cygb
4_Member	GO Biological Processes	GO:0010632	regulation of epithelial cell migration	-5.09418	-2.93924	7/173	11816,12512,13036,16476,18606,20692,73230	Apoe,Cd63,Ctsh,Jun,Enpp2,Sparc,Bmper
4_Member	GO Biological Processes	GO:0045765	regulation of angiogenesis	-4.28677	-2.28602	7/231	12827,13036,13078,14066,18606,20292,20692	Col4a2,Ctsh,Cyp1b1,F3,Enpp2,Ccl11,Sparc
4_Member	GO Biological Processes	GO:1901342	regulation of vasculature development	-4.01765	-2.08171	7/255	12827,13036,13078,14066,18606,20292,20692	Col4a2,Ctsh,Cyp1b1,F3,Enpp2,Ccl11,Sparc
4_Member	GO Biological Processes	GO:0043542	endothelial cell migration	-3.38439	-1.54111	5/150	11816,13078,18186,20692,73230	Apoe,Cyp1b1,Nrp1,Sparc,Bmper
4_Member	GO Biological Processes	GO:0010634	positive regulation of epithelial cell migration	-3.01109	-1.25834	4/105	13036,16476,18606,20692	Ctsh,Jun,Enpp2,Sparc
4_Member	GO Biological Processes	GO:0045766	positive regulation of angiogenesis	-2.58696	-0.917375	4/137	13036,13078,14066,20292	Ctsh,Cyp1b1,F3,Ccl11
4_Member	GO Biological Processes	GO:1904018	positive regulation of vasculature development	-2.40489	-0.788775	4/154	13036,13078,14066,20292	Ctsh,Cyp1b1,F3,Ccl11
5_Summary	GO Biological Processes	GO:0007167	enzyme linked receptor protein signaling pathway	-10.5553	-7.88223	21/836	12389,12512,12702,12825,12826,12827,12842,12843,13649,14066,14560,15446,16000,16476,18186,18596,24063,27528,56338,73230,214425,20692	Cav1,Cd63,Socs3,Col3a1,Col4a1,Col4a2,Col1a1,Col1a2,Egfr,F3,Gdf10,Hpgd,Igf1,Jun,Nrp1,Pdgfrb,Spry1,Nrep,Txnip,Bmper,Cilp,Sparc
5_Member	GO Biological Processes	GO:0007167	enzyme linked receptor protein signaling pathway	-10.5553	-7.88223	21/836	12389,12512,12702,12825,12826,12827,12842,12843,13649,14066,14560,15446,16000,16476,18186,18596,24063,27528,56338,73230,214425	Cav1,Cd63,Socs3,Col3a1,Col4a1,Col4a2,Col1a1,Col1a2,Egfr,F3,Gdf10,Hpgd,Igf1,Jun,Nrp1,Pdgfrb,Spry1,Nrep,Txnip,Bmper,Cilp
5_Member	GO Biological Processes	GO:0071363	cellular response to growth factor stimulus	-8.12759	-5.59387	15/544	12389,12512,12825,12827,12843,13649,14560,15446,16476,18186,18596,20692,24063,27528,73230	Cav1,Cd63,Col3a1,Col4a2,Col1a2,Egfr,Gdf10,Hpgd,Jun,Nrp1,Pdgfrb,Sparc,Spry1,Nrep,Bmper
5_Member	GO Biological Processes	GO:0070848	response to growth factor	-7.99078	-5.48188	15/557	12389,12512,12825,12827,12843,13649,14560,15446,16476,18186,18596,20692,24063,27528,73230	Cav1,Cd63,Col3a1,Col4a2,Col1a2,Egfr,Gdf10,Hpgd,Jun,Nrp1,Pdgfrb,Sparc,Spry1,Nrep,Bmper
5_Member	GO Biological Processes	GO:0071560	cellular response to transforming growth factor beta stimulus	-4.98177	-2.85989	7/180	12389,12825,12827,12843,15446,16476,27528	Cav1,Col3a1,Col4a2,Col1a2,Hpgd,Jun,Nrep
5_Member	GO Biological Processes	GO:0071559	response to transforming growth factor beta	-4.93507	-2.82731	7/183	12389,12825,12827,12843,15446,16476,27528	Cav1,Col3a1,Col4a2,Col1a2,Hpgd,Jun,Nrep
5_Member	GO Biological Processes	GO:0007179	transforming growth factor beta receptor signaling pathway	-4.4397	-2.40791	6/148	12389,12825,12843,15446,16476,27528	Cav1,Col3a1,Col1a2,Hpgd,Jun,Nrep
5_Member	GO Biological Processes	GO:0007178	transmembrane receptor protein serine/threonine kinase signaling pathway	-4.11611	-2.15811	8/333	12389,12825,12843,14560,15446,16476,27528,73230	Cav1,Col3a1,Col1a2,Gdf10,Hpgd,Jun,Nrep,Bmper
5_Member	GO Biological Processes	GO:0090287	regulation of cellular response to growth factor stimulus	-2.47235	-0.840736	5/241	12389,12512,24063,27528,73230	Cav1,Cd63,Spry1,Nrep,Bmper
6_Summary	GO Biological Processes	GO:0032963	collagen metabolic process	-10.3298	-7.66826	9/80	12406,12831,12842,13038,17390,17392,17534,18596,114886,11522,11816,12496,13078,15483,16000,16956,18606,232174	Serpinh1,Col5a1,Col1a1,Ctsk,Mmp2,Mmp3,Mrc2,Pdgfrb,Cygb,Adh1,Apoe,Entpd2,Cyp1b1,Hsd11b1,Igf1,Lpl,Enpp2,Cyp26b1
6_Member	GO Biological Processes	GO:0032963	collagen metabolic process	-10.3298	-7.66826	9/80	12406,12831,12842,13038,17390,17392,17534,18596,114886	Serpinh1,Col5a1,Col1a1,Ctsk,Mmp2,Mmp3,Mrc2,Pdgfrb,Cygb
6_Member	GO Biological Processes	GO:0044259	multicellular organismal macromolecule metabolic process	-10.2801	-7.62987	9/81	12406,12831,12842,13038,17390,17392,17534,18596,114886	Serpinh1,Col5a1,Col1a1,Ctsk,Mmp2,Mmp3,Mrc2,Pdgfrb,Cygb
6_Member	GO Biological Processes	GO:0044236	multicellular organism metabolic process	-9.3678	-6.78926	9/102	12406,12831,12842,13038,17390,17392,17534,18596,114886	Serpinh1,Col5a1,Col1a1,Ctsk,Mmp2,Mmp3,Mrc2,Pdgfrb,Cygb
6_Member	GO Biological Processes	GO:0032964	collagen biosynthetic process	-6.02056	-3.71376	5/43	12406,12831,12842,18596,114886	Serpinh1,Col5a1,Col1a1,Pdgfrb,Cygb
6_Member	GO Biological Processes	GO:0030574	collagen catabolic process	-5.55231	-3.32805	4/24	13038,17390,17392,17534	Ctsk,Mmp2,Mmp3,Mrc2
6_Member	GO Biological Processes	GO:0044243	multicellular organismal catabolic process	-5.27301	-3.09989	4/28	13038,17390,17392,17534	Ctsk,Mmp2,Mmp3,Mrc2
6_Member	GO Biological Processes	GO:0044712	single-organism catabolic process	-4.92284	-2.82142	13/739	11522,11816,12496,13038,13078,15483,16000,16956,17390,17392,17534,18606,232174	Adh1,Apoe,Entpd2,Ctsk,Cyp1b1,Hsd11b1,Igf1,Lpl,Mmp2,Mmp3,Mrc2,Enpp2,Cyp26b1
7_Summary	GO Biological Processes	GO:0031589	cell-substrate adhesion	-9.5038	-6.89597	13/296	12512,12825,12842,14758,16777,18074,18606,21838,50706,53867,64074,67896,226519,12389	Cd63,Col3a1,Col1a1,Gpm6b,Lamb1,Nid2,Enpp2,Thy1,Postn,Col5a3,Smoc2,Ccdc80,Lamc1,Cav1
7_Member	GO Biological Processes	GO:0031589	cell-substrate adhesion	-9.5038	-6.89597	13/296	12512,12825,12842,14758,16777,18074,18606,21838,50706,53867,64074,67896,226519	Cd63,Col3a1,Col1a1,Gpm6b,Lamb1,Nid2,Enpp2,Thy1,Postn,Col5a3,Smoc2,Ccdc80,Lamc1
7_Member	GO Biological Processes	GO:0007160	cell-matrix adhesion	-6.07747	-3.76559	8/179	12512,12825,14758,18074,18606,21838,50706,53867	Cd63,Col3a1,Gpm6b,Nid2,Enpp2,Thy1,Postn,Col5a3
7_Member	GO Biological Processes	GO:0010810	regulation of cell-substrate adhesion	-3.98128	-2.04962	6/179	12842,14758,18606,50706,64074,67896	Col1a1,Gpm6b,Enpp2,Postn,Smoc2,Ccdc80
7_Member	GO Biological Processes	GO:0007044	cell-substrate junction assembly	-3.58691	-1.71668	4/74	14758,18606,21838,226519	Gpm6b,Enpp2,Thy1,Lamc1
7_Member	GO Biological Processes	GO:0034446	substrate adhesion-dependent cell spreading	-3.37619	-1.53629	4/84	16777,18606,50706,226519	Lamb1,Enpp2,Postn,Lamc1
7_Member	GO Biological Processes	GO:0034329	cell junction assembly	-3.2443	-1.42982	5/161	12389,14758,18606,21838,226519	Cav1,Gpm6b,Enpp2,Thy1,Lamc1
7_Member	GO Biological Processes	GO:0010812	negative regulation of cell-substrate adhesion	-2.87647	-1.14972	3/52	12842,18606,50706	Col1a1,Enpp2,Postn
7_Member	GO Biological Processes	GO:0034330	cell junction organization	-2.82315	-1.11077	5/200	12389,14758,18606,21838,226519	Cav1,Gpm6b,Enpp2,Thy1,Lamc1
7_Member	GO Biological Processes	GO:0048041	focal adhesion assembly	-2.59752	-0.925598	3/65	14758,18606,21838	Gpm6b,Enpp2,Thy1
7_Member	GO Biological Processes	GO:0007045	cell-substrate adherens junction assembly	-2.59752	-0.925598	3/65	14758,18606,21838	Gpm6b,Enpp2,Thy1
7_Member	GO Biological Processes	GO:1901888	regulation of cell junction assembly	-2.48856	-0.848232	3/71	12389,14758,18606	Cav1,Gpm6b,Enpp2
7_Member	GO Biological Processes	GO:0034333	adherens junction assembly	-2.43777	-0.814526	3/74	14758,18606,21838	Gpm6b,Enpp2,Thy1
7_Member	GO Biological Processes	GO:0034332	adherens junction organization	-2.2411	-0.670049	3/87	14758,18606,21838	Gpm6b,Enpp2,Thy1
7_Member	GO Biological Processes	GO:0001952	regulation of cell-matrix adhesion	-2.161	-0.603649	3/93	14758,18606,50706	Gpm6b,Enpp2,Postn
7_Member	GO Biological Processes	GO:0045216	cell-cell junction organization	-2.12571	-0.574623	4/185	12389,14758,18606,21838	Cav1,Gpm6b,Enpp2,Thy1
8_Summary	GO Biological Processes	GO:0009611	response to wounding	-8.49263	-5.95031	14/432	11747,11816,12389,12496,12825,12831,12842,13649,14066,16000,16476,16948,17390,227753,20692,18186,20292,97998,18596,24063,232174,14451,12512	Anxa5,Apoe,Cav1,Entpd2,Col3a1,Col5a1,Col1a1,Egfr,F3,Igf1,Jun,Lox,Mmp2,Gsn,Sparc,Nrp1,Ccl11,Deptor,Pdgfrb,Spry1,Cyp26b1,Gas1,Cd63
8_Member	GO Biological Processes	GO:0009611	response to wounding	-8.49263	-5.95031	14/432	11747,11816,12389,12496,12825,12831,12842,13649,14066,16000,16476,16948,17390,227753	Anxa5,Apoe,Cav1,Entpd2,Col3a1,Col5a1,Col1a1,Egfr,F3,Igf1,Jun,Lox,Mmp2,Gsn
8_Member	GO Biological Processes	GO:0042060	wound healing	-7.62937	-5.17341	12/348	11747,11816,12389,12496,12825,12831,12842,13649,14066,16000,16948,227753	Anxa5,Apoe,Cav1,Entpd2,Col3a1,Col5a1,Col1a1,Egfr,F3,Igf1,Lox,Gsn
8_Member	GO Biological Processes	GO:0050999	regulation of nitric-oxide synthase activity	-3.62802	-1.74656	3/29	11816,12389,13649	Apoe,Cav1,Egfr
8_Member	GO Biological Processes	GO:0001937	negative regulation of endothelial cell proliferation	-3.38274	-1.54111	3/35	11816,12389,20692	Apoe,Cav1,Sparc
8_Member	GO Biological Processes	GO:0032768	regulation of monooxygenase activity	-3.21043	-1.40987	3/40	11816,12389,13649	Apoe,Cav1,Egfr
8_Member	GO Biological Processes	GO:0007596	blood coagulation	-3.05876	-1.29533	5/177	11747,11816,12389,12496,14066	Anxa5,Apoe,Cav1,Entpd2,F3
8_Member	GO Biological Processes	GO:0007599	hemostasis	-3.03691	-1.27991	5/179	11747,11816,12389,12496,14066	Anxa5,Apoe,Cav1,Entpd2,F3
8_Member	GO Biological Processes	GO:0050817	coagulation	-3.02609	-1.27052	5/180	11747,11816,12389,12496,14066	Anxa5,Apoe,Cav1,Entpd2,F3
8_Member	GO Biological Processes	GO:0090066	regulation of anatomical structure size	-2.96537	-1.22376	8/495	11816,12389,13649,17390,18186,20292,97998,227753	Apoe,Cav1,Egfr,Mmp2,Nrp1,Ccl11,Deptor,Gsn
8_Member	GO Biological Processes	GO:0043405	regulation of MAP kinase activity	-2.95602	-1.21578	6/279	11816,12389,13649,16000,18596,24063	Apoe,Cav1,Egfr,Igf1,Pdgfrb,Spry1
8_Member	GO Biological Processes	GO:0050878	regulation of body fluid levels	-2.65476	-0.968553	6/320	11747,11816,12389,12496,14066,232174	Anxa5,Apoe,Cav1,Entpd2,F3,Cyp26b1
8_Member	GO Biological Processes	GO:0050680	negative regulation of epithelial cell proliferation	-2.64543	-0.960438	4/132	11816,12389,14451,20692	Apoe,Cav1,Gas1,Sparc
8_Member	GO Biological Processes	GO:0070373	negative regulation of ERK1 and ERK2 cascade	-2.63629	-0.953701	3/63	12389,16000,24063	Cav1,Igf1,Spry1
8_Member	GO Biological Processes	GO:0061041	regulation of wound healing	-2.63354	-0.952151	4/133	11747,11816,12389,227753	Anxa5,Apoe,Cav1,Gsn
8_Member	GO Biological Processes	GO:0043407	negative regulation of MAP kinase activity	-2.57862	-0.912511	3/66	11816,12389,24063	Apoe,Cav1,Spry1
8_Member	GO Biological Processes	GO:0051341	regulation of oxidoreductase activity	-2.48856	-0.848232	3/71	11816,12389,13649	Apoe,Cav1,Egfr
8_Member	GO Biological Processes	GO:0043409	negative regulation of MAPK cascade	-2.45597	-0.828048	4/149	11816,12389,16000,24063	Apoe,Cav1,Igf1,Spry1
8_Member	GO Biological Processes	GO:0019229	regulation of vasoconstriction	-2.45445	-0.828048	3/73	12389,13649,17390	Cav1,Egfr,Mmp2
8_Member	GO Biological Processes	GO:0097755	positive regulation of blood vessel diameter	-2.43777	-0.814526	3/74	11816,13649,17390	Apoe,Egfr,Mmp2
8_Member	GO Biological Processes	GO:0035296	regulation of tube diameter	-2.3949	-0.783017	4/155	11816,12389,13649,17390	Apoe,Cav1,Egfr,Mmp2
8_Member	GO Biological Processes	GO:0097746	regulation of blood vessel diameter	-2.3949	-0.783017	4/155	11816,12389,13649,17390	Apoe,Cav1,Egfr,Mmp2
8_Member	GO Biological Processes	GO:1903034	regulation of response to wounding	-2.31757	-0.725482	4/163	11747,11816,12389,227753	Anxa5,Apoe,Cav1,Gsn
8_Member	GO Biological Processes	GO:0050880	regulation of blood vessel size	-2.28969	-0.702574	4/166	11816,12389,13649,17390	Apoe,Cav1,Egfr,Mmp2
8_Member	GO Biological Processes	GO:0035150	regulation of tube size	-2.28053	-0.69629	4/167	11816,12389,13649,17390	Apoe,Cav1,Egfr,Mmp2
8_Member	GO Biological Processes	GO:1900046	regulation of hemostasis	-2.26917	-0.689683	3/85	11747,11816,12389	Anxa5,Apoe,Cav1
8_Member	GO Biological Processes	GO:0030193	regulation of blood coagulation	-2.26917	-0.689683	3/85	11747,11816,12389	Anxa5,Apoe,Cav1
8_Member	GO Biological Processes	GO:0050818	regulation of coagulation	-2.21374	-0.649134	3/89	11747,11816,12389	Anxa5,Apoe,Cav1
8_Member	GO Biological Processes	GO:0071900	regulation of protein serine/threonine kinase activity	-2.19428	-0.632411	6/398	11816,12389,13649,16000,18596,24063	Apoe,Cav1,Egfr,Igf1,Pdgfrb,Spry1
8_Member	GO Biological Processes	GO:0042310	vasoconstriction	-2.12307	-0.574623	3/96	12389,13649,17390	Cav1,Egfr,Mmp2
8_Member	GO Biological Processes	GO:0003018	vascular process in circulatory system	-2.0937	-0.54963	4/189	11816,12389,13649,17390	Apoe,Cav1,Egfr,Mmp2
8_Member	GO Biological Processes	GO:0051651	maintenance of location in cell	-2.07451	-0.534781	3/100	11816,12389,227753	Apoe,Cav1,Gsn
8_Member	GO Biological Processes	GO:0097756	negative regulation of blood vessel diameter	-2.06271	-0.525323	3/101	12389,13649,17390	Cav1,Egfr,Mmp2
8_Member	GO Biological Processes	GO:0006898	receptor-mediated endocytosis	-2.06247	-0.525323	4/193	11816,12389,12512,13649	Apoe,Cav1,Cd63,Egfr
8_Member	GO Biological Processes	GO:0071901	negative regulation of protein serine/threonine kinase activity	-2.02807	-0.495196	3/104	11816,12389,24063	Apoe,Cav1,Spry1
9_Summary	GO Biological Processes	GO:0071417	cellular response to organonitrogen compound	-8.06338	-5.54636	14/467	11747,12389,12702,12825,12826,12832,12833,12842,12843,13649,16000,17390,17392,20393,13078,17748,50706,56615,232174,11522,13036,16476,12512,15530,17022	Anxa5,Cav1,Socs3,Col3a1,Col4a1,Col5a2,Col6a1,Col1a1,Col1a2,Egfr,Igf1,Mmp2,Mmp3,Sgk1,Cyp1b1,Mt1,Postn,Mgst1,Cyp26b1,Adh1,Ctsh,Jun,Cd63,Hspg2,Lum
9_Member	GO Biological Processes	GO:0071417	cellular response to organonitrogen compound	-8.06338	-5.54636	14/467	11747,12389,12702,12825,12826,12832,12833,12842,12843,13649,16000,17390,17392,20393	Anxa5,Cav1,Socs3,Col3a1,Col4a1,Col5a2,Col6a1,Col1a1,Col1a2,Egfr,Igf1,Mmp2,Mmp3,Sgk1
9_Member	GO Biological Processes	GO:1901701	cellular response to oxygen-containing compound	-7.92287	-5.42976	19/951	11747,12389,12702,12825,12826,12832,12833,12842,12843,13078,13649,16000,17390,17392,17748,20393,50706,56615,232174	Anxa5,Cav1,Socs3,Col3a1,Col4a1,Col5a2,Col6a1,Col1a1,Col1a2,Cyp1b1,Egfr,Igf1,Mmp2,Mmp3,Mt1,Sgk1,Postn,Mgst1,Cyp26b1
9_Member	GO Biological Processes	GO:0001101	response to acid chemical	-7.74072	-5.27028	12/340	11522,12825,12826,12832,12833,12842,12843,13036,13649,17390,17392,232174	Adh1,Col3a1,Col4a1,Col5a2,Col6a1,Col1a1,Col1a2,Ctsh,Egfr,Mmp2,Mmp3,Cyp26b1
9_Member	GO Biological Processes	GO:0010243	response to organonitrogen compound	-7.6534	-5.19025	16/683	11747,12389,12702,12825,12826,12832,12833,12842,12843,13649,16000,16476,17390,17392,20393,56615	Anxa5,Cav1,Socs3,Col3a1,Col4a1,Col5a2,Col6a1,Col1a1,Col1a2,Egfr,Igf1,Jun,Mmp2,Mmp3,Sgk1,Mgst1
9_Member	GO Biological Processes	GO:0071230	cellular response to amino acid stimulus	-7.58908	-5.14713	9/162	12825,12826,12832,12833,12842,12843,13649,17390,17392	Col3a1,Col4a1,Col5a2,Col6a1,Col1a1,Col1a2,Egfr,Mmp2,Mmp3
9_Member	GO Biological Processes	GO:0043200	response to amino acid	-7.29924	-4.87085	9/175	12825,12826,12832,12833,12842,12843,13649,17390,17392	Col3a1,Col4a1,Col5a2,Col6a1,Col1a1,Col1a2,Egfr,Mmp2,Mmp3
9_Member	GO Biological Processes	GO:1901699	cellular response to nitrogen compound	-7.24631	-4.82455	14/543	11747,12389,12702,12825,12826,12832,12833,12842,12843,13649,16000,17390,17392,20393	Anxa5,Cav1,Socs3,Col3a1,Col4a1,Col5a2,Col6a1,Col1a1,Col1a2,Egfr,Igf1,Mmp2,Mmp3,Sgk1
9_Member	GO Biological Processes	GO:0071229	cellular response to acid chemical	-6.89949	-4.4907	10/258	12825,12826,12832,12833,12842,12843,13649,17390,17392,232174	Col3a1,Col4a1,Col5a2,Col6a1,Col1a1,Col1a2,Egfr,Mmp2,Mmp3,Cyp26b1
9_Member	KEGG Pathway	mmu05205	Proteoglycans in cancer	-6.71181	-4.32785	9/205	12389,12512,12842,12843,13649,15530,16000,17022,17390	Cav1,Cd63,Col1a1,Col1a2,Egfr,Hspg2,Igf1,Lum,Mmp2
9_Member	KEGG Pathway	ko05205	Proteoglycans in cancer	-6.71181	-4.32785	9/205	12389,12512,12842,12843,13649,15530,16000,17022,17390	Cav1,Cd63,Col1a1,Col1a2,Egfr,Hspg2,Igf1,Lum,Mmp2
9_Member	GO Biological Processes	GO:1901698	response to nitrogen compound	-6.69235	-4.31437	16/803	11747,12389,12702,12825,12826,12832,12833,12842,12843,13649,16000,16476,17390,17392,20393,56615	Anxa5,Cav1,Socs3,Col3a1,Col4a1,Col5a2,Col6a1,Col1a1,Col1a2,Egfr,Igf1,Jun,Mmp2,Mmp3,Sgk1,Mgst1
10_Summary	GO Biological Processes	GO:0007423	sensory organ development	-7.79733	-5.31191	15/576	12826,12831,12832,13078,13649,14451,16000,16476,18186,18596,21838,29817,57266,73230,232174,14066,56338,12512,18606,20292,11770,16773,12389	Col4a1,Col5a1,Col5a2,Cyp1b1,Egfr,Gas1,Igf1,Jun,Nrp1,Pdgfrb,Thy1,Igfbp7,Cxcl14,Bmper,Cyp26b1,F3,Txnip,Cd63,Enpp2,Ccl11,Fabp4,Lama2,Cav1
10_Member	GO Biological Processes	GO:0007423	sensory organ development	-7.79733	-5.31191	15/576	12826,12831,12832,13078,13649,14451,16000,16476,18186,18596,21838,29817,57266,73230,232174	Col4a1,Col5a1,Col5a2,Cyp1b1,Egfr,Gas1,Igf1,Jun,Nrp1,Pdgfrb,Thy1,Igfbp7,Cxcl14,Bmper,Cyp26b1
10_Member	GO Biological Processes	GO:0001654	eye development	-5.36409	-3.17201	10/381	12826,12831,12832,13078,13649,14451,16476,18186,18596,21838	Col4a1,Col5a1,Col5a2,Cyp1b1,Egfr,Gas1,Jun,Nrp1,Pdgfrb,Thy1
10_Member	GO Biological Processes	GO:0061298	retina vasculature development in camera-type eye	-5.27301	-3.09989	4/28	12826,13078,18186,18596	Col4a1,Cyp1b1,Nrp1,Pdgfrb
10_Member	GO Biological Processes	GO:0061299	retina vasculature morphogenesis in camera-type eye	-4.82606	-2.73705	3/12	12826,13078,18186	Col4a1,Cyp1b1,Nrp1
10_Member	GO Biological Processes	GO:0043010	camera-type eye development	-4.13431	-2.17404	8/331	12826,13078,13649,14451,16476,18186,18596,21838	Col4a1,Cyp1b1,Egfr,Gas1,Jun,Nrp1,Pdgfrb,Thy1
10_Member	GO Biological Processes	GO:0048008	platelet-derived growth factor receptor signaling pathway	-4.05798	-2.10962	4/56	14066,18186,18596,56338	F3,Nrp1,Pdgfrb,Txnip
10_Member	GO Biological Processes	GO:0038084	vascular endothelial growth factor signaling pathway	-3.99409	-2.06029	3/22	12512,18186,18596	Cd63,Nrp1,Pdgfrb
10_Member	GO Biological Processes	GO:0035924	cellular response to vascular endothelial growth factor stimulus	-3.34626	-1.5132	3/36	12512,18186,18596	Cd63,Nrp1,Pdgfrb
10_Member	GO Biological Processes	GO:0060041	retina development in camera-type eye	-3.29396	-1.46764	5/157	12826,13078,18186,18596,21838	Col4a1,Cyp1b1,Nrp1,Pdgfrb,Thy1
10_Member	GO Biological Processes	GO:0060326	cell chemotaxis	-2.43444	-0.813274	5/246	18186,18596,18606,20292,57266	Nrp1,Pdgfrb,Enpp2,Ccl11,Cxcl14
10_Member	GO Biological Processes	GO:0032103	positive regulation of response to external stimulus	-2.37565	-0.769833	5/254	11770,13649,18186,18596,57266	Fabp4,Egfr,Nrp1,Pdgfrb,Cxcl14
10_Member	GO Biological Processes	GO:0006935	chemotaxis	-2.31971	-0.725482	7/498	14451,16773,18186,18596,18606,20292,57266	Gas1,Lama2,Nrp1,Pdgfrb,Enpp2,Ccl11,Cxcl14
10_Member	GO Biological Processes	GO:0042330	taxis	-2.31036	-0.719366	7/500	14451,16773,18186,18596,18606,20292,57266	Gas1,Lama2,Nrp1,Pdgfrb,Enpp2,Ccl11,Cxcl14
10_Member	GO Biological Processes	GO:0001570	vasculogenesis	-2.22733	-0.659057	3/88	12389,18186,18596	Cav1,Nrp1,Pdgfrb
11_Summary	GO Biological Processes	GO:0035295	tube development	-7.74246	-5.27028	16/673	12825,12826,13036,13649,14451,15483,16000,16948,17313,18027,18186,18596,20292,20692,24063,73230,12512,12702,12827,12842,14066,56338,214425,12831,17390,227753,12829	Col3a1,Col4a1,Ctsh,Egfr,Gas1,Hsd11b1,Igf1,Lox,Mgp,Nfia,Nrp1,Pdgfrb,Ccl11,Sparc,Spry1,Bmper,Cd63,Socs3,Col4a2,Col1a1,F3,Txnip,Cilp,Col5a1,Mmp2,Gsn,Col4a4
11_Member	GO Biological Processes	GO:0035295	tube development	-7.74246	-5.27028	16/673	12825,12826,13036,13649,14451,15483,16000,16948,17313,18027,18186,18596,20292,20692,24063,73230	Col3a1,Col4a1,Ctsh,Egfr,Gas1,Hsd11b1,Igf1,Lox,Mgp,Nfia,Nrp1,Pdgfrb,Ccl11,Sparc,Spry1,Bmper
11_Member	GO Biological Processes	GO:0007169	transmembrane receptor protein tyrosine kinase signaling pathway	-6.57412	-4.20789	13/523	12512,12702,12826,12827,12842,13649,14066,16000,18186,18596,24063,56338,214425	Cd63,Socs3,Col4a1,Col4a2,Col1a1,Egfr,F3,Igf1,Nrp1,Pdgfrb,Spry1,Txnip,Cilp
11_Member	GO Biological Processes	GO:0002009	morphogenesis of an epithelium	-5.6863	-3.43177	12/529	12702,12826,12831,13036,13649,16000,17313,17390,18186,20292,24063,227753	Socs3,Col4a1,Col5a1,Ctsh,Egfr,Igf1,Mgp,Mmp2,Nrp1,Ccl11,Spry1,Gsn
11_Member	GO Biological Processes	GO:0048729	tissue morphogenesis	-5.67033	-3.42903	13/630	12702,12825,12826,12831,13036,13649,16000,17313,17390,18186,20292,24063,227753	Socs3,Col3a1,Col4a1,Col5a1,Ctsh,Egfr,Igf1,Mgp,Mmp2,Nrp1,Ccl11,Spry1,Gsn
11_Member	GO Biological Processes	GO:0030324	lung development	-5.45258	-3.24471	8/217	13036,15483,16000,16948,17313,18596,20692,24063	Ctsh,Hsd11b1,Igf1,Lox,Mgp,Pdgfrb,Sparc,Spry1
11_Member	GO Biological Processes	GO:0061138	morphogenesis of a branching epithelium	-5.40853	-3.21256	8/220	12702,12826,13036,16000,17313,18186,20292,24063	Socs3,Col4a1,Ctsh,Igf1,Mgp,Nrp1,Ccl11,Spry1
11_Member	GO Biological Processes	GO:0030323	respiratory tube development	-5.40853	-3.21256	8/220	13036,15483,16000,16948,17313,18596,20692,24063	Ctsh,Hsd11b1,Igf1,Lox,Mgp,Pdgfrb,Sparc,Spry1
11_Member	GO Biological Processes	GO:0001763	morphogenesis of a branching structure	-5.15762	-2.9882	8/238	12702,12826,13036,16000,17313,18186,20292,24063	Socs3,Col4a1,Ctsh,Igf1,Mgp,Nrp1,Ccl11,Spry1
11_Member	GO Biological Processes	GO:0060541	respiratory system development	-5.02729	-2.89321	8/248	13036,15483,16000,16948,17313,18596,20692,24063	Ctsh,Hsd11b1,Igf1,Lox,Mgp,Pdgfrb,Sparc,Spry1
11_Member	GO Biological Processes	GO:0001655	urogenital system development	-5.0068	-2.87944	9/330	12826,12829,16000,17390,18027,18186,18596,24063,73230	Col4a1,Col4a4,Igf1,Mmp2,Nfia,Nrp1,Pdgfrb,Spry1,Bmper
11_Member	GO Biological Processes	GO:0048754	branching morphogenesis of an epithelial tube	-4.93507	-2.82731	7/183	12826,13036,16000,17313,18186,20292,24063	Col4a1,Ctsh,Igf1,Mgp,Nrp1,Ccl11,Spry1
11_Member	GO Biological Processes	GO:0072001	renal system development	-3.69184	-1.79297	7/288	12826,12829,18027,18186,18596,24063,73230	Col4a1,Col4a4,Nfia,Nrp1,Pdgfrb,Spry1,Bmper
11_Member	GO Biological Processes	GO:0035239	tube morphogenesis	-3.50705	-1.64597	8/409	12826,13036,13649,16000,17313,18186,20292,24063	Col4a1,Ctsh,Egfr,Igf1,Mgp,Nrp1,Ccl11,Spry1
11_Member	GO Biological Processes	GO:0060562	epithelial tube morphogenesis	-3.04291	-1.28382	7/370	12826,13036,16000,17313,18186,20292,24063	Col4a1,Ctsh,Igf1,Mgp,Nrp1,Ccl11,Spry1
11_Member	GO Biological Processes	GO:0001822	kidney development	-2.28471	-0.698551	5/267	12829,18186,18596,24063,73230	Col4a4,Nrp1,Pdgfrb,Spry1,Bmper
12_Summary	GO Biological Processes	GO:0070371	ERK1 and ERK2 cascade	-7.60474	-5.15584	11/280	12389,13036,13649,16000,16476,18186,18596,20292,24063,73230,93695,11816,14066,20692,14560,84094,15446,17390,13078,50706,14451,12702,18606,22403,242608,17392,13010,13038,12825,12831,15530,16948,21838,16777,20393,18027	Cav1,Ctsh,Egfr,Igf1,Jun,Nrp1,Pdgfrb,Ccl11,Spry1,Bmper,Gpnmb,Apoe,F3,Sparc,Gdf10,Plvap,Hpgd,Mmp2,Cyp1b1,Postn,Gas1,Socs3,Enpp2,Wisp2,Podn,Mmp3,Cst3,Ctsk,Col3a1,Col5a1,Hspg2,Lox,Thy1,Lamb1,Sgk1,Nfia
12_Member	GO Biological Processes	GO:0070371	ERK1 and ERK2 cascade	-7.60474	-5.15584	11/280	12389,13036,13649,16000,16476,18186,18596,20292,24063,73230,93695	Cav1,Ctsh,Egfr,Igf1,Jun,Nrp1,Pdgfrb,Ccl11,Spry1,Bmper,Gpnmb
12_Member	GO Biological Processes	GO:0070372	regulation of ERK1 and ERK2 cascade	-6.80679	-4.41059	10/264	12389,13649,16000,16476,18186,18596,20292,24063,73230,93695	Cav1,Egfr,Igf1,Jun,Nrp1,Pdgfrb,Ccl11,Spry1,Bmper,Gpnmb
12_Member	GO Biological Processes	GO:0001935	endothelial cell proliferation	-6.30367	-3.96546	7/114	11816,12389,14066,16476,20292,20692,73230	Apoe,Cav1,F3,Jun,Ccl11,Sparc,Bmper
12_Member	GO Biological Processes	GO:0000165	MAPK cascade	-5.81607	-3.54326	14/714	11816,12389,13036,13649,14560,16000,16476,18186,18596,20292,24063,73230,84094,93695	Apoe,Cav1,Ctsh,Egfr,Gdf10,Igf1,Jun,Nrp1,Pdgfrb,Ccl11,Spry1,Bmper,Plvap,Gpnmb
12_Member	GO Biological Processes	GO:0023014	signal transduction by protein phosphorylation	-5.7877	-3.51953	14/718	11816,12389,13036,13649,14560,16000,16476,18186,18596,20292,24063,73230,84094,93695	Apoe,Cav1,Ctsh,Egfr,Gdf10,Igf1,Jun,Nrp1,Pdgfrb,Ccl11,Spry1,Bmper,Plvap,Gpnmb
12_Member	GO Biological Processes	GO:0048660	regulation of smooth muscle cell proliferation	-5.68128	-3.43121	7/141	12389,13649,15446,16000,16476,17390,18596	Cav1,Egfr,Hpgd,Igf1,Jun,Mmp2,Pdgfrb
12_Member	GO Biological Processes	GO:0048661	positive regulation of smooth muscle cell proliferation	-5.65275	-3.41577	6/91	13649,15446,16000,16476,17390,18596	Egfr,Hpgd,Igf1,Jun,Mmp2,Pdgfrb
12_Member	GO Biological Processes	GO:0048659	smooth muscle cell proliferation	-5.58041	-3.34771	7/146	12389,13649,15446,16000,16476,17390,18596	Cav1,Egfr,Hpgd,Igf1,Jun,Mmp2,Pdgfrb
12_Member	GO Biological Processes	GO:0014911	positive regulation of smooth muscle cell migration	-5.47973	-3.26782	5/55	13078,14066,16000,18596,50706	Cyp1b1,F3,Igf1,Pdgfrb,Postn
12_Member	GO Biological Processes	GO:0001936	regulation of endothelial cell proliferation	-5.41338	-3.21256	6/100	11816,12389,14066,16476,20292,20692	Apoe,Cav1,F3,Jun,Ccl11,Sparc
12_Member	GO Biological Processes	GO:0050673	epithelial cell proliferation	-5.33408	-3.14586	10/384	11816,12389,13649,14066,14451,16000,16476,20292,20692,73230	Apoe,Cav1,Egfr,F3,Gas1,Igf1,Jun,Ccl11,Sparc,Bmper
12_Member	GO Biological Processes	GO:0050678	regulation of epithelial cell proliferation	-5.11375	-2.95214	9/320	11816,12389,13649,14066,14451,16000,16476,20292,20692	Apoe,Cav1,Egfr,F3,Gas1,Igf1,Jun,Ccl11,Sparc
12_Member	GO Biological Processes	GO:0050679	positive regulation of epithelial cell proliferation	-5.11065	-2.95214	7/172	12389,13649,14066,14451,16000,16476,20292	Cav1,Egfr,F3,Gas1,Igf1,Jun,Ccl11
12_Member	GO Biological Processes	GO:0070374	positive regulation of ERK1 and ERK2 cascade	-4.91969	-2.82141	7/184	13649,16476,18186,18596,20292,73230,93695	Egfr,Jun,Nrp1,Pdgfrb,Ccl11,Bmper,Gpnmb
12_Member	GO Biological Processes	GO:0043408	regulation of MAPK cascade	-4.75586	-2.67293	12/654	11816,12389,13649,14560,16000,16476,18186,18596,20292,24063,73230,93695	Apoe,Cav1,Egfr,Gdf10,Igf1,Jun,Nrp1,Pdgfrb,Ccl11,Spry1,Bmper,Gpnmb
12_Member	GO Biological Processes	GO:0014910	regulation of smooth muscle cell migration	-4.72947	-2.64954	5/78	13078,14066,16000,18596,50706	Cyp1b1,F3,Igf1,Pdgfrb,Postn
12_Member	GO Biological Processes	GO:0033002	muscle cell proliferation	-4.64408	-2.57597	7/203	12389,13649,15446,16000,16476,17390,18596	Cav1,Egfr,Hpgd,Igf1,Jun,Mmp2,Pdgfrb
12_Member	GO Biological Processes	GO:0014909	smooth muscle cell migration	-4.54807	-2.49989	5/85	13078,14066,16000,18596,50706	Cyp1b1,F3,Igf1,Pdgfrb,Postn
12_Member	GO Biological Processes	GO:0022612	gland morphogenesis	-4.47287	-2.43297	6/146	12389,13649,16000,17390,18186,20292	Cav1,Egfr,Igf1,Mmp2,Nrp1,Ccl11
12_Member	GO Biological Processes	GO:0050730	regulation of peptidyl-tyrosine phosphorylation	-4.32264	-2.31179	7/228	12389,12702,13649,16000,18186,18596,18606	Cav1,Socs3,Egfr,Igf1,Nrp1,Pdgfrb,Enpp2
12_Member	GO Biological Processes	GO:0014812	muscle cell migration	-4.27186	-2.27361	5/97	13078,14066,16000,18596,50706	Cyp1b1,F3,Igf1,Pdgfrb,Postn
12_Member	GO Biological Processes	GO:0008285	negative regulation of cell proliferation	-4.21452	-2.23329	11/628	11816,12389,13078,14451,16000,16476,20692,22403,24063,93695,242608	Apoe,Cav1,Cyp1b1,Gas1,Igf1,Jun,Sparc,Wisp2,Spry1,Gpnmb,Podn
12_Member	GO Biological Processes	GO:2000377	regulation of reactive oxygen species metabolic process	-4.10464	-2.1489	6/170	12389,13078,13649,16000,17392,18596	Cav1,Cyp1b1,Egfr,Igf1,Mmp3,Pdgfrb
12_Member	GO Biological Processes	GO:0045740	positive regulation of DNA replication	-4.08878	-2.13529	4/55	13010,13649,16000,16476	Cst3,Egfr,Igf1,Jun
12_Member	GO Biological Processes	GO:0048771	tissue remodeling	-4.03523	-2.09278	6/175	12389,13038,13649,16000,17390,93695	Cav1,Ctsk,Egfr,Igf1,Mmp2,Gpnmb
12_Member	GO Biological Processes	GO:0007507	heart development	-3.89668	-1.97345	10/567	12825,12831,13649,15530,16000,16476,16948,17390,18186,18596	Col3a1,Col5a1,Egfr,Hspg2,Igf1,Jun,Lox,Mmp2,Nrp1,Pdgfrb
12_Member	GO Biological Processes	GO:0001938	positive regulation of endothelial cell proliferation	-3.77904	-1.87219	4/66	12389,14066,16476,20292	Cav1,F3,Jun,Ccl11
12_Member	GO Biological Processes	GO:0048146	positive regulation of fibroblast proliferation	-3.77904	-1.87219	4/66	13649,16000,16476,18596	Egfr,Igf1,Jun,Pdgfrb
12_Member	GO Biological Processes	GO:0006809	nitric oxide biosynthetic process	-3.70418	-1.80333	4/69	12389,13078,13649,16000	Cav1,Cyp1b1,Egfr,Igf1
12_Member	GO Biological Processes	GO:1902533	positive regulation of intracellular signal transduction	-3.63828	-1.75201	12/857	12389,12825,13078,13649,14066,16000,16476,18186,18596,20292,73230,93695	Cav1,Col3a1,Cyp1b1,Egfr,F3,Igf1,Jun,Nrp1,Pdgfrb,Ccl11,Bmper,Gpnmb
12_Member	GO Biological Processes	GO:0018108	peptidyl-tyrosine phosphorylation	-3.63728	-1.75201	7/294	12389,12702,13649,16000,18186,18596,18606	Cav1,Socs3,Egfr,Igf1,Nrp1,Pdgfrb,Enpp2
12_Member	GO Biological Processes	GO:0018212	peptidyl-tyrosine modification	-3.61938	-1.73981	7/296	12389,12702,13649,16000,18186,18596,18606	Cav1,Socs3,Egfr,Igf1,Nrp1,Pdgfrb,Enpp2
12_Member	GO Biological Processes	GO:0046209	nitric oxide metabolic process	-3.60966	-1.73198	4/73	12389,13078,13649,16000	Cav1,Cyp1b1,Egfr,Igf1
12_Member	GO Biological Processes	GO:0051054	positive regulation of DNA metabolic process	-3.52814	-1.66524	6/217	13010,13078,13649,16000,16476,18596	Cst3,Cyp1b1,Egfr,Igf1,Jun,Pdgfrb
12_Member	GO Biological Processes	GO:2001057	reactive nitrogen species metabolic process	-3.49911	-1.64342	4/78	12389,13078,13649,16000	Cav1,Cyp1b1,Egfr,Igf1
12_Member	GO Biological Processes	GO:0048732	gland development	-3.39616	-1.55107	8/425	12389,13649,16000,16476,17390,18186,18596,20292	Cav1,Egfr,Igf1,Jun,Mmp2,Nrp1,Pdgfrb,Ccl11
12_Member	GO Biological Processes	GO:0046777	protein autophosphorylation	-3.29595	-1.46795	6/240	12389,13649,16476,18596,21838,93695	Cav1,Egfr,Jun,Pdgfrb,Thy1,Gpnmb
12_Member	GO Biological Processes	GO:0072593	reactive oxygen species metabolic process	-3.26757	-1.44623	6/243	12389,13078,13649,16000,17392,18596	Cav1,Cyp1b1,Egfr,Igf1,Mmp3,Pdgfrb
12_Member	GO Biological Processes	GO:0043410	positive regulation of MAPK cascade	-3.2202	-1.41326	8/452	13649,16000,16476,18186,18596,20292,73230,93695	Egfr,Igf1,Jun,Nrp1,Pdgfrb,Ccl11,Bmper,Gpnmb
12_Member	GO Biological Processes	GO:0031952	regulation of protein autophosphorylation	-3.17874	-1.3846	3/41	12389,16476,93695	Cav1,Jun,Gpnmb
12_Member	GO Biological Processes	GO:1903409	reactive oxygen species biosynthetic process	-3.17387	-1.38244	4/95	12389,13078,13649,16000	Cav1,Cyp1b1,Egfr,Igf1
12_Member	GO Biological Processes	GO:0048145	regulation of fibroblast proliferation	-3.07406	-1.29963	4/101	13649,16000,16476,18596	Egfr,Igf1,Jun,Pdgfrb
12_Member	GO Biological Processes	GO:0048144	fibroblast proliferation	-3.04224	-1.28382	4/103	13649,16000,16476,18596	Egfr,Igf1,Jun,Pdgfrb
12_Member	GO Biological Processes	GO:0001934	positive regulation of protein phosphorylation	-2.9824	-1.23803	11/876	12389,13649,14560,16000,16476,18186,18596,18606,20292,73230,93695	Cav1,Egfr,Gdf10,Igf1,Jun,Nrp1,Pdgfrb,Enpp2,Ccl11,Bmper,Gpnmb
12_Member	GO Biological Processes	GO:0006275	regulation of DNA replication	-2.92143	-1.18933	4/111	13010,13649,16000,16476	Cst3,Egfr,Igf1,Jun
12_Member	GO Biological Processes	GO:0042327	positive regulation of phosphorylation	-2.81612	-1.10503	11/919	12389,13649,14560,16000,16476,18186,18596,18606,20292,73230,93695	Cav1,Egfr,Gdf10,Igf1,Jun,Nrp1,Pdgfrb,Enpp2,Ccl11,Bmper,Gpnmb
12_Member	GO Biological Processes	GO:0045428	regulation of nitric oxide biosynthetic process	-2.67641	-0.986566	3/61	12389,13649,16000	Cav1,Egfr,Igf1
12_Member	GO Biological Processes	GO:0051896	regulation of protein kinase B signaling	-2.62175	-0.942746	4/134	13649,14066,16000,17392	Egfr,F3,Igf1,Mmp3
12_Member	KEGG Pathway	ko05214	Glioma	-2.61674	-0.94011	3/64	13649,16000,18596	Egfr,Igf1,Pdgfrb
12_Member	KEGG Pathway	mmu05214	Glioma	-2.61674	-0.94011	3/64	13649,16000,18596	Egfr,Igf1,Pdgfrb
12_Member	KEGG Pathway	ko05218	Melanoma	-2.52373	-0.875717	3/69	13649,16000,18596	Egfr,Igf1,Pdgfrb
12_Member	KEGG Pathway	mmu05218	Melanoma	-2.52373	-0.875717	3/69	13649,16000,18596	Egfr,Igf1,Pdgfrb
12_Member	GO Biological Processes	GO:0007611	learning or memory	-2.40476	-0.788775	5/250	13649,16000,16476,16777,20393	Egfr,Igf1,Jun,Lamb1,Sgk1
12_Member	GO Biological Processes	GO:0006260	DNA replication	-2.39743	-0.783498	5/251	13010,13649,16000,16476,18027	Cst3,Egfr,Igf1,Jun,Nfia
12_Member	GO Biological Processes	GO:0043491	protein kinase B signaling	-2.34605	-0.745785	4/160	13649,14066,16000,17392	Egfr,F3,Igf1,Mmp3
12_Member	KEGG Pathway	mmu01521	EGFR tyrosine kinase inhibitor resistance	-2.34264	-0.745785	3/80	13649,16000,18596	Egfr,Igf1,Pdgfrb
12_Member	GO Biological Processes	GO:1903426	regulation of reactive oxygen species biosynthetic process	-2.34264	-0.745785	3/80	12389,13649,16000	Cav1,Egfr,Igf1
12_Member	KEGG Pathway	ko01521	EGFR tyrosine kinase inhibitor resistance	-2.34264	-0.745785	3/80	13649,16000,18596	Egfr,Igf1,Pdgfrb
12_Member	GO Biological Processes	GO:0051052	regulation of DNA metabolic process	-2.27897	-0.69568	6/382	13010,13078,13649,16000,16476,18596	Cst3,Cyp1b1,Egfr,Igf1,Jun,Pdgfrb
12_Member	GO Biological Processes	GO:0051897	positive regulation of protein kinase B signaling	-2.26917	-0.689683	3/85	13649,14066,16000	Egfr,F3,Igf1
12_Member	KEGG Pathway	ko05215	Prostate cancer	-2.2411	-0.670049	3/87	13649,16000,18596	Egfr,Igf1,Pdgfrb
12_Member	KEGG Pathway	mmu05215	Prostate cancer	-2.2411	-0.670049	3/87	13649,16000,18596	Egfr,Igf1,Pdgfrb
12_Member	GO Biological Processes	GO:0050890	cognition	-2.20541	-0.642627	5/279	13649,16000,16476,16777,20393	Egfr,Igf1,Jun,Lamb1,Sgk1
12_Member	GO Biological Processes	GO:2000379	positive regulation of reactive oxygen species metabolic process	-2.13557	-0.58269	3/95	13078,13649,18596	Cyp1b1,Egfr,Pdgfrb
12_Member	KEGG Pathway	ko05231	Choline metabolism in cancer	-2.08644	-0.544985	3/99	13649,16476,18596	Egfr,Jun,Pdgfrb
12_Member	KEGG Pathway	mmu05231	Choline metabolism in cancer	-2.08644	-0.544985	3/99	13649,16476,18596	Egfr,Jun,Pdgfrb
13_Summary	GO Biological Processes	GO:0001501	skeletal system development	-7.0218	-4.60658	13/478	12406,12832,12842,12843,14451,15530,16000,17313,17390,18596,20692,231633,232174,12831	Serpinh1,Col5a2,Col1a1,Col1a2,Gas1,Hspg2,Igf1,Mgp,Mmp2,Pdgfrb,Sparc,Tmem119,Cyp26b1,Col5a1
13_Member	GO Biological Processes	GO:0001501	skeletal system development	-7.0218	-4.60658	13/478	12406,12832,12842,12843,14451,15530,16000,17313,17390,18596,20692,231633,232174	Serpinh1,Col5a2,Col1a1,Col1a2,Gas1,Hspg2,Igf1,Mgp,Mmp2,Pdgfrb,Sparc,Tmem119,Cyp26b1
13_Member	GO Biological Processes	GO:0060348	bone development	-4.88922	-2.79405	7/186	12406,12842,15530,16000,20692,231633,232174	Serpinh1,Col1a1,Hspg2,Igf1,Sparc,Tmem119,Cyp26b1
13_Member	GO Biological Processes	GO:0048705	skeletal system morphogenesis	-4.23975	-2.24888	7/235	12406,12842,14451,15530,17390,18596,232174	Serpinh1,Col1a1,Gas1,Hspg2,Mmp2,Pdgfrb,Cyp26b1
13_Member	GO Biological Processes	GO:0061448	connective tissue development	-4.14841	-2.18357	7/243	12406,12831,12842,15530,16000,17313,18596	Serpinh1,Col5a1,Col1a1,Hspg2,Igf1,Mgp,Pdgfrb
13_Member	GO Biological Processes	GO:0060351	cartilage development involved in endochondral bone morphogenesis	-3.54068	-1.67596	3/31	12406,12842,15530	Serpinh1,Col1a1,Hspg2
13_Member	GO Biological Processes	GO:0060349	bone morphogenesis	-3.2264	-1.41486	4/92	12406,12842,15530,232174	Serpinh1,Col1a1,Hspg2,Cyp26b1
13_Member	GO Biological Processes	GO:0060350	endochondral bone morphogenesis	-2.85247	-1.13321	3/53	12406,12842,15530	Serpinh1,Col1a1,Hspg2
13_Member	GO Biological Processes	GO:0051216	cartilage development	-2.16689	-0.607742	4/180	12406,12842,15530,17313	Serpinh1,Col1a1,Hspg2,Mgp
14_Summary	GO Biological Processes	GO:0006469	negative regulation of protein kinase activity	-6.60573	-4.23366	9/211	11770,11816,12111,12389,12702,21838,24063,97998,242608,16000,16476,12496,12825,14066,17380,20292,84094,13649,18596,13010,57875,13078,14451,11522,13036,16948,17390,19659,20393,56615,232174,17392,11747	Fabp4,Apoe,Bgn,Cav1,Socs3,Thy1,Spry1,Deptor,Podn,Igf1,Jun,Entpd2,Col3a1,F3,Mme,Ccl11,Plvap,Egfr,Pdgfrb,Cst3,Angptl4,Cyp1b1,Gas1,Adh1,Ctsh,Lox,Mmp2,Rbp1,Sgk1,Mgst1,Cyp26b1,Mmp3,Anxa5
14_Member	GO Biological Processes	GO:0006469	negative regulation of protein kinase activity	-6.60573	-4.23366	9/211	11770,11816,12111,12389,12702,21838,24063,97998,242608	Fabp4,Apoe,Bgn,Cav1,Socs3,Thy1,Spry1,Deptor,Podn
14_Member	GO Biological Processes	GO:0033673	negative regulation of kinase activity	-6.29062	-3.96313	9/230	11770,11816,12111,12389,12702,21838,24063,97998,242608	Fabp4,Apoe,Bgn,Cav1,Socs3,Thy1,Spry1,Deptor,Podn
14_Member	GO Biological Processes	GO:0001933	negative regulation of protein phosphorylation	-6.09539	-3.77837	11/396	11770,11816,12111,12389,12702,16000,16476,21838,24063,97998,242608	Fabp4,Apoe,Bgn,Cav1,Socs3,Igf1,Jun,Thy1,Spry1,Deptor,Podn
14_Member	GO Biological Processes	GO:0051348	negative regulation of transferase activity	-5.83411	-3.5566	9/261	11770,11816,12111,12389,12702,21838,24063,97998,242608	Fabp4,Apoe,Bgn,Cav1,Socs3,Thy1,Spry1,Deptor,Podn
14_Member	GO Biological Processes	GO:0042326	negative regulation of phosphorylation	-5.68944	-3.43177	11/436	11770,11816,12111,12389,12702,16000,16476,21838,24063,97998,242608	Fabp4,Apoe,Bgn,Cav1,Socs3,Igf1,Jun,Thy1,Spry1,Deptor,Podn
14_Member	GO Biological Processes	GO:0034097	response to cytokine	-5.30794	-3.12355	12/576	11770,12111,12389,12496,12702,12825,14066,16476,17380,20292,84094,242608	Fabp4,Bgn,Cav1,Entpd2,Socs3,Col3a1,F3,Jun,Mme,Ccl11,Plvap,Podn
14_Member	GO Biological Processes	GO:0045859	regulation of protein kinase activity	-5.0567	-2.91592	12/610	11770,11816,12111,12389,12702,13649,16000,18596,21838,24063,97998,242608	Fabp4,Apoe,Bgn,Cav1,Socs3,Egfr,Igf1,Pdgfrb,Thy1,Spry1,Deptor,Podn
14_Member	GO Biological Processes	GO:0031400	negative regulation of protein modification process	-4.9248	-2.82142	11/525	11770,11816,12111,12389,12702,16000,16476,21838,24063,97998,242608	Fabp4,Apoe,Bgn,Cav1,Socs3,Igf1,Jun,Thy1,Spry1,Deptor,Podn
14_Member	GO Biological Processes	GO:0043086	negative regulation of catalytic activity	-4.80203	-2.71607	12/647	11770,11816,12111,12389,12702,13010,16000,21838,24063,57875,97998,242608	Fabp4,Apoe,Bgn,Cav1,Socs3,Cst3,Igf1,Thy1,Spry1,Angptl4,Deptor,Podn
14_Member	GO Biological Processes	GO:0043549	regulation of kinase activity	-4.65896	-2.58793	12/669	11770,11816,12111,12389,12702,13649,16000,18596,21838,24063,97998,242608	Fabp4,Apoe,Bgn,Cav1,Socs3,Egfr,Igf1,Pdgfrb,Thy1,Spry1,Deptor,Podn
14_Member	GO Biological Processes	GO:0045936	negative regulation of phosphate metabolic process	-4.63725	-2.57493	11/564	11770,11816,12111,12389,12702,16000,16476,21838,24063,97998,242608	Fabp4,Apoe,Bgn,Cav1,Socs3,Igf1,Jun,Thy1,Spry1,Deptor,Podn
14_Member	GO Biological Processes	GO:0010563	negative regulation of phosphorus metabolic process	-4.63725	-2.57493	11/564	11770,11816,12111,12389,12702,16000,16476,21838,24063,97998,242608	Fabp4,Apoe,Bgn,Cav1,Socs3,Igf1,Jun,Thy1,Spry1,Deptor,Podn
14_Member	GO Biological Processes	GO:0044092	negative regulation of molecular function	-4.60332	-2.54954	14/913	11770,11816,12111,12389,12702,13010,13078,16000,16476,21838,24063,57875,97998,242608	Fabp4,Apoe,Bgn,Cav1,Socs3,Cst3,Cyp1b1,Igf1,Jun,Thy1,Spry1,Angptl4,Deptor,Podn
14_Member	GO Biological Processes	GO:0071345	cellular response to cytokine stimulus	-4.51256	-2.46992	10/478	11770,12111,12389,12496,12702,14066,17380,20292,84094,242608	Fabp4,Bgn,Cav1,Entpd2,Socs3,F3,Mme,Ccl11,Plvap,Podn
14_Member	GO Biological Processes	GO:0032269	negative regulation of cellular protein metabolic process	-4.37541	-2.3516	14/958	11770,11816,12111,12389,12702,13010,13649,14451,16000,16476,21838,24063,97998,242608	Fabp4,Apoe,Bgn,Cav1,Socs3,Cst3,Egfr,Gas1,Igf1,Jun,Thy1,Spry1,Deptor,Podn
14_Member	GO Biological Processes	GO:0033993	response to lipid	-4.29693	-2.29116	12/729	11522,12389,13036,13649,16000,16476,16948,17390,19659,20393,56615,232174	Adh1,Cav1,Ctsh,Egfr,Igf1,Jun,Lox,Mmp2,Rbp1,Sgk1,Mgst1,Cyp26b1
14_Member	GO Biological Processes	GO:1904892	regulation of STAT cascade	-4.20574	-2.22926	6/163	12111,12389,12702,13078,16000,242608	Bgn,Cav1,Socs3,Cyp1b1,Igf1,Podn
14_Member	GO Biological Processes	GO:0046425	regulation of JAK-STAT cascade	-4.20574	-2.22926	6/163	12111,12389,12702,13078,16000,242608	Bgn,Cav1,Socs3,Cyp1b1,Igf1,Podn
14_Member	GO Biological Processes	GO:1904893	negative regulation of STAT cascade	-4.18493	-2.21547	4/52	12111,12389,12702,242608	Bgn,Cav1,Socs3,Podn
14_Member	GO Biological Processes	GO:0046426	negative regulation of JAK-STAT cascade	-4.18493	-2.21547	4/52	12111,12389,12702,242608	Bgn,Cav1,Socs3,Podn
14_Member	GO Biological Processes	GO:0051338	regulation of transferase activity	-4.07593	-2.12467	12/769	11770,11816,12111,12389,12702,13649,16000,18596,21838,24063,97998,242608	Fabp4,Apoe,Bgn,Cav1,Socs3,Egfr,Igf1,Pdgfrb,Thy1,Spry1,Deptor,Podn
14_Member	GO Biological Processes	GO:0007259	JAK-STAT cascade	-4.02161	-2.08351	6/176	12111,12389,12702,13078,16000,242608	Bgn,Cav1,Socs3,Cyp1b1,Igf1,Podn
14_Member	GO Biological Processes	GO:0097696	STAT cascade	-4.02161	-2.08351	6/176	12111,12389,12702,13078,16000,242608	Bgn,Cav1,Socs3,Cyp1b1,Igf1,Podn
14_Member	GO Biological Processes	GO:1902532	negative regulation of intracellular signal transduction	-3.76301	-1.86017	9/478	11816,12111,12389,12702,16000,17392,24063,97998,242608	Apoe,Bgn,Cav1,Socs3,Igf1,Mmp3,Spry1,Deptor,Podn
14_Member	GO Biological Processes	GO:0019221	cytokine-mediated signaling pathway	-3.48954	-1.63741	7/311	12111,12389,12702,14066,20292,84094,242608	Bgn,Cav1,Socs3,F3,Ccl11,Plvap,Podn
14_Member	GO Biological Processes	GO:0050732	negative regulation of peptidyl-tyrosine phosphorylation	-3.00442	-1.25592	3/47	12389,12702,16000	Cav1,Socs3,Igf1
14_Member	GO Biological Processes	GO:0071375	cellular response to peptide hormone stimulus	-2.79474	-1.08747	5/203	11747,12389,12702,16000,20393	Anxa5,Cav1,Socs3,Igf1,Sgk1
14_Member	GO Biological Processes	GO:1901653	cellular response to peptide	-2.71234	-1.01635	5/212	11747,12389,12702,16000,20393	Anxa5,Cav1,Socs3,Igf1,Sgk1
14_Member	GO Biological Processes	GO:0042509	regulation of tyrosine phosphorylation of STAT protein	-2.63629	-0.953701	3/63	12389,12702,16000	Cav1,Socs3,Igf1
14_Member	GO Biological Processes	GO:0007260	tyrosine phosphorylation of STAT protein	-2.56003	-0.900774	3/67	12389,12702,16000	Cav1,Socs3,Igf1
14_Member	GO Biological Processes	GO:0014070	response to organic cyclic compound	-2.48882	-0.848232	9/725	11522,12389,13078,13649,16000,16476,16948,17390,20393	Adh1,Cav1,Cyp1b1,Egfr,Igf1,Jun,Lox,Mmp2,Sgk1
14_Member	GO Biological Processes	GO:0009725	response to hormone	-2.48207	-0.843915	8/592	11522,11747,12389,12702,16000,16476,16948,20393	Adh1,Anxa5,Cav1,Socs3,Igf1,Jun,Lox,Sgk1
14_Member	GO Biological Processes	GO:0048545	response to steroid hormone	-2.45707	-0.828048	5/243	11522,12389,16000,16948,20393	Adh1,Cav1,Igf1,Lox,Sgk1
14_Member	GO Biological Processes	GO:0043434	response to peptide hormone	-2.27794	-0.695604	5/268	11747,12389,12702,16000,20393	Anxa5,Cav1,Socs3,Igf1,Sgk1
14_Member	GO Biological Processes	GO:1901652	response to peptide	-2.07033	-0.531459	5/301	11747,12389,12702,16000,20393	Anxa5,Cav1,Socs3,Igf1,Sgk1
15_Summary	Reactome Gene Sets	R-MMU-2243919	Crosslinking of collagen fibrils	-6.5559	-4.19542	3/4	12842,12843,16948,12833,12834,56615,12389,67374,12825	Col1a1,Col1a2,Lox,Col6a1,Col6a2,Mgst1,Cav1,Jam2,Col3a1
15_Member	Reactome Gene Sets	R-MMU-2243919	Crosslinking of collagen fibrils	-6.5559	-4.19542	3/4	12842,12843,16948	Col1a1,Col1a2,Lox
15_Member	GO Biological Processes	GO:0070208	protein heterotrimerization	-5.98336	-3.68159	4/19	12833,12834,12842,12843	Col6a1,Col6a2,Col1a1,Col1a2
15_Member	GO Biological Processes	GO:0070206	protein trimerization	-5.68793	-3.43177	5/50	12833,12834,12842,12843,56615	Col6a1,Col6a2,Col1a1,Col1a2,Mgst1
15_Member	Reactome Gene Sets	R-MMU-202733	Cell surface interactions at the vascular wall	-3.31826	-1.48858	4/87	12389,12842,12843,67374	Cav1,Col1a1,Col1a2,Jam2
15_Member	GO Biological Processes	GO:0051291	protein heterooligomerization	-2.47695	-0.840959	4/147	12833,12834,12842,12843	Col6a1,Col6a2,Col1a1,Col1a2
15_Member	Reactome Gene Sets	R-MMU-198933	Immunoregulatory interactions between a Lymphoid and a non-Lymphoid cell	-2.45445	-0.828048	3/73	12825,12842,12843	Col3a1,Col1a1,Col1a2
16_Summary	GO Biological Processes	GO:0060840	artery development	-5.57021	-3.34175	6/94	11816,12825,15446,16948,18186,18596,12843,16000,16476,24063,12111,12389,15530,232174	Apoe,Col3a1,Hpgd,Lox,Nrp1,Pdgfrb,Col1a2,Igf1,Jun,Spry1,Bgn,Cav1,Hspg2,Cyp26b1
16_Member	GO Biological Processes	GO:0060840	artery development	-5.57021	-3.34175	6/94	11816,12825,15446,16948,18186,18596	Apoe,Col3a1,Hpgd,Lox,Nrp1,Pdgfrb
16_Member	GO Biological Processes	GO:0048844	artery morphogenesis	-5.05342	-2.91592	5/67	11816,12825,15446,18186,18596	Apoe,Col3a1,Hpgd,Nrp1,Pdgfrb
16_Member	GO Biological Processes	GO:0007265	Ras protein signal transduction	-3.65532	-1.76038	7/292	11816,12825,12843,16000,16476,18596,24063	Apoe,Col3a1,Col1a2,Igf1,Jun,Pdgfrb,Spry1
16_Member	GO Biological Processes	GO:0046579	positive regulation of Ras protein signal transduction	-2.85247	-1.13321	3/53	12825,16000,18596	Col3a1,Igf1,Pdgfrb
16_Member	GO Biological Processes	GO:0046578	regulation of Ras protein signal transduction	-2.83274	-1.11648	5/199	11816,12825,16000,18596,24063	Apoe,Col3a1,Igf1,Pdgfrb,Spry1
16_Member	GO Biological Processes	GO:0035904	aorta development	-2.71799	-1.02076	3/59	12825,16948,18596	Col3a1,Lox,Pdgfrb
16_Member	GO Biological Processes	GO:0051057	positive regulation of small GTPase mediated signal transduction	-2.69701	-1.00226	3/60	12825,16000,18596	Col3a1,Igf1,Pdgfrb
16_Member	GO Biological Processes	GO:0051056	regulation of small GTPase mediated signal transduction	-2.62544	-0.94524	5/222	11816,12825,16000,18596,24063	Apoe,Col3a1,Igf1,Pdgfrb,Spry1
16_Member	GO Biological Processes	GO:0007266	Rho protein signal transduction	-2.41496	-0.796907	4/153	11816,12825,12843,18596	Apoe,Col3a1,Col1a2,Pdgfrb
16_Member	GO Biological Processes	GO:0007264	small GTPase mediated signal transduction	-2.36242	-0.759609	7/489	11816,12825,12843,16000,16476,18596,24063	Apoe,Col3a1,Col1a2,Igf1,Jun,Pdgfrb,Spry1
16_Member	GO Biological Processes	GO:0030203	glycosaminoglycan metabolic process	-2.25504	-0.677447	3/86	12111,16000,18596	Bgn,Igf1,Pdgfrb
16_Member	GO Biological Processes	GO:0006022	aminoglycan metabolic process	-2.09852	-0.552699	3/98	12111,16000,18596	Bgn,Igf1,Pdgfrb
16_Member	GO Biological Processes	GO:0060537	muscle tissue development	-2.03732	-0.502741	6/430	12389,12825,15530,16000,18596,232174	Cav1,Col3a1,Hspg2,Igf1,Pdgfrb,Cyp26b1
17_Summary	GO Biological Processes	GO:0008284	positive regulation of cell proliferation	-5.52771	-3.3076	15/868	11770,12389,13010,13036,13649,14066,14451,15446,16000,16476,17390,18596,18606,20292,231633,11747,13078,17392,56338,227753,21838,24063,57875,12406,11816	Fabp4,Cav1,Cst3,Ctsh,Egfr,F3,Gas1,Hpgd,Igf1,Jun,Mmp2,Pdgfrb,Enpp2,Ccl11,Tmem119,Anxa5,Cyp1b1,Mmp3,Txnip,Gsn,Thy1,Spry1,Angptl4,Serpinh1,Apoe
17_Member	GO Biological Processes	GO:0008284	positive regulation of cell proliferation	-5.52771	-3.3076	15/868	11770,12389,13010,13036,13649,14066,14451,15446,16000,16476,17390,18596,18606,20292,231633	Fabp4,Cav1,Cst3,Ctsh,Egfr,F3,Gas1,Hpgd,Igf1,Jun,Mmp2,Pdgfrb,Enpp2,Ccl11,Tmem119
17_Member	GO Biological Processes	GO:0010942	positive regulation of cell death	-5.07818	-2.9303	12/607	11747,12389,13036,13078,14066,15446,16476,17390,17392,18596,56338,227753	Anxa5,Cav1,Ctsh,Cyp1b1,F3,Hpgd,Jun,Mmp2,Mmp3,Pdgfrb,Txnip,Gsn
17_Member	GO Biological Processes	GO:0043065	positive regulation of apoptotic process	-4.66561	-2.59163	11/560	11747,12389,13036,13078,14066,15446,16476,17390,18596,56338,227753	Anxa5,Cav1,Ctsh,Cyp1b1,F3,Hpgd,Jun,Mmp2,Pdgfrb,Txnip,Gsn
17_Member	GO Biological Processes	GO:0043068	positive regulation of programmed cell death	-4.6302	-2.57074	11/565	11747,12389,13036,13078,14066,15446,16476,17390,18596,56338,227753	Anxa5,Cav1,Ctsh,Cyp1b1,F3,Hpgd,Jun,Mmp2,Pdgfrb,Txnip,Gsn
17_Member	GO Biological Processes	GO:0051336	regulation of hydrolase activity	-3.0065	-1.25592	11/870	12389,13010,13036,14066,16000,18596,20292,21838,24063,57875,227753	Cav1,Cst3,Ctsh,F3,Igf1,Pdgfrb,Ccl11,Thy1,Spry1,Angptl4,Gsn
17_Member	GO Biological Processes	GO:0052547	regulation of peptidase activity	-2.47477	-0.840927	6/348	12389,13010,13036,14066,16000,227753	Cav1,Cst3,Ctsh,F3,Igf1,Gsn
17_Member	GO Biological Processes	GO:0051604	protein maturation	-2.42696	-0.80788	5/247	12406,13036,14066,14451,227753	Serpinh1,Ctsh,F3,Gas1,Gsn
17_Member	GO Biological Processes	GO:0030162	regulation of proteolysis	-2.39954	-0.784579	8/611	11816,12389,13010,13036,14066,14451,16000,227753	Apoe,Cav1,Cst3,Ctsh,F3,Gas1,Igf1,Gsn
17_Member	GO Biological Processes	GO:0043085	positive regulation of catalytic activity	-2.18154	-0.621488	10/959	11816,12389,13036,13649,14066,16000,18596,20292,21838,227753	Apoe,Cav1,Ctsh,Egfr,F3,Igf1,Pdgfrb,Ccl11,Thy1,Gsn
18_Summary	GO Biological Processes	GO:0010038	response to metal ion	-5.51239	-3.2964	8/213	11747,11770,12389,13649,14282,16476,17748,227753,13078,17390,17392,20292,12702,13038,11838	Anxa5,Fabp4,Cav1,Egfr,Fosb,Jun,Mt1,Gsn,Cyp1b1,Mmp2,Mmp3,Ccl11,Socs3,Ctsk,Arc
18_Member	GO Biological Processes	GO:0010038	response to metal ion	-5.51239	-3.2964	8/213	11747,11770,12389,13649,14282,16476,17748,227753	Anxa5,Fabp4,Cav1,Egfr,Fosb,Jun,Mt1,Gsn
18_Member	GO Biological Processes	GO:0010035	response to inorganic substance	-5.05733	-2.91592	10/413	11747,11770,12389,13078,13649,14282,16476,17390,17748,227753	Anxa5,Fabp4,Cav1,Cyp1b1,Egfr,Fosb,Jun,Mmp2,Mt1,Gsn
18_Member	GO Biological Processes	GO:0051592	response to calcium ion	-4.29342	-2.29017	5/96	11747,12389,13649,14282,16476	Anxa5,Cav1,Egfr,Fosb,Jun
18_Member	GO Biological Processes	GO:0071248	cellular response to metal ion	-4.22946	-2.24344	5/99	11770,14282,16476,17748,227753	Fabp4,Fosb,Jun,Mt1,Gsn
18_Member	KEGG Pathway	mmu04657	IL-17 signaling pathway	-3.24433	-1.42982	4/91	14282,16476,17392,20292	Fosb,Jun,Mmp3,Ccl11
18_Member	KEGG Pathway	ko04657	IL-17 signaling pathway	-3.24433	-1.42982	4/91	14282,16476,17392,20292	Fosb,Jun,Mmp3,Ccl11
18_Member	GO Biological Processes	GO:0071241	cellular response to inorganic substance	-3.18415	-1.38846	5/166	11770,14282,16476,17748,227753	Fabp4,Fosb,Jun,Mt1,Gsn
18_Member	KEGG Pathway	mmu04380	Osteoclast differentiation	-2.66952	-0.982108	4/130	12702,13038,14282,16476	Socs3,Ctsk,Fosb,Jun
18_Member	KEGG Pathway	ko04380	Osteoclast differentiation	-2.66952	-0.982108	4/130	12702,13038,14282,16476	Socs3,Ctsk,Fosb,Jun
18_Member	KEGG Pathway	ko05031	Amphetamine addiction	-2.54173	-0.887022	3/68	11838,14282,16476	Arc,Fosb,Jun
18_Member	KEGG Pathway	mmu05031	Amphetamine addiction	-2.54173	-0.887022	3/68	11838,14282,16476	Arc,Fosb,Jun
18_Member	KEGG Pathway	mmu05323	Rheumatoid arthritis	-2.29797	-0.709887	3/83	13038,16476,17392	Ctsk,Jun,Mmp3
18_Member	KEGG Pathway	ko05323	Rheumatoid arthritis	-2.29797	-0.709887	3/83	13038,16476,17392	Ctsk,Jun,Mmp3
19_Summary	GO Biological Processes	GO:0001503	ossification	-5.27486	-3.09989	10/390	12833,12842,14560,14758,15530,16000,17313,17390,17534,231633	Col6a1,Col1a1,Gdf10,Gpm6b,Hspg2,Igf1,Mgp,Mmp2,Mrc2,Tmem119
19_Member	GO Biological Processes	GO:0001503	ossification	-5.27486	-3.09989	10/390	12833,12842,14560,14758,15530,16000,17313,17390,17534,231633	Col6a1,Col1a1,Gdf10,Gpm6b,Hspg2,Igf1,Mgp,Mmp2,Mrc2,Tmem119
19_Member	GO Biological Processes	GO:0031214	biomineral tissue development	-3.64045	-1.75201	5/132	12842,14758,16000,17313,231633	Col1a1,Gpm6b,Igf1,Mgp,Tmem119
19_Member	GO Biological Processes	GO:0001649	osteoblast differentiation	-3.47532	-1.62672	6/222	12833,12842,14560,16000,17534,231633	Col6a1,Col1a1,Gdf10,Igf1,Mrc2,Tmem119
19_Member	GO Biological Processes	GO:0045778	positive regulation of ossification	-3.15676	-1.36725	4/96	14560,14758,16000,231633	Gdf10,Gpm6b,Igf1,Tmem119
19_Member	GO Biological Processes	GO:0030282	bone mineralization	-3.05807	-1.29533	4/102	14758,16000,17313,231633	Gpm6b,Igf1,Mgp,Tmem119
19_Member	GO Biological Processes	GO:0030278	regulation of ossification	-2.67701	-0.986566	5/216	14560,14758,16000,17313,231633	Gdf10,Gpm6b,Igf1,Mgp,Tmem119
19_Member	GO Biological Processes	GO:0045669	positive regulation of osteoblast differentiation	-2.56003	-0.900774	3/67	14560,16000,231633	Gdf10,Igf1,Tmem119
19_Member	GO Biological Processes	GO:0030500	regulation of bone mineralization	-2.47137	-0.840736	3/72	14758,17313,231633	Gpm6b,Mgp,Tmem119
19_Member	GO Biological Processes	GO:0070167	regulation of biomineral tissue development	-2.34264	-0.745785	3/80	14758,17313,231633	Gpm6b,Mgp,Tmem119
20_Summary	GO Biological Processes	GO:0051271	negative regulation of cellular component movement	-5.0787	-2.9303	8/244	11816,12512,12825,13078,18186,21838,114886,242608,13010,17390,17392,56338,56615	Apoe,Cd63,Col3a1,Cyp1b1,Nrp1,Thy1,Cygb,Podn,Cst3,Mmp2,Mmp3,Txnip,Mgst1
20_Member	GO Biological Processes	GO:0051271	negative regulation of cellular component movement	-5.0787	-2.9303	8/244	11816,12512,12825,13078,18186,21838,114886,242608	Apoe,Cd63,Col3a1,Cyp1b1,Nrp1,Thy1,Cygb,Podn
20_Member	GO Biological Processes	GO:0040013	negative regulation of locomotion	-4.8545	-2.76243	8/262	11816,12512,12825,13078,18186,21838,114886,242608	Apoe,Cd63,Col3a1,Cyp1b1,Nrp1,Thy1,Cygb,Podn
20_Member	GO Biological Processes	GO:0030336	negative regulation of cell migration	-4.4462	-2.41173	7/218	11816,12512,12825,13078,21838,114886,242608	Apoe,Cd63,Col3a1,Cyp1b1,Thy1,Cygb,Podn
20_Member	GO Biological Processes	GO:2000146	negative regulation of cell motility	-4.32264	-2.31179	7/228	11816,12512,12825,13078,21838,114886,242608	Apoe,Cd63,Col3a1,Cyp1b1,Thy1,Cygb,Podn
20_Member	GO Biological Processes	GO:0006979	response to oxidative stress	-3.89057	-1.96942	8/359	11816,13010,13078,17390,17392,56338,56615,114886	Apoe,Cst3,Cyp1b1,Mmp2,Mmp3,Txnip,Mgst1,Cygb

## Sheet: mouse_C1vsC8
Cluster 1				Cluster1-Cluster8	Cluster1	Cluster1	Cluster1	Cluster1	Cluster1	Cluster1	Cluster8	Cluster8	Cluster8	Cluster8	Cluster8	Cluster8	Cluster8
GroupID	Category	Term	Description	(-logP+logP)	(-LogP)	LogP	Log(q-value)	InTerm_InList	Genes	Symbols	Description	(-LogP)	LogP	Log(q-value)	InTerm_InList	Genes	Symbols
2_Member	Reactome Gene Sets	R-MMU-2129379	Molecules associated with elastic fibres	7.46903	7.4734	-7.4734	-4.40669	5/28	12156,14118,14268,50530,216616	Bmp2,Fbn1,Fn1,Mfap5,Efemp1	#N/A	0.00436481	#N/A	#N/A	#N/A	#N/A	#N/A
4_Summary	GO Biological Processes	GO:0040008	regulation of growth	7.37422	7.37859	-7.37859	-4.34141	14/669	12818,13614,14173,14268,16010,16011,16012,18133,20249,20319,21813,56320,74116,231507,16598,66175,77446,20348,57764,20296,19225	Col14a1,Edn1,Fgf2,Fn1,Igfbp4,Igfbp5,Igfbp6,Nov,Scd1,Sfrp2,Tgfbr2,Dbn1,Pi16,Plac8,Klf2,Mustn1,Heg1,Sema3c,Ntn4,Ccl2,Ptgs2	#N/A	0.00436481	#N/A	#N/A	#N/A	#N/A	#N/A
4_Member	GO Biological Processes	GO:0040008	regulation of growth	7.37422	7.37859	-7.37859	-4.34141	14/669	12818,13614,14173,14268,16010,16011,16012,18133,20249,20319,21813,56320,74116,231507	Col14a1,Edn1,Fgf2,Fn1,Igfbp4,Igfbp5,Igfbp6,Nov,Scd1,Sfrp2,Tgfbr2,Dbn1,Pi16,Plac8	#N/A	0.00436481	#N/A	#N/A	#N/A	#N/A	#N/A
5_Summary	GO Biological Processes	GO:1901861	regulation of muscle tissue development	7.27839	7.28276	-7.28276	-4.29673	8/156	12156,12818,13614,14173,16011,21813,56233,74116,77446,74155,20348,14118,20319,67888,18133	Bmp2,Col14a1,Edn1,Fgf2,Igfbp5,Tgfbr2,Hdac7,Pi16,Heg1,Errfi1,Sema3c,Fbn1,Sfrp2,Tmem100,Nov	#N/A	0.00436481	#N/A	#N/A	#N/A	#N/A	#N/A
5_Member	GO Biological Processes	GO:1901861	regulation of muscle tissue development	7.27839	7.28276	-7.28276	-4.29673	8/156	12156,12818,13614,14173,16011,21813,56233,74116	Bmp2,Col14a1,Edn1,Fgf2,Igfbp5,Tgfbr2,Hdac7,Pi16	#N/A	0.00436481	#N/A	#N/A	#N/A	#N/A	#N/A
2_Member	Reactome Gene Sets	R-MMU-1566948	Elastic fibre formation	7.23467	7.23904	-7.23904	-4.27649	5/31	12156,14118,14268,50530,216616	Bmp2,Fbn1,Fn1,Mfap5,Efemp1	#N/A	0.00436481	#N/A	#N/A	#N/A	#N/A	#N/A
5_Member	GO Biological Processes	GO:0055024	regulation of cardiac muscle tissue development	6.48321	6.48758	-6.48758	-3.62649	6/82	12156,12818,13614,14173,21813,74116	Bmp2,Col14a1,Edn1,Fgf2,Tgfbr2,Pi16	#N/A	0.00436481	#N/A	#N/A	#N/A	#N/A	#N/A
5_Member	GO Biological Processes	GO:0055017	cardiac muscle tissue growth	6.42074	6.4251	-6.4251	-3.58175	6/84	12818,13614,14173,21813,74116,77446	Col14a1,Edn1,Fgf2,Tgfbr2,Pi16,Heg1	#N/A	0.00436481	#N/A	#N/A	#N/A	#N/A	#N/A
7_Summary	GO Biological Processes	GO:0090257	regulation of muscle system process	6.36713	6.3715	-6.3715	-3.56536	8/205	12818,13614,16011,19224,19225,56320,74116,74155,58994,18133,67888,20249,12156,18553,56847,213696,100039795,14173,20296,231991,11745,14268,26362,64661,67916	Col14a1,Edn1,Igfbp5,Ptgs1,Ptgs2,Dbn1,Pi16,Errfi1,Smpd3,Nov,Tmem100,Scd1,Bmp2,Pcsk6,Aldh1a3,Duoxa1,Ildr2,Fgf2,Ccl2,Creb5,Anxa3,Fn1,Axl,Krtdap,Plpp3	#N/A	0.00436481	#N/A	#N/A	#N/A	#N/A	#N/A
7_Member	GO Biological Processes	GO:0090257	regulation of muscle system process	6.36713	6.3715	-6.3715	-3.56536	8/205	12818,13614,16011,19224,19225,56320,74116,74155	Col14a1,Edn1,Igfbp5,Ptgs1,Ptgs2,Dbn1,Pi16,Errfi1	#N/A	0.00436481	#N/A	#N/A	#N/A	#N/A	#N/A
4_Member	GO Biological Processes	GO:0048589	developmental growth	6.35514	6.3595	-6.3595	-3.56536	13/689	12818,13614,14173,14268,16598,18133,20319,21813,56320,66175,74116,77446,231507	Col14a1,Edn1,Fgf2,Fn1,Klf2,Nov,Sfrp2,Tgfbr2,Dbn1,Mustn1,Pi16,Heg1,Plac8	#N/A	0.00436481	#N/A	#N/A	#N/A	#N/A	#N/A
5_Member	GO Biological Processes	GO:0060419	heart growth	6.15803	6.16239	-6.16239	-3.39699	6/93	12818,13614,14173,21813,74116,77446	Col14a1,Edn1,Fgf2,Tgfbr2,Pi16,Heg1	#N/A	0.00436481	#N/A	#N/A	#N/A	#N/A	#N/A
4_Member	GO Biological Processes	GO:0001558	regulation of cell growth	6.1568	6.16117	-6.16117	-3.39699	10/390	12818,13614,14268,16010,16011,16012,18133,20319,56320,74116	Col14a1,Edn1,Fn1,Igfbp4,Igfbp5,Igfbp6,Nov,Sfrp2,Dbn1,Pi16	#N/A	0.00436481	#N/A	#N/A	#N/A	#N/A	#N/A
8_Summary	GO Biological Processes	GO:0045597	positive regulation of cell differentiation	6.1172	6.12156	-6.12156	-3.37821	15/982	12156,13614,14173,14268,17965,19225,20319,21813,21858,26362,56320,59036,66175,67888,213696,12818,14118,74116,216616	Bmp2,Edn1,Fgf2,Fn1,Nbl1,Ptgs2,Sfrp2,Tgfbr2,Timp2,Axl,Dbn1,Dact1,Mustn1,Tmem100,Duoxa1,Col14a1,Fbn1,Pi16,Efemp1	#N/A	0.00436481	#N/A	#N/A	#N/A	#N/A	#N/A
8_Member	GO Biological Processes	GO:0045597	positive regulation of cell differentiation	6.1172	6.12156	-6.12156	-3.37821	15/982	12156,13614,14173,14268,17965,19225,20319,21813,21858,26362,56320,59036,66175,67888,213696	Bmp2,Edn1,Fgf2,Fn1,Nbl1,Ptgs2,Sfrp2,Tgfbr2,Timp2,Axl,Dbn1,Dact1,Mustn1,Tmem100,Duoxa1	#N/A	0.00436481	#N/A	#N/A	#N/A	#N/A	#N/A
4_Member	GO Biological Processes	GO:0016049	cell growth	6.10999	6.11435	-6.11435	-3.37821	11/496	12818,13614,14268,16010,16011,16012,18133,20319,21813,56320,74116	Col14a1,Edn1,Fn1,Igfbp4,Igfbp5,Igfbp6,Nov,Sfrp2,Tgfbr2,Dbn1,Pi16	#N/A	0.00436481	#N/A	#N/A	#N/A	#N/A	#N/A
5_Member	GO Biological Processes	GO:0016202	regulation of striated muscle tissue development	6.08969	6.09406	-6.09406	-3.37127	7/153	12156,12818,13614,14173,21813,56233,74116	Bmp2,Col14a1,Edn1,Fgf2,Tgfbr2,Hdac7,Pi16	#N/A	0.00436481	#N/A	#N/A	#N/A	#N/A	#N/A
5_Member	GO Biological Processes	GO:0048634	regulation of muscle organ development	6.05173	6.0561	-6.0561	-3.35887	7/155	12156,12818,13614,14173,21813,56233,74116	Bmp2,Col14a1,Edn1,Fgf2,Tgfbr2,Hdac7,Pi16	#N/A	0.00436481	#N/A	#N/A	#N/A	#N/A	#N/A
6_Member	GO Biological Processes	GO:0002062	chondrocyte differentiation	6.02359	6.02796	-6.02796	-3.34296	6/98	12156,18133,20319,21813,66175,216616	Bmp2,Nov,Sfrp2,Tgfbr2,Mustn1,Efemp1	#N/A	0.00436481	#N/A	#N/A	#N/A	#N/A	#N/A
5_Member	GO Biological Processes	GO:0014743	regulation of muscle hypertrophy	5.9909	5.99527	-5.99527	-3.32217	5/54	12818,13614,16011,74116,74155	Col14a1,Edn1,Igfbp5,Pi16,Errfi1	#N/A	0.00436481	#N/A	#N/A	#N/A	#N/A	#N/A
9_Summary	GO Biological Processes	GO:0043567	regulation of insulin-like growth factor receptor signaling pathway	5.93211	5.93647	-5.93647	-3.28624	4/24	12156,16010,16011,16012,18133,74155,74116	Bmp2,Igfbp4,Igfbp5,Igfbp6,Nov,Errfi1,Pi16	#N/A	0.00436481	#N/A	#N/A	#N/A	#N/A	#N/A
9_Member	GO Biological Processes	GO:0043567	regulation of insulin-like growth factor receptor signaling pathway	5.93211	5.93647	-5.93647	-3.28624	4/24	12156,16010,16011,16012	Bmp2,Igfbp4,Igfbp5,Igfbp6	#N/A	0.00436481	#N/A	#N/A	#N/A	#N/A	#N/A
9_Member	GO Biological Processes	GO:0044342	type B pancreatic cell proliferation	5.85749	5.86185	-5.86185	-3.22311	4/25	16010,16011,18133,74155	Igfbp4,Igfbp5,Nov,Errfi1	#N/A	0.00436481	#N/A	#N/A	#N/A	#N/A	#N/A
5_Member	GO Biological Processes	GO:0055021	regulation of cardiac muscle tissue growth	5.76041	5.76477	-5.76477	-3.15694	5/60	12818,13614,14173,21813,74116	Col14a1,Edn1,Fgf2,Tgfbr2,Pi16	#N/A	0.00436481	#N/A	#N/A	#N/A	#N/A	#N/A
6_Member	GO Biological Processes	GO:0048762	mesenchymal cell differentiation	5.68257	5.68693	-5.68693	-3.08909	7/176	12156,13614,14268,20319,20348,21813,67888	Bmp2,Edn1,Fn1,Sfrp2,Sema3c,Tgfbr2,Tmem100	#N/A	0.00436481	#N/A	#N/A	#N/A	#N/A	#N/A
1_Member	GO Biological Processes	GO:0010595	positive regulation of endothelial cell migration	5.62003	5.6244	-5.6244	-3.04586	5/64	11745,14173,19225,56233,67916	Anxa3,Fgf2,Ptgs2,Hdac7,Plpp3	#N/A	0.00436481	#N/A	#N/A	#N/A	#N/A	#N/A
4_Member	GO Biological Processes	GO:0048638	regulation of developmental growth	5.60332	5.60768	-5.60768	-3.03848	9/349	12818,13614,14173,14268,20319,21813,56320,74116,231507	Col14a1,Edn1,Fgf2,Fn1,Sfrp2,Tgfbr2,Dbn1,Pi16,Plac8	#N/A	0.00436481	#N/A	#N/A	#N/A	#N/A	#N/A
10_Summary	GO Biological Processes	GO:1901862	negative regulation of muscle tissue development	5.5864	5.59077	-5.59077	-3.03071	5/65	12156,16011,21813,56233,74116,67888,18133,20319,17965,14118,18553	Bmp2,Igfbp5,Tgfbr2,Hdac7,Pi16,Tmem100,Nov,Sfrp2,Nbl1,Fbn1,Pcsk6	#N/A	0.00436481	#N/A	#N/A	#N/A	#N/A	#N/A
10_Member	GO Biological Processes	GO:1901862	negative regulation of muscle tissue development	5.5864	5.59077	-5.59077	-3.03071	5/65	12156,16011,21813,56233,74116	Bmp2,Igfbp5,Tgfbr2,Hdac7,Pi16	#N/A	0.00436481	#N/A	#N/A	#N/A	#N/A	#N/A
7_Member	GO Biological Processes	GO:0003012	muscle system process	5.56291	5.56728	-5.56728	-3.01618	9/353	12818,13614,16011,19224,19225,56320,58994,74116,74155	Col14a1,Edn1,Igfbp5,Ptgs1,Ptgs2,Dbn1,Smpd3,Pi16,Errfi1	#N/A	0.00436481	#N/A	#N/A	#N/A	#N/A	#N/A
5_Member	GO Biological Processes	GO:0060420	regulation of heart growth	5.52077	5.52513	-5.52513	-2.9914	5/67	12818,13614,14173,21813,74116	Col14a1,Edn1,Fgf2,Tgfbr2,Pi16	#N/A	0.00436481	#N/A	#N/A	#N/A	#N/A	#N/A
6_Member	GO Biological Processes	GO:2000027	regulation of organ morphogenesis	5.38774	5.3921	-5.3921	-2.86681	7/195	12156,13614,14173,20319,21813,57764,59036	Bmp2,Edn1,Fgf2,Sfrp2,Tgfbr2,Ntn4,Dact1	#N/A	0.00436481	#N/A	#N/A	#N/A	#N/A	#N/A
7_Member	GO Biological Processes	GO:0044057	regulation of system process	5.32627	5.33064	-5.33064	-2.81362	10/483	12818,13614,16011,18133,19224,19225,56320,67888,74116,74155	Col14a1,Edn1,Igfbp5,Nov,Ptgs1,Ptgs2,Dbn1,Tmem100,Pi16,Errfi1	#N/A	0.00436481	#N/A	#N/A	#N/A	#N/A	#N/A
11_Summary	GO Biological Processes	GO:0006954	inflammatory response	5.31277	5.31713	-5.31713	-2.80823	11/600	12156,13136,14268,18133,19224,19225,20296,26362,56233,76969,213696	Bmp2,Cd55,Fn1,Nov,Ptgs1,Ptgs2,Ccl2,Axl,Hdac7,Chst1,Duoxa1	#N/A	0.00436481	#N/A	#N/A	#N/A	#N/A	#N/A
11_Member	GO Biological Processes	GO:0006954	inflammatory response	5.31277	5.31713	-5.31713	-2.80823	11/600	12156,13136,14268,18133,19224,19225,20296,26362,56233,76969,213696	Bmp2,Cd55,Fn1,Nov,Ptgs1,Ptgs2,Ccl2,Axl,Hdac7,Chst1,Duoxa1	#N/A	0.00436481	#N/A	#N/A	#N/A	#N/A	#N/A
9_Member	GO Biological Processes	GO:0048009	insulin-like growth factor receptor signaling pathway	5.25159	5.25595	-5.25595	-2.77346	4/35	12156,16010,16011,16012	Bmp2,Igfbp4,Igfbp5,Igfbp6	#N/A	0.00436481	#N/A	#N/A	#N/A	#N/A	#N/A
7_Member	GO Biological Processes	GO:0006636	unsaturated fatty acid biosynthetic process	5.25159	5.25595	-5.25595	-2.77346	4/35	13614,19224,19225,20249	Edn1,Ptgs1,Ptgs2,Scd1	#N/A	0.00436481	#N/A	#N/A	#N/A	#N/A	#N/A
5_Member	GO Biological Processes	GO:0043502	regulation of muscle adaptation	5.24923	5.2536	-5.2536	-2.77346	5/76	12818,13614,16011,74116,74155	Col14a1,Edn1,Igfbp5,Pi16,Errfi1	#N/A	0.00436481	#N/A	#N/A	#N/A	#N/A	#N/A
5_Member	GO Biological Processes	GO:2000725	regulation of cardiac muscle cell differentiation	5.10574	5.11011	-5.11011	-2.64696	4/38	12156,12818,13614,74116	Bmp2,Col14a1,Edn1,Pi16	#N/A	0.00436481	#N/A	#N/A	#N/A	#N/A	#N/A
12_Summary	GO Biological Processes	GO:0032101	regulation of response to external stimulus	5.0675	5.07187	-5.07187	-2.6159	11/637	13136,13614,14173,14268,17965,18133,19225,20296,21824,56320,213696,16011,20319,12778,20348,16421	Cd55,Edn1,Fgf2,Fn1,Nbl1,Nov,Ptgs2,Ccl2,Thbd,Dbn1,Duoxa1,Igfbp5,Sfrp2,Ackr3,Sema3c,Itgb7	#N/A	0.00436481	#N/A	#N/A	#N/A	#N/A	#N/A
12_Member	GO Biological Processes	GO:0032101	regulation of response to external stimulus	5.0675	5.07187	-5.07187	-2.6159	11/637	13136,13614,14173,14268,17965,18133,19225,20296,21824,56320,213696	Cd55,Edn1,Fgf2,Fn1,Nbl1,Nov,Ptgs2,Ccl2,Thbd,Dbn1,Duoxa1	#N/A	0.00436481	#N/A	#N/A	#N/A	#N/A	#N/A
5_Member	GO Biological Processes	GO:0014706	striated muscle tissue development	5.0379	5.04227	-5.04227	-2.60454	9/410	12156,12818,13614,14173,20348,21813,56233,74116,77446	Bmp2,Col14a1,Edn1,Fgf2,Sema3c,Tgfbr2,Hdac7,Pi16,Heg1	#N/A	0.00436481	#N/A	#N/A	#N/A	#N/A	#N/A
5_Member	GO Biological Processes	GO:0014897	striated muscle hypertrophy	5.03529	5.03966	-5.03966	-2.60454	5/84	12818,13614,16011,74116,74155	Col14a1,Edn1,Igfbp5,Pi16,Errfi1	#N/A	0.00436481	#N/A	#N/A	#N/A	#N/A	#N/A
5_Member	GO Biological Processes	GO:0014896	muscle hypertrophy	4.98521	4.98957	-4.98957	-2.57663	5/86	12818,13614,16011,74116,74155	Col14a1,Edn1,Igfbp5,Pi16,Errfi1	#N/A	0.00436481	#N/A	#N/A	#N/A	#N/A	#N/A
13_Summary	GO Biological Processes	GO:0045444	fat cell differentiation	4.98105	4.98542	-4.98542	-2.57663	7/225	12156,19225,20249,20319,59036,231507,231991,11745,20296,26362,56045,76933	Bmp2,Ptgs2,Scd1,Sfrp2,Dact1,Plac8,Creb5,Anxa3,Ccl2,Axl,Samhd1,Ifi27l2a	#N/A	0.00436481	#N/A	#N/A	#N/A	#N/A	#N/A
13_Member	GO Biological Processes	GO:0045444	fat cell differentiation	4.98105	4.98542	-4.98542	-2.57663	7/225	12156,19225,20249,20319,59036,231507,231991	Bmp2,Ptgs2,Scd1,Sfrp2,Dact1,Plac8,Creb5	#N/A	0.00436481	#N/A	#N/A	#N/A	#N/A	#N/A
6_Member	GO Biological Processes	GO:0060485	mesenchyme development	4.9561	4.96046	-4.96046	-2.57071	7/227	12156,13614,14268,20319,20348,21813,67888	Bmp2,Edn1,Fn1,Sfrp2,Sema3c,Tgfbr2,Tmem100	#N/A	0.00436481	#N/A	#N/A	#N/A	#N/A	#N/A
5_Member	GO Biological Processes	GO:0048738	cardiac muscle tissue development	4.91912	4.92349	-4.92349	-2.563	7/230	12156,12818,13614,14173,21813,74116,77446	Bmp2,Col14a1,Edn1,Fgf2,Tgfbr2,Pi16,Heg1	#N/A	0.00436481	#N/A	#N/A	#N/A	#N/A	#N/A
8_Member	GO Biological Processes	GO:0060284	regulation of cell development	4.882	4.88637	-4.88637	-2.53717	13/939	12156,12818,13614,14118,14173,14268,17965,20319,21858,56320,74116,213696,216616	Bmp2,Col14a1,Edn1,Fbn1,Fgf2,Fn1,Nbl1,Sfrp2,Timp2,Dbn1,Pi16,Duoxa1,Efemp1	#N/A	0.00436481	#N/A	#N/A	#N/A	#N/A	#N/A
15_Summary	GO Biological Processes	GO:0045926	negative regulation of growth	4.82308	4.82744	-4.82744	-2.49996	7/238	16011,18133,20249,20319,21813,74116,231507,20348,77446,12156,67888,57764,18553	Igfbp5,Nov,Scd1,Sfrp2,Tgfbr2,Pi16,Plac8,Sema3c,Heg1,Bmp2,Tmem100,Ntn4,Pcsk6	#N/A	0.00436481	#N/A	#N/A	#N/A	#N/A	#N/A
15_Member	GO Biological Processes	GO:0045926	negative regulation of growth	4.82308	4.82744	-4.82744	-2.49996	7/238	16011,18133,20249,20319,21813,74116,231507	Igfbp5,Nov,Scd1,Sfrp2,Tgfbr2,Pi16,Plac8	#N/A	0.00436481	#N/A	#N/A	#N/A	#N/A	#N/A
1_Member	GO Biological Processes	GO:1903672	positive regulation of sprouting angiogenesis	4.79758	4.80195	-4.80195	-2.47973	3/15	14173,19225,56233	Fgf2,Ptgs2,Hdac7	#N/A	0.00436481	#N/A	#N/A	#N/A	#N/A	#N/A
5_Member	GO Biological Processes	GO:0043500	muscle adaptation	4.7522	4.75657	-4.75657	-2.44977	5/96	12818,13614,16011,74116,74155	Col14a1,Edn1,Igfbp5,Pi16,Errfi1	#N/A	0.00436481	#N/A	#N/A	#N/A	#N/A	#N/A
5_Member	GO Biological Processes	GO:1905207	regulation of cardiocyte differentiation	4.69578	4.70015	-4.70015	-2.40333	4/48	12156,12818,13614,74116	Bmp2,Col14a1,Edn1,Pi16	#N/A	0.00436481	#N/A	#N/A	#N/A	#N/A	#N/A
18_Summary	GO Biological Processes	GO:0007369	gastrulation	4.67089	4.67525	-4.67525	-2.39306	6/168	14268,20319,21813,22235,59036,67916,13614,56847	Fn1,Sfrp2,Tgfbr2,Ugdh,Dact1,Plpp3,Edn1,Aldh1a3	#N/A	0.00436481	#N/A	#N/A	#N/A	#N/A	#N/A
18_Member	GO Biological Processes	GO:0007369	gastrulation	4.67089	4.67525	-4.67525	-2.39306	6/168	14268,20319,21813,22235,59036,67916	Fn1,Sfrp2,Tgfbr2,Ugdh,Dact1,Plpp3	#N/A	0.00436481	#N/A	#N/A	#N/A	#N/A	#N/A
6_Member	GO Biological Processes	GO:0051216	cartilage development	4.63586	6.80275	-6.80275	-3.91034	8/180	12156,13614,14173,18133,20319,21813,66175,216616	Bmp2,Edn1,Fgf2,Nov,Sfrp2,Tgfbr2,Mustn1,Efemp1	cartilage development	2.16689	-2.16689	-0.607742	4/180	12406,12842,15530,17313	Serpinh1,Col1a1,Hspg2,Mgp
5_Member	GO Biological Processes	GO:0046620	regulation of organ growth	4.62459	4.62895	-4.62895	-2.35614	5/102	12818,13614,14173,21813,74116	Col14a1,Edn1,Fgf2,Tgfbr2,Pi16	#N/A	0.00436481	#N/A	#N/A	#N/A	#N/A	#N/A
12_Member	GO Biological Processes	GO:0050920	regulation of chemotaxis	4.61324	4.6176	-4.6176	-2.35305	6/172	13614,14173,14268,17965,18133,20296	Edn1,Fgf2,Fn1,Nbl1,Nov,Ccl2	#N/A	0.00436481	#N/A	#N/A	#N/A	#N/A	#N/A
17_Member	GO Biological Processes	GO:0030855	epithelial cell differentiation	4.61203	4.61639	-4.61639	-2.35305	10/584	12156,14173,16598,19224,19225,67888,70350,74155,77446,229595	Bmp2,Fgf2,Klf2,Ptgs1,Ptgs2,Tmem100,Basp1,Errfi1,Heg1,Adamtsl4	#N/A	0.00436481	#N/A	#N/A	#N/A	#N/A	#N/A
5_Member	GO Biological Processes	GO:0010611	regulation of cardiac muscle hypertrophy	4.55675	4.56111	-4.56111	-2.31545	4/52	12818,13614,74116,74155	Col14a1,Edn1,Pi16,Errfi1	#N/A	0.00436481	#N/A	#N/A	#N/A	#N/A	#N/A
5_Member	GO Biological Processes	GO:0035265	organ growth	4.54321	4.54757	-4.54757	-2.30628	6/177	12818,13614,14173,21813,74116,77446	Col14a1,Edn1,Fgf2,Tgfbr2,Pi16,Heg1	#N/A	0.00436481	#N/A	#N/A	#N/A	#N/A	#N/A
7_Member	GO Biological Processes	GO:0010817	regulation of hormone levels	4.51884	4.52321	-4.52321	-2.28623	9/477	12156,13614,18133,18553,19224,56847,58994,213696,100039795	Bmp2,Edn1,Nov,Pcsk6,Ptgs1,Aldh1a3,Smpd3,Duoxa1,Ildr2	#N/A	0.00436481	#N/A	#N/A	#N/A	#N/A	#N/A
5_Member	GO Biological Processes	GO:0051153	regulation of striated muscle cell differentiation	4.48554	4.48991	-4.48991	-2.26565	5/109	12156,12818,13614,18133,74116	Bmp2,Col14a1,Edn1,Nov,Pi16	#N/A	0.00436481	#N/A	#N/A	#N/A	#N/A	#N/A
1_Member	GO Biological Processes	GO:0010594	regulation of endothelial cell migration	4.42888	4.43324	-4.43324	-2.21725	5/112	11745,14173,19225,56233,67916	Anxa3,Fgf2,Ptgs2,Hdac7,Plpp3	#N/A	0.00436481	#N/A	#N/A	#N/A	#N/A	#N/A
5_Member	GO Biological Processes	GO:0061050	regulation of cell growth involved in cardiac muscle cell development	4.40391	4.40828	-4.40828	-2.19637	3/20	12818,13614,74116	Col14a1,Edn1,Pi16	#N/A	0.00436481	#N/A	#N/A	#N/A	#N/A	#N/A
20_Summary	GO Biological Processes	GO:0045600	positive regulation of fat cell differentiation	4.39816	4.40253	-4.40253	-2.19465	4/57	12156,19225,20319,59036,12778,18133,21858,56233,74155,20296,57764,56320	Bmp2,Ptgs2,Sfrp2,Dact1,Ackr3,Nov,Timp2,Hdac7,Errfi1,Ccl2,Ntn4,Dbn1	#N/A	0.00436481	#N/A	#N/A	#N/A	#N/A	#N/A
20_Member	GO Biological Processes	GO:0045600	positive regulation of fat cell differentiation	4.39816	4.40253	-4.40253	-2.19465	4/57	12156,19225,20319,59036	Bmp2,Ptgs2,Sfrp2,Dact1	#N/A	0.00436481	#N/A	#N/A	#N/A	#N/A	#N/A
5_Member	GO Biological Processes	GO:0007517	muscle organ development	4.35044	4.3548	-4.3548	-2.1549	8/386	12156,12818,13614,14173,21813,56233,74116,77446	Bmp2,Col14a1,Edn1,Fgf2,Tgfbr2,Hdac7,Pi16,Heg1	#N/A	0.00436481	#N/A	#N/A	#N/A	#N/A	#N/A
12_Member	GO Biological Processes	GO:0090025	regulation of monocyte chemotaxis	4.33801	4.34238	-4.34238	-2.1464	3/21	17965,18133,20296	Nbl1,Nov,Ccl2	#N/A	0.00436481	#N/A	#N/A	#N/A	#N/A	#N/A
5_Member	GO Biological Processes	GO:0061061	muscle structure development	4.28226	4.28663	-4.28663	-2.09455	10/639	12156,12818,13614,14173,16011,18133,21813,56233,74116,77446	Bmp2,Col14a1,Edn1,Fgf2,Igfbp5,Nov,Tgfbr2,Hdac7,Pi16,Heg1	#N/A	0.00436481	#N/A	#N/A	#N/A	#N/A	#N/A
10_Member	GO Biological Processes	GO:0045843	negative regulation of striated muscle tissue development	4.25375	4.25811	-4.25811	-2.06989	4/62	12156,21813,56233,74116	Bmp2,Tgfbr2,Hdac7,Pi16	#N/A	0.00436481	#N/A	#N/A	#N/A	#N/A	#N/A
9_Member	GO Biological Processes	GO:0014741	negative regulation of muscle hypertrophy	4.21573	4.2201	-4.2201	-2.04326	3/23	16011,74116,74155	Igfbp5,Pi16,Errfi1	#N/A	0.00436481	#N/A	#N/A	#N/A	#N/A	#N/A
10_Member	GO Biological Processes	GO:0048635	negative regulation of muscle organ development	4.19943	4.20379	-4.20379	-2.03438	4/64	12156,21813,56233,74116	Bmp2,Tgfbr2,Hdac7,Pi16	#N/A	0.00436481	#N/A	#N/A	#N/A	#N/A	#N/A
7_Member	GO Biological Processes	GO:0001516	prostaglandin biosynthetic process	4.15879	4.16315	-4.16315	-2.00104	3/24	13614,19224,19225	Edn1,Ptgs1,Ptgs2	#N/A	0.00436481	#N/A	#N/A	#N/A	#N/A	#N/A
7_Member	GO Biological Processes	GO:0046457	prostanoid biosynthetic process	4.15879	4.16315	-4.16315	-2.00104	3/24	13614,19224,19225	Edn1,Ptgs1,Ptgs2	#N/A	0.00436481	#N/A	#N/A	#N/A	#N/A	#N/A
4_Member	GO Biological Processes	GO:0048864	stem cell development	4.12125	4.12561	-4.12561	-1.97124	4/67	13614,14173,14268,20348	Edn1,Fgf2,Fn1,Sema3c	#N/A	0.00436481	#N/A	#N/A	#N/A	#N/A	#N/A
7_Member	GO Biological Processes	GO:0019233	sensory perception of pain	4.12005	4.12442	-4.12442	-1.97124	5/130	13614,18133,19224,19225,67888	Edn1,Nov,Ptgs1,Ptgs2,Tmem100	#N/A	0.00436481	#N/A	#N/A	#N/A	#N/A	#N/A
3_Member	GO Biological Processes	GO:0090092	regulation of transmembrane receptor protein serine/threonine kinase signaling pathway	4.11827	4.12264	-4.12264	-1.97124	6/211	12156,14118,17965,18133,20319,59036	Bmp2,Fbn1,Nbl1,Nov,Sfrp2,Dact1	#N/A	0.00436481	#N/A	#N/A	#N/A	#N/A	#N/A
4_Member	GO Biological Processes	GO:0048588	developmental cell growth	4.08448	4.08884	-4.08884	-1.94097	6/214	12818,13614,14268,21813,56320,74116	Col14a1,Edn1,Fn1,Tgfbr2,Dbn1,Pi16	#N/A	0.00436481	#N/A	#N/A	#N/A	#N/A	#N/A
6_Member	GO Biological Processes	GO:0045667	regulation of osteoblast differentiation	4.05773	4.0621	-4.0621	-1.92149	5/134	12156,14173,16011,20319,56233	Bmp2,Fgf2,Igfbp5,Sfrp2,Hdac7	#N/A	0.00436481	#N/A	#N/A	#N/A	#N/A	#N/A
1_Member	GO Biological Processes	GO:0043536	positive regulation of blood vessel endothelial cell migration	4.05211	4.05648	-4.05648	-1.92149	3/26	14173,19225,56233	Fgf2,Ptgs2,Hdac7	#N/A	0.00436481	#N/A	#N/A	#N/A	#N/A	#N/A
9_Member	Reactome Gene Sets	R-MMU-381426	Regulation of Insulin-like Growth Factor (IGF) transport and uptake by Insulin-like Growth Factor Bi	4.002	4.00637	-4.00637	-1.88482	3/27	16010,16011,16012	Igfbp4,Igfbp5,Igfbp6	#N/A	0.00436481	#N/A	#N/A	#N/A	#N/A	#N/A
5_Member	GO Biological Processes	GO:0061049	cell growth involved in cardiac muscle cell development	3.90745	3.91181	-3.91181	-1.80405	3/29	12818,13614,74116	Col14a1,Edn1,Pi16	#N/A	0.00436481	#N/A	#N/A	#N/A	#N/A	#N/A
5_Member	GO Biological Processes	GO:0003301	physiological cardiac muscle hypertrophy	3.90745	3.91181	-3.91181	-1.80405	3/29	12818,13614,74116	Col14a1,Edn1,Pi16	#N/A	0.00436481	#N/A	#N/A	#N/A	#N/A	#N/A
5_Member	GO Biological Processes	GO:0003298	physiological muscle hypertrophy	3.90745	3.91181	-3.91181	-1.80405	3/29	12818,13614,74116	Col14a1,Edn1,Pi16	#N/A	0.00436481	#N/A	#N/A	#N/A	#N/A	#N/A
6_Member	GO Biological Processes	GO:0007389	pattern specification process	3.89387	3.89823	-3.89823	-1.79682	8/449	12156,13614,14173,17965,18553,20319,20348,21813	Bmp2,Edn1,Fgf2,Nbl1,Pcsk6,Sfrp2,Sema3c,Tgfbr2	#N/A	0.00436481	#N/A	#N/A	#N/A	#N/A	#N/A
10_Member	GO Biological Processes	GO:0055026	negative regulation of cardiac muscle tissue development	3.86273	3.8671	-3.8671	-1.77502	3/30	12156,21813,74116	Bmp2,Tgfbr2,Pi16	#N/A	0.00436481	#N/A	#N/A	#N/A	#N/A	#N/A
7_Member	GO Biological Processes	GO:0006693	prostaglandin metabolic process	3.86273	3.8671	-3.8671	-1.77502	3/30	13614,19224,19225	Edn1,Ptgs1,Ptgs2	#N/A	0.00436481	#N/A	#N/A	#N/A	#N/A	#N/A
7_Member	GO Biological Processes	GO:0006692	prostanoid metabolic process	3.86273	3.8671	-3.8671	-1.77502	3/30	13614,19224,19225	Edn1,Ptgs1,Ptgs2	#N/A	0.00436481	#N/A	#N/A	#N/A	#N/A	#N/A
15_Member	GO Biological Processes	GO:0003208	cardiac ventricle morphogenesis	3.8421	3.84647	-3.84647	-1.7605	4/79	20319,20348,21813,77446	Sfrp2,Sema3c,Tgfbr2,Heg1	#N/A	0.00436481	#N/A	#N/A	#N/A	#N/A	#N/A
1_Member	GO Biological Processes	GO:1903670	regulation of sprouting angiogenesis	3.81957	3.82394	-3.82394	-1.741	3/31	14173,19225,56233	Fgf2,Ptgs2,Hdac7	#N/A	0.00436481	#N/A	#N/A	#N/A	#N/A	#N/A
6_Member	GO Biological Processes	GO:0009792	embryo development ending in birth or egg hatching	3.81101	3.81537	-3.81537	-1.73843	10/729	12156,13614,14173,16598,20319,20348,21813,59036,67888,77446	Bmp2,Edn1,Fgf2,Klf2,Sfrp2,Sema3c,Tgfbr2,Dact1,Tmem100,Heg1	#N/A	0.00436481	#N/A	#N/A	#N/A	#N/A	#N/A
5_Member	GO Biological Processes	GO:0003300	cardiac muscle hypertrophy	3.80002	3.80439	-3.80439	-1.73041	4/81	12818,13614,74116,74155	Col14a1,Edn1,Pi16,Errfi1	#N/A	0.00436481	#N/A	#N/A	#N/A	#N/A	#N/A
10_Member	GO Biological Processes	GO:0060317	cardiac epithelial to mesenchymal transition	3.77787	3.78223	-3.78223	-1.71412	3/32	12156,21813,67888	Bmp2,Tgfbr2,Tmem100	#N/A	0.00436481	#N/A	#N/A	#N/A	#N/A	#N/A
5_Member	GO Biological Processes	GO:0060537	muscle tissue development	3.74155	5.77887	-5.77887	-3.16082	10/430	12156,12818,13614,14173,16011,20348,21813,56233,74116,77446	Bmp2,Col14a1,Edn1,Fgf2,Igfbp5,Sema3c,Tgfbr2,Hdac7,Pi16,Heg1	muscle tissue development	2.03732	-2.03732	-0.502741	6/430	12389,12825,15530,16000,18596,232174	Cav1,Col3a1,Hspg2,Igf1,Pdgfrb,Cyp26b1
10_Member	GO Biological Processes	GO:0003203	endocardial cushion morphogenesis	3.73752	3.74188	-3.74188	-1.68527	3/33	12156,21813,67888	Bmp2,Tgfbr2,Tmem100	#N/A	0.00436481	#N/A	#N/A	#N/A	#N/A	#N/A
7_Member	GO Biological Processes	GO:0045987	positive regulation of smooth muscle contraction	3.73752	3.74188	-3.74188	-1.68527	3/33	13614,19224,19225	Edn1,Ptgs1,Ptgs2	#N/A	0.00436481	#N/A	#N/A	#N/A	#N/A	#N/A
6_Member	GO Biological Processes	GO:0003002	regionalization	3.70021	3.70457	-3.70457	-1.65184	7/359	12156,13614,14173,17965,18553,20319,20348	Bmp2,Edn1,Fgf2,Nbl1,Pcsk6,Sfrp2,Sema3c	#N/A	0.00436481	#N/A	#N/A	#N/A	#N/A	#N/A
10_Member	GO Biological Processes	GO:0051154	negative regulation of striated muscle cell differentiation	3.69844	3.70281	-3.70281	-1.65184	3/34	12156,18133,74116	Bmp2,Nov,Pi16	#N/A	0.00436481	#N/A	#N/A	#N/A	#N/A	#N/A
15_Member	GO Biological Processes	GO:0003007	heart morphogenesis	3.67888	3.68324	-3.68324	-1.63507	6/254	12156,20319,20348,21813,67888,77446	Bmp2,Sfrp2,Sema3c,Tgfbr2,Tmem100,Heg1	#N/A	0.00436481	#N/A	#N/A	#N/A	#N/A	#N/A
1_Member	GO Biological Processes	GO:1904018	positive regulation of vasculature development	3.67012	6.07501	-6.07501	-3.36519	7/154	11745,14173,19225,20319,21813,56233,67888	Anxa3,Fgf2,Ptgs2,Sfrp2,Tgfbr2,Hdac7,Tmem100	positive regulation of vasculature development	2.40489	-2.40489	-0.788775	4/154	13036,13078,14066,20292	Ctsh,Cyp1b1,F3,Ccl11
18_Member	GO Biological Processes	GO:0001702	gastrulation with mouth forming second	3.66057	3.66493	-3.66493	-1.62503	3/35	22235,59036,67916	Ugdh,Dact1,Plpp3	#N/A	0.00436481	#N/A	#N/A	#N/A	#N/A	#N/A
3_Member	GO Biological Processes	GO:0030509	BMP signaling pathway	3.64679	3.65115	-3.65115	-1.61668	5/164	12156,14118,17965,20319,67888	Bmp2,Fbn1,Nbl1,Sfrp2,Tmem100	#N/A	0.00436481	#N/A	#N/A	#N/A	#N/A	#N/A
1_Member	GO Biological Processes	GO:0002042	cell migration involved in sprouting angiogenesis	3.62382	3.62818	-3.62818	-1.59908	3/36	14173,19225,56233	Fgf2,Ptgs2,Hdac7	#N/A	0.00436481	#N/A	#N/A	#N/A	#N/A	#N/A
7_Member	GO Biological Processes	GO:0033559	unsaturated fatty acid metabolic process	3.60512	3.60949	-3.60949	-1.59042	4/91	13614,19224,19225,20249	Edn1,Ptgs1,Ptgs2,Scd1	#N/A	0.00436481	#N/A	#N/A	#N/A	#N/A	#N/A
6_Member	GO Biological Processes	GO:0051093	negative regulation of developmental process	3.60464	3.609	-3.609	-1.59042	11/926	12156,14118,16011,18133,20296,20319,21813,56233,74116,216616,231507	Bmp2,Fbn1,Igfbp5,Nov,Ccl2,Sfrp2,Tgfbr2,Hdac7,Pi16,Efemp1,Plac8	#N/A	0.00436481	#N/A	#N/A	#N/A	#N/A	#N/A
7_Member	GO Biological Processes	GO:0008610	lipid biosynthetic process	3.57651	3.58087	-3.58087	-1.57316	8/500	12156,13614,14173,19224,19225,20249,56847,58994	Bmp2,Edn1,Fgf2,Ptgs1,Ptgs2,Scd1,Aldh1a3,Smpd3	#N/A	0.00436481	#N/A	#N/A	#N/A	#N/A	#N/A
15_Member	GO Biological Processes	GO:0048640	negative regulation of developmental growth	3.56891	3.57328	-3.57328	-1.57003	4/93	20319,21813,74116,231507	Sfrp2,Tgfbr2,Pi16,Plac8	#N/A	0.00436481	#N/A	#N/A	#N/A	#N/A	#N/A
7_Member	GO Biological Processes	GO:1901570	fatty acid derivative biosynthetic process	3.55347	3.55783	-3.55783	-1.55957	3/38	13614,19224,19225	Edn1,Ptgs1,Ptgs2	#N/A	0.00436481	#N/A	#N/A	#N/A	#N/A	#N/A
7_Member	GO Biological Processes	GO:0046456	icosanoid biosynthetic process	3.55347	3.55783	-3.55783	-1.55957	3/38	13614,19224,19225	Edn1,Ptgs1,Ptgs2	#N/A	0.00436481	#N/A	#N/A	#N/A	#N/A	#N/A
7_Member	GO Biological Processes	GO:0072330	monocarboxylic acid biosynthetic process	3.52797	3.53233	-3.53233	-1.53655	5/174	13614,19224,19225,20249,56847	Edn1,Ptgs1,Ptgs2,Scd1,Aldh1a3	#N/A	0.00436481	#N/A	#N/A	#N/A	#N/A	#N/A
12_Member	GO Biological Processes	GO:0071675	regulation of mononuclear cell migration	3.51975	3.52411	-3.52411	-1.53449	3/39	17965,18133,20296	Nbl1,Nov,Ccl2	#N/A	0.00436481	#N/A	#N/A	#N/A	#N/A	#N/A
3_Member	GO Biological Processes	GO:0071773	cellular response to BMP stimulus	3.5165	3.52087	-3.52087	-1.53449	5/175	12156,14118,17965,20319,67888	Bmp2,Fbn1,Nbl1,Sfrp2,Tmem100	#N/A	0.00436481	#N/A	#N/A	#N/A	#N/A	#N/A
3_Member	GO Biological Processes	GO:0071772	response to BMP	3.5165	3.52087	-3.52087	-1.53449	5/175	12156,14118,17965,20319,67888	Bmp2,Fbn1,Nbl1,Sfrp2,Tmem100	#N/A	0.00436481	#N/A	#N/A	#N/A	#N/A	#N/A
2_Member	GO Biological Processes	GO:0042063	gliogenesis	3.49392	3.49828	-3.49828	-1.51693	6/275	12156,14173,14268,20296,67916,216616	Bmp2,Fgf2,Fn1,Ccl2,Plpp3,Efemp1	#N/A	0.00436481	#N/A	#N/A	#N/A	#N/A	#N/A
5_Member	GO Biological Processes	GO:0051147	regulation of muscle cell differentiation	3.49379	3.49816	-3.49816	-1.51693	5/177	12156,12818,13614,18133,74116	Bmp2,Col14a1,Edn1,Nov,Pi16	#N/A	0.00436481	#N/A	#N/A	#N/A	#N/A	#N/A
5_Member	GO Biological Processes	GO:0051146	striated muscle cell differentiation	3.46052	3.46488	-3.46488	-1.48747	6/279	12156,12818,13614,16011,18133,74116	Bmp2,Col14a1,Edn1,Igfbp5,Nov,Pi16	#N/A	0.00436481	#N/A	#N/A	#N/A	#N/A	#N/A
3_Member	GO Biological Processes	GO:0090101	negative regulation of transmembrane receptor protein serine/threonine kinase signaling pathway	3.43205	3.43641	-3.43641	-1.47387	4/101	14118,17965,18133,20319	Fbn1,Nbl1,Nov,Sfrp2	#N/A	0.00436481	#N/A	#N/A	#N/A	#N/A	#N/A
12_Member	GO Biological Processes	GO:0002688	regulation of leukocyte chemotaxis	3.43205	3.43641	-3.43641	-1.47387	4/101	13614,17965,18133,20296	Edn1,Nbl1,Nov,Ccl2	#N/A	0.00436481	#N/A	#N/A	#N/A	#N/A	#N/A
7_Member	GO Biological Processes	GO:0006939	smooth muscle contraction	3.38372	3.38809	-3.38809	-1.43009	4/104	13614,19224,19225,58994	Edn1,Ptgs1,Ptgs2,Smpd3	#N/A	0.00436481	#N/A	#N/A	#N/A	#N/A	#N/A
13_Member	GO Biological Processes	GO:0050873	brown fat cell differentiation	3.36384	3.3682	-3.3682	-1.4147	3/44	19225,20249,231507	Ptgs2,Scd1,Plac8	#N/A	0.00436481	#N/A	#N/A	#N/A	#N/A	#N/A
10_Member	GO Biological Processes	GO:0003197	endocardial cushion development	3.36384	3.3682	-3.3682	-1.4147	3/44	12156,21813,67888	Bmp2,Tgfbr2,Tmem100	#N/A	0.00436481	#N/A	#N/A	#N/A	#N/A	#N/A
6_Member	GO Biological Processes	GO:0030177	positive regulation of Wnt signaling pathway	3.33688	3.34125	-3.34125	-1.40118	4/107	12156,14173,20319,59036	Bmp2,Fgf2,Sfrp2,Dact1	#N/A	0.00436481	#N/A	#N/A	#N/A	#N/A	#N/A
7_Member	KEGG Pathway	mmu04668	TNF signaling pathway	3.33688	3.34125	-3.34125	-1.40118	4/107	13614,19225,20296,231991	Edn1,Ptgs2,Ccl2,Creb5	#N/A	0.00436481	#N/A	#N/A	#N/A	#N/A	#N/A
7_Member	KEGG Pathway	ko04668	TNF signaling pathway	3.33688	3.34125	-3.34125	-1.40118	4/107	13614,19225,20296,231991	Edn1,Ptgs2,Ccl2,Creb5	#N/A	0.00436481	#N/A	#N/A	#N/A	#N/A	#N/A
16_Member	GO Biological Processes	GO:0045429	positive regulation of nitric oxide biosynthetic process	3.33491	3.33928	-3.33928	-1.40118	3/45	16598,19225,58994	Klf2,Ptgs2,Smpd3	#N/A	0.00436481	#N/A	#N/A	#N/A	#N/A	#N/A
16_Member	GO Biological Processes	GO:1904407	positive regulation of nitric oxide metabolic process	3.33491	3.33928	-3.33928	-1.40118	3/45	16598,19225,58994	Klf2,Ptgs2,Smpd3	#N/A	0.00436481	#N/A	#N/A	#N/A	#N/A	#N/A
7_Member	GO Biological Processes	GO:0051931	regulation of sensory perception	3.33491	3.33928	-3.33928	-1.40118	3/45	13614,18133,67888	Edn1,Nov,Tmem100	#N/A	0.00436481	#N/A	#N/A	#N/A	#N/A	#N/A
7_Member	GO Biological Processes	GO:0051930	regulation of sensory perception of pain	3.33491	3.33928	-3.33928	-1.40118	3/45	13614,18133,67888	Edn1,Nov,Tmem100	#N/A	0.00436481	#N/A	#N/A	#N/A	#N/A	#N/A
7_Member	GO Biological Processes	GO:0045933	positive regulation of muscle contraction	3.30667	3.31103	-3.31103	-1.37723	3/46	13614,19224,19225	Edn1,Ptgs1,Ptgs2	#N/A	0.00436481	#N/A	#N/A	#N/A	#N/A	#N/A
10_Member	GO Biological Processes	GO:0001837	epithelial to mesenchymal transition	3.2619	3.26627	-3.26627	-1.3346	4/112	12156,20319,21813,67888	Bmp2,Sfrp2,Tgfbr2,Tmem100	#N/A	0.00436481	#N/A	#N/A	#N/A	#N/A	#N/A
3_Member	GO Biological Processes	GO:0030514	negative regulation of BMP signaling pathway	3.25207	3.25644	-3.25644	-1.32901	3/48	14118,17965,20319	Fbn1,Nbl1,Sfrp2	#N/A	0.00436481	#N/A	#N/A	#N/A	#N/A	#N/A
10_Member	GO Biological Processes	GO:0072132	mesenchyme morphogenesis	3.19985	3.20421	-3.20421	-1.28513	3/50	12156,21813,67888	Bmp2,Tgfbr2,Tmem100	#N/A	0.00436481	#N/A	#N/A	#N/A	#N/A	#N/A
2_Member	GO Biological Processes	GO:0008347	glial cell migration	3.17456	3.17892	-3.17892	-1.26411	3/51	14268,20296,216616	Fn1,Ccl2,Efemp1	#N/A	0.00436481	#N/A	#N/A	#N/A	#N/A	#N/A
12_Member	GO Biological Processes	GO:0002548	monocyte chemotaxis	3.17456	3.17892	-3.17892	-1.26411	3/51	17965,18133,20296	Nbl1,Nov,Ccl2	#N/A	0.00436481	#N/A	#N/A	#N/A	#N/A	#N/A
6_Member	GO Biological Processes	GO:0043009	chordate embryonic development	3.17266	3.17702	-3.17702	-1.26411	9/722	12156,13614,16598,20319,20348,21813,59036,67888,77446	Bmp2,Edn1,Klf2,Sfrp2,Sema3c,Tgfbr2,Dact1,Tmem100,Heg1	#N/A	0.00436481	#N/A	#N/A	#N/A	#N/A	#N/A
7_Member	GO Biological Processes	GO:0044283	small molecule biosynthetic process	3.15312	3.15748	-3.15748	-1.2466	7/443	12156,13614,14173,19224,19225,20249,56847	Bmp2,Edn1,Fgf2,Ptgs1,Ptgs2,Scd1,Aldh1a3	#N/A	0.00436481	#N/A	#N/A	#N/A	#N/A	#N/A
1_Member	GO Biological Processes	GO:0043535	regulation of blood vessel endothelial cell migration	3.14979	3.15416	-3.15416	-1.2453	3/52	14173,19225,56233	Fgf2,Ptgs2,Hdac7	#N/A	0.00436481	#N/A	#N/A	#N/A	#N/A	#N/A
5_Member	GO Biological Processes	GO:0055007	cardiac muscle cell differentiation	3.12232	3.12669	-3.12669	-1.22385	4/122	12156,12818,13614,74116	Bmp2,Col14a1,Edn1,Pi16	#N/A	0.00436481	#N/A	#N/A	#N/A	#N/A	#N/A
4_Member	GO Biological Processes	GO:0050921	positive regulation of chemotaxis	3.10906	3.11342	-3.11342	-1.21257	4/123	13614,14173,14268,20296	Edn1,Fgf2,Fn1,Ccl2	#N/A	0.00436481	#N/A	#N/A	#N/A	#N/A	#N/A
16_Member	GO Biological Processes	GO:1903428	positive regulation of reactive oxygen species biosynthetic process	3.10174	3.10611	-3.10611	-1.21015	3/54	16598,19225,58994	Klf2,Ptgs2,Smpd3	#N/A	0.00436481	#N/A	#N/A	#N/A	#N/A	#N/A
7_Member	GO Biological Processes	GO:0006633	fatty acid biosynthetic process	3.08288	3.08724	-3.08724	-1.19609	4/125	13614,19224,19225,20249	Edn1,Ptgs1,Ptgs2,Scd1	#N/A	0.00436481	#N/A	#N/A	#N/A	#N/A	#N/A
20_Member	GO Biological Processes	GO:0045598	regulation of fat cell differentiation	3.06996	3.07432	-3.07432	-1.18521	4/126	12156,19225,20319,59036	Bmp2,Ptgs2,Sfrp2,Dact1	#N/A	0.00436481	#N/A	#N/A	#N/A	#N/A	#N/A
18_Member	GO Biological Processes	GO:0048598	embryonic morphogenesis	2.95469	2.95906	-2.95906	-1.08325	8/622	13614,14268,20319,21813,22235,56847,59036,67916	Edn1,Fn1,Sfrp2,Tgfbr2,Ugdh,Aldh1a3,Dact1,Plpp3	#N/A	0.00436481	#N/A	#N/A	#N/A	#N/A	#N/A
4_Member	GO Biological Processes	GO:0014032	neural crest cell development	2.94736	2.95172	-2.95172	-1.08149	3/61	13614,14268,20348	Edn1,Fn1,Sema3c	#N/A	0.00436481	#N/A	#N/A	#N/A	#N/A	#N/A
6_Member	GO Biological Processes	GO:0061035	regulation of cartilage development	2.94736	2.95172	-2.95172	-1.08149	3/61	12156,66175,216616	Bmp2,Mustn1,Efemp1	#N/A	0.00436481	#N/A	#N/A	#N/A	#N/A	#N/A
15_Member	GO Biological Processes	GO:0003206	cardiac chamber morphogenesis	2.9232	2.92756	-2.92756	-1.06101	4/138	20319,20348,21813,77446	Sfrp2,Sema3c,Tgfbr2,Heg1	#N/A	0.00436481	#N/A	#N/A	#N/A	#N/A	#N/A
7_Member	GO Biological Processes	GO:0006940	regulation of smooth muscle contraction	2.90671	2.91107	-2.91107	-1.04635	3/63	13614,19224,19225	Edn1,Ptgs1,Ptgs2	#N/A	0.00436481	#N/A	#N/A	#N/A	#N/A	#N/A
6_Member	GO Biological Processes	GO:0031098	stress-activated protein kinase signaling cascade	2.90486	2.90923	-2.90923	-1.04633	5/239	12156,13614,20319,59036,74155	Bmp2,Edn1,Sfrp2,Dact1,Errfi1	#N/A	0.00436481	#N/A	#N/A	#N/A	#N/A	#N/A
15_Member	GO Biological Processes	GO:0003231	cardiac ventricle development	2.8887	2.89307	-2.89307	-1.03198	4/141	20319,20348,21813,77446	Sfrp2,Sema3c,Tgfbr2,Heg1	#N/A	0.00436481	#N/A	#N/A	#N/A	#N/A	#N/A
7_Member	GO Biological Processes	GO:0006937	regulation of muscle contraction	2.86615	2.87052	-2.87052	-1.01124	4/143	13614,19224,19225,56320	Edn1,Ptgs1,Ptgs2,Dbn1	#N/A	0.00436481	#N/A	#N/A	#N/A	#N/A	#N/A
4_Member	GO Biological Processes	GO:0014031	mesenchymal cell development	2.84825	2.85261	-2.85261	-1.00048	3/66	13614,14268,20348	Edn1,Fn1,Sema3c	#N/A	0.00436481	#N/A	#N/A	#N/A	#N/A	#N/A
19_Member	KEGG Pathway	ko05418	Fluid shear stress and atherosclerosis	2.84395	2.84832	-2.84832	-0.999717	4/145	13614,16598,20296,21824	Edn1,Klf2,Ccl2,Thbd	#N/A	0.00436481	#N/A	#N/A	#N/A	#N/A	#N/A
19_Member	KEGG Pathway	mmu05418	Fluid shear stress and atherosclerosis	2.84395	2.84832	-2.84832	-0.999717	4/145	13614,16598,20296,21824	Edn1,Klf2,Ccl2,Thbd	#N/A	0.00436481	#N/A	#N/A	#N/A	#N/A	#N/A
1_Member	GO Biological Processes	GO:0010634	positive regulation of epithelial cell migration	2.84053	5.85162	-5.85162	-3.22311	6/105	11745,14173,19225,21813,56233,67916	Anxa3,Fgf2,Ptgs2,Tgfbr2,Hdac7,Plpp3	positive regulation of epithelial cell migration	3.01109	-3.01109	-1.25834	4/105	13036,16476,18606,20692	Ctsh,Jun,Enpp2,Sparc
7_Member	GO Biological Processes	GO:0046394	carboxylic acid biosynthetic process	2.81106	2.81543	-2.81543	-0.977023	5/251	13614,19224,19225,20249,56847	Edn1,Ptgs1,Ptgs2,Scd1,Aldh1a3	#N/A	0.00436481	#N/A	#N/A	#N/A	#N/A	#N/A
7_Member	GO Biological Processes	GO:0016053	organic acid biosynthetic process	2.81106	2.81543	-2.81543	-0.977023	5/251	13614,19224,19225,20249,56847	Edn1,Ptgs1,Ptgs2,Scd1,Aldh1a3	#N/A	0.00436481	#N/A	#N/A	#N/A	#N/A	#N/A
6_Member	GO Biological Processes	GO:0030111	regulation of Wnt signaling pathway	2.81106	2.81543	-2.81543	-0.977023	5/251	12156,14173,20319,59036,67916	Bmp2,Fgf2,Sfrp2,Dact1,Plpp3	#N/A	0.00436481	#N/A	#N/A	#N/A	#N/A	#N/A
4_Member	GO Biological Processes	GO:0014033	neural crest cell differentiation	2.81083	2.8152	-2.8152	-0.977023	3/68	13614,14268,20348	Edn1,Fn1,Sema3c	#N/A	0.00436481	#N/A	#N/A	#N/A	#N/A	#N/A
12_Member	GO Biological Processes	GO:0071674	mononuclear cell migration	2.79257	2.79693	-2.79693	-0.963875	3/69	17965,18133,20296	Nbl1,Nov,Ccl2	#N/A	0.00436481	#N/A	#N/A	#N/A	#N/A	#N/A
10_Member	GO Biological Processes	GO:0051148	negative regulation of muscle cell differentiation	2.79257	2.79693	-2.79693	-0.963875	3/69	12156,18133,74116	Bmp2,Nov,Pi16	#N/A	0.00436481	#N/A	#N/A	#N/A	#N/A	#N/A
6_Summary	GO Biological Processes	GO:0061448	connective tissue development	2.77091	6.91931	-6.91931	-3.97905	9/243	12156,13614,14173,18133,20319,21813,66175,216616,231991,16011,20348,56847,57764,59036,67888,77446,14268,12778,16010,20296,21858,74155,16598,14118,20249,56233,19225,26362,58994,17965,18553,67916,68655,74116,231507,16012,56320,70350	Bmp2,Edn1,Fgf2,Nov,Sfrp2,Tgfbr2,Mustn1,Efemp1,Creb5,Igfbp5,Sema3c,Aldh1a3,Ntn4,Dact1,Tmem100,Heg1,Fn1,Ackr3,Igfbp4,Ccl2,Timp2,Errfi1,Klf2,Fbn1,Scd1,Hdac7,Ptgs2,Axl,Smpd3,Nbl1,Pcsk6,Plpp3,Fndc1,Pi16,Plac8,Igfbp6,Dbn1,Basp1	connective tissue development	4.14841	-4.14841	-2.18357	7/243	12406,12831,12842,15530,16000,17313,18596	Serpinh1,Col5a1,Col1a1,Hspg2,Igf1,Mgp,Pdgfrb
6_Member	GO Biological Processes	GO:0061448	connective tissue development	2.77091	6.91931	-6.91931	-3.97905	9/243	12156,13614,14173,18133,20319,21813,66175,216616,231991	Bmp2,Edn1,Fgf2,Nov,Sfrp2,Tgfbr2,Mustn1,Efemp1,Creb5	connective tissue development	4.14841	-4.14841	-2.18357	7/243	12406,12831,12842,15530,16000,17313,18596	Serpinh1,Col5a1,Col1a1,Hspg2,Igf1,Mgp,Pdgfrb
5_Member	GO Biological Processes	GO:0035051	cardiocyte differentiation	2.73782	2.74219	-2.74219	-0.91753	4/155	12156,12818,13614,74116	Bmp2,Col14a1,Edn1,Pi16	#N/A	0.00436481	#N/A	#N/A	#N/A	#N/A	#N/A
8_Member	GO Biological Processes	GO:0045664	regulation of neuron differentiation	2.73048	2.73485	-2.73485	-0.911852	8/675	12156,14268,17965,20319,21858,56320,213696,216616	Bmp2,Fn1,Nbl1,Sfrp2,Timp2,Dbn1,Duoxa1,Efemp1	#N/A	0.00436481	#N/A	#N/A	#N/A	#N/A	#N/A
10_Member	GO Biological Processes	GO:0010717	regulation of epithelial to mesenchymal transition	2.72224	2.7266	-2.7266	-0.908551	3/73	12156,20319,21813	Bmp2,Sfrp2,Tgfbr2	#N/A	0.00436481	#N/A	#N/A	#N/A	#N/A	#N/A
12_Member	GO Biological Processes	GO:0032102	negative regulation of response to external stimulus	2.71512	2.71948	-2.71948	-0.903066	5/264	14173,17965,18133,21824,56320	Fgf2,Nbl1,Nov,Thbd,Dbn1	#N/A	0.00436481	#N/A	#N/A	#N/A	#N/A	#N/A
14_Summary	GO Biological Processes	GO:0001570	vasculogenesis	2.71339	4.94072	-4.94072	-2.56866	5/88	12778,21813,56233,67888,77446	Ackr3,Tgfbr2,Hdac7,Tmem100,Heg1	vasculogenesis	2.22733	-2.22733	-0.659057	3/88	12389,18186,18596	Cav1,Nrp1,Pdgfrb
14_Member	GO Biological Processes	GO:0001570	vasculogenesis	2.71339	4.94072	-4.94072	-2.56866	5/88	12778,21813,56233,67888,77446	Ackr3,Tgfbr2,Hdac7,Tmem100,Heg1	vasculogenesis	2.22733	-2.22733	-0.659057	3/88	12389,18186,18596	Cav1,Nrp1,Pdgfrb
1_Member	GO Biological Processes	GO:0002040	sprouting angiogenesis	2.7053	2.70967	-2.70967	-0.896504	3/74	14173,19225,56233	Fgf2,Ptgs2,Hdac7	#N/A	0.00436481	#N/A	#N/A	#N/A	#N/A	#N/A
1_Member	GO Biological Processes	GO:0043534	blood vessel endothelial cell migration	2.68861	2.69297	-2.69297	-0.88362	3/75	14173,19225,56233	Fgf2,Ptgs2,Hdac7	#N/A	0.00436481	#N/A	#N/A	#N/A	#N/A	#N/A
7_Member	GO Biological Processes	GO:0006936	muscle contraction	2.67967	2.68403	-2.68403	-0.877302	5/269	13614,19224,19225,56320,58994	Edn1,Ptgs1,Ptgs2,Dbn1,Smpd3	#N/A	0.00436481	#N/A	#N/A	#N/A	#N/A	#N/A
3_Member	GO Biological Processes	GO:0007178	transmembrane receptor protein serine/threonine kinase signaling pathway	2.67381	6.78991	-6.78991	-3.91034	10/333	12156,14118,17965,18133,20296,20319,21813,22793,59036,67888	Bmp2,Fbn1,Nbl1,Nov,Ccl2,Sfrp2,Tgfbr2,Zyx,Dact1,Tmem100	transmembrane receptor protein serine/threonine kinase signaling pathway	4.11611	-4.11611	-2.15811	8/333	12389,12825,12843,14560,15446,16476,27528,73230	Cav1,Col3a1,Col1a2,Gdf10,Hpgd,Jun,Nrep,Bmper
10_Member	GO Biological Processes	GO:0007219	Notch signaling pathway	2.66798	2.67234	-2.67234	-0.868796	4/162	12156,18133,21813,67888	Bmp2,Nov,Tgfbr2,Tmem100	#N/A	0.00436481	#N/A	#N/A	#N/A	#N/A	#N/A
5_Member	GO Biological Processes	GO:0055013	cardiac muscle cell development	2.65593	2.6603	-2.6603	-0.863046	3/77	12818,13614,74116	Col14a1,Edn1,Pi16	#N/A	0.00436481	#N/A	#N/A	#N/A	#N/A	#N/A
15_Member	GO Biological Processes	GO:0003151	outflow tract morphogenesis	2.65593	2.6603	-2.6603	-0.863046	3/77	20319,20348,21813	Sfrp2,Sema3c,Tgfbr2	#N/A	0.00436481	#N/A	#N/A	#N/A	#N/A	#N/A
16_Summary	GO Biological Processes	GO:2000379	positive regulation of reactive oxygen species metabolic process	2.6431	4.77867	-4.77867	-2.46679	5/95	16598,19225,21813,58994,213696,13614,14118,20319,26362,50530,56233	Klf2,Ptgs2,Tgfbr2,Smpd3,Duoxa1,Edn1,Fbn1,Sfrp2,Axl,Mfap5,Hdac7	positive regulation of reactive oxygen species metabolic process	2.13557	-2.13557	-0.58269	3/95	13078,13649,18596	Cyp1b1,Egfr,Pdgfrb
16_Member	GO Biological Processes	GO:2000379	positive regulation of reactive oxygen species metabolic process	2.6431	4.77867	-4.77867	-2.46679	5/95	16598,19225,21813,58994,213696	Klf2,Ptgs2,Tgfbr2,Smpd3,Duoxa1	positive regulation of reactive oxygen species metabolic process	2.13557	-2.13557	-0.58269	3/95	13078,13649,18596	Cyp1b1,Egfr,Pdgfrb
12_Member	GO Biological Processes	GO:0097529	myeloid leukocyte migration	2.63907	2.64344	-2.64344	-0.850846	4/165	13614,17965,18133,20296	Edn1,Nbl1,Nov,Ccl2	#N/A	0.00436481	#N/A	#N/A	#N/A	#N/A	#N/A
12_Member	GO Biological Processes	GO:0002685	regulation of leukocyte migration	2.63907	2.64344	-2.64344	-0.850846	4/165	13614,17965,18133,20296	Edn1,Nbl1,Nov,Ccl2	#N/A	0.00436481	#N/A	#N/A	#N/A	#N/A	#N/A
6_Member	GO Biological Processes	GO:0045596	negative regulation of cell differentiation	2.63245	2.63682	-2.63682	-0.847553	8/700	12156,14118,16011,18133,20319,56233,74116,216616	Bmp2,Fbn1,Igfbp5,Nov,Sfrp2,Hdac7,Pi16,Efemp1	#N/A	0.00436481	#N/A	#N/A	#N/A	#N/A	#N/A
8_Member	GO Biological Processes	GO:0045666	positive regulation of neuron differentiation	2.63117	2.63553	-2.63553	-0.847553	6/404	12156,14268,17965,21858,56320,213696	Bmp2,Fn1,Nbl1,Timp2,Dbn1,Duoxa1	#N/A	0.00436481	#N/A	#N/A	#N/A	#N/A	#N/A
5_Member	GO Biological Processes	GO:0042692	muscle cell differentiation	2.61518	2.61955	-2.61955	-0.836133	6/407	12156,12818,13614,16011,18133,74116	Bmp2,Col14a1,Edn1,Igfbp5,Nov,Pi16	#N/A	0.00436481	#N/A	#N/A	#N/A	#N/A	#N/A
4_Member	GO Biological Processes	GO:0045927	positive regulation of growth	2.61102	2.61538	-2.61538	-0.834064	5/279	13614,14173,14268,20319,56320	Edn1,Fgf2,Fn1,Sfrp2,Dbn1	#N/A	0.00436481	#N/A	#N/A	#N/A	#N/A	#N/A
7_Member	GO Biological Processes	GO:1903524	positive regulation of blood circulation	2.6086	2.61296	-2.61296	-0.834064	3/80	13614,19224,19225	Edn1,Ptgs1,Ptgs2	#N/A	0.00436481	#N/A	#N/A	#N/A	#N/A	#N/A
1_Member	GO Biological Processes	GO:0045766	positive regulation of angiogenesis	2.59325	5.18022	-5.18022	-2.70977	6/137	11745,14173,19225,20319,21813,56233	Anxa3,Fgf2,Ptgs2,Sfrp2,Tgfbr2,Hdac7	positive regulation of angiogenesis	2.58696	-2.58696	-0.917375	4/137	13036,13078,14066,20292	Ctsh,Cyp1b1,F3,Ccl11
5_Member	GO Biological Processes	GO:0055006	cardiac cell development	2.57809	2.58246	-2.58246	-0.808029	3/82	12818,13614,74116	Col14a1,Edn1,Pi16	#N/A	0.00436481	#N/A	#N/A	#N/A	#N/A	#N/A
4_Member	GO Biological Processes	GO:0030307	positive regulation of cell growth	2.56479	2.56916	-2.56916	-0.80188	4/173	13614,14268,20319,56320	Edn1,Fn1,Sfrp2,Dbn1	#N/A	0.00436481	#N/A	#N/A	#N/A	#N/A	#N/A
20_Member	GO Biological Processes	GO:0042306	regulation of protein import into nucleus	2.56479	2.56916	-2.56916	-0.80188	4/173	18133,19225,20319,59036	Nov,Ptgs2,Sfrp2,Dact1	#N/A	0.00436481	#N/A	#N/A	#N/A	#N/A	#N/A
12_Member	GO Biological Processes	GO:0050900	leukocyte migration	2.53876	2.54312	-2.54312	-0.780048	5/290	13614,16421,17965,18133,20296	Edn1,Itgb7,Nbl1,Nov,Ccl2	#N/A	0.00436481	#N/A	#N/A	#N/A	#N/A	#N/A
20_Member	GO Biological Processes	GO:1904589	regulation of protein import	2.53793	2.54229	-2.54229	-0.780048	4/176	18133,19225,20319,59036	Nov,Ptgs2,Sfrp2,Dact1	#N/A	0.00436481	#N/A	#N/A	#N/A	#N/A	#N/A
10_Member	KEGG Pathway	mmu04350	TGF-beta signaling pathway	2.53381	2.53818	-2.53818	-0.780048	3/85	12156,17965,21813	Bmp2,Nbl1,Tgfbr2	#N/A	0.00436481	#N/A	#N/A	#N/A	#N/A	#N/A
10_Member	KEGG Pathway	ko04350	TGF-beta signaling pathway	2.53381	2.53818	-2.53818	-0.780048	3/85	12156,17965,21813	Bmp2,Nbl1,Tgfbr2	#N/A	0.00436481	#N/A	#N/A	#N/A	#N/A	#N/A
8_Member	GO Biological Processes	GO:0051962	positive regulation of nervous system development	2.53268	2.53705	-2.53705	-0.780048	7/569	12156,14173,14268,17965,21858,56320,213696	Bmp2,Fgf2,Fn1,Nbl1,Timp2,Dbn1,Duoxa1	#N/A	0.00436481	#N/A	#N/A	#N/A	#N/A	#N/A
20_Member	GO Biological Processes	GO:1903533	regulation of protein targeting	2.52597	2.53033	-2.53033	-0.774757	5/292	18133,19225,20296,20319,59036	Nov,Ptgs2,Ccl2,Sfrp2,Dact1	#N/A	0.00436481	#N/A	#N/A	#N/A	#N/A	#N/A
8_Member	GO Biological Processes	GO:0010720	positive regulation of cell development	2.52426	2.52862	-2.52862	-0.774463	7/571	12156,13614,14268,17965,21858,56320,213696	Bmp2,Edn1,Fn1,Nbl1,Timp2,Dbn1,Duoxa1	#N/A	0.00436481	#N/A	#N/A	#N/A	#N/A	#N/A
7_Member	GO Biological Processes	GO:0031644	regulation of neurological system process	2.50522	2.50959	-2.50959	-0.761053	3/87	13614,18133,67888	Edn1,Nov,Tmem100	#N/A	0.00436481	#N/A	#N/A	#N/A	#N/A	#N/A
3_Member	GO Biological Processes	GO:0045185	maintenance of protein location	2.4912	2.49556	-2.49556	-0.752574	3/88	14118,17965,56320	Fbn1,Nbl1,Dbn1	#N/A	0.00436481	#N/A	#N/A	#N/A	#N/A	#N/A
3_Member	GO Biological Processes	GO:0030510	regulation of BMP signaling pathway	2.4912	2.49556	-2.49556	-0.752574	3/88	14118,17965,20319	Fbn1,Nbl1,Sfrp2	#N/A	0.00436481	#N/A	#N/A	#N/A	#N/A	#N/A
12_Member	GO Biological Processes	GO:0030595	leukocyte chemotaxis	2.48572	2.49009	-2.49009	-0.748479	4/182	13614,17965,18133,20296	Edn1,Nbl1,Nov,Ccl2	#N/A	0.00436481	#N/A	#N/A	#N/A	#N/A	#N/A
7_Member	GO Biological Processes	GO:0032940	secretion by cell	2.4824	2.48676	-2.48676	-0.746525	9/910	11745,13614,14268,18133,18553,19224,26362,58994,100039795	Anxa3,Edn1,Fn1,Nov,Pcsk6,Ptgs1,Axl,Smpd3,Ildr2	#N/A	0.00436481	#N/A	#N/A	#N/A	#N/A	#N/A
8_Member	GO Biological Processes	GO:0051960	regulation of nervous system development	2.47925	2.48361	-2.48361	-0.745432	9/911	12156,14173,14268,17965,20319,21858,56320,213696,216616	Bmp2,Fgf2,Fn1,Nbl1,Sfrp2,Timp2,Dbn1,Duoxa1,Efemp1	#N/A	0.00436481	#N/A	#N/A	#N/A	#N/A	#N/A
7_Member	GO Biological Processes	GO:0046888	negative regulation of hormone secretion	2.47734	2.4817	-2.4817	-0.745432	3/89	13614,18133,19224	Edn1,Nov,Ptgs1	#N/A	0.00436481	#N/A	#N/A	#N/A	#N/A	#N/A
15_Member	GO Biological Processes	GO:0003205	cardiac chamber development	2.47721	2.48158	-2.48158	-0.745432	4/183	20319,20348,21813,77446	Sfrp2,Sema3c,Tgfbr2,Heg1	#N/A	0.00436481	#N/A	#N/A	#N/A	#N/A	#N/A
4_Member	GO Biological Processes	GO:0048863	stem cell differentiation	2.44369	2.44806	-2.44806	-0.717304	4/187	13614,14173,14268,20348	Edn1,Fgf2,Fn1,Sema3c	#N/A	0.00436481	#N/A	#N/A	#N/A	#N/A	#N/A
4_Member	GO Biological Processes	GO:0048639	positive regulation of developmental growth	2.41098	2.41534	-2.41534	-0.688591	4/191	13614,14173,14268,56320	Edn1,Fgf2,Fn1,Dbn1	#N/A	0.00436481	#N/A	#N/A	#N/A	#N/A	#N/A
7_Member	GO Biological Processes	GO:0008544	epidermis development	2.4094	2.41377	-2.41377	-0.688343	5/311	16011,19224,19225,64661,74155	Igfbp5,Ptgs1,Ptgs2,Krtdap,Errfi1	#N/A	0.00436481	#N/A	#N/A	#N/A	#N/A	#N/A
6_Member	GO Biological Processes	GO:0001701	in utero embryonic development	2.40554	2.4099	-2.4099	-0.685803	6/449	12156,13614,16598,21813,67888,77446	Bmp2,Edn1,Klf2,Tgfbr2,Tmem100,Heg1	#N/A	0.00436481	#N/A	#N/A	#N/A	#N/A	#N/A
7_Member	GO Biological Processes	GO:1901568	fatty acid derivative metabolic process	2.33525	2.33961	-2.33961	-0.627233	3/100	13614,19224,19225	Edn1,Ptgs1,Ptgs2	#N/A	0.00436481	#N/A	#N/A	#N/A	#N/A	#N/A
7_Member	GO Biological Processes	GO:0006690	icosanoid metabolic process	2.33525	2.33961	-2.33961	-0.627233	3/100	13614,19224,19225	Edn1,Ptgs1,Ptgs2	#N/A	0.00436481	#N/A	#N/A	#N/A	#N/A	#N/A
20_Member	GO Biological Processes	GO:0042307	positive regulation of protein import into nucleus	2.33525	2.33961	-2.33961	-0.627233	3/100	19225,20319,59036	Ptgs2,Sfrp2,Dact1	#N/A	0.00436481	#N/A	#N/A	#N/A	#N/A	#N/A
7_Member	GO Biological Processes	GO:1903531	negative regulation of secretion by cell	2.3249	2.32926	-2.32926	-0.618164	4/202	13614,14268,18133,19224	Edn1,Fn1,Nov,Ptgs1	#N/A	0.00436481	#N/A	#N/A	#N/A	#N/A	#N/A
15_Member	GO Biological Processes	GO:0035282	segmentation	2.32319	2.32755	-2.32755	-0.617733	3/101	18553,20319,20348	Pcsk6,Sfrp2,Sema3c	#N/A	0.00436481	#N/A	#N/A	#N/A	#N/A	#N/A
6_Member	GO Biological Processes	GO:0032872	regulation of stress-activated MAPK cascade	2.30235	2.30672	-2.30672	-0.598173	4/205	12156,13614,20319,59036	Bmp2,Edn1,Sfrp2,Dact1	#N/A	0.00436481	#N/A	#N/A	#N/A	#N/A	#N/A
7_Member	GO Biological Processes	GO:0046879	hormone secretion	2.30104	2.3054	-2.3054	-0.598132	5/330	13614,18133,19224,58994,100039795	Edn1,Nov,Ptgs1,Smpd3,Ildr2	#N/A	0.00436481	#N/A	#N/A	#N/A	#N/A	#N/A
20_Member	GO Biological Processes	GO:1904591	positive regulation of protein import	2.29945	2.30382	-2.30382	-0.597813	3/103	19225,20319,59036	Ptgs2,Sfrp2,Dact1	#N/A	0.00436481	#N/A	#N/A	#N/A	#N/A	#N/A
6_Member	GO Biological Processes	GO:0070302	regulation of stress-activated protein kinase signaling cascade	2.29492	2.29929	-2.29929	-0.594547	4/206	12156,13614,20319,59036	Bmp2,Edn1,Sfrp2,Dact1	#N/A	0.00436481	#N/A	#N/A	#N/A	#N/A	#N/A
6_Member	GO Biological Processes	GO:1905114	cell surface receptor signaling pathway involved in cell-cell signaling	2.28322	2.28759	-2.28759	-0.584108	6/476	12156,14173,20319,56320,59036,67916	Bmp2,Fgf2,Sfrp2,Dbn1,Dact1,Plpp3	#N/A	0.00436481	#N/A	#N/A	#N/A	#N/A	#N/A
20_Member	GO Biological Processes	GO:1905330	regulation of morphogenesis of an epithelium	2.27622	2.28058	-2.28058	-0.579613	3/105	20319,57764,59036	Sfrp2,Ntn4,Dact1	#N/A	0.00436481	#N/A	#N/A	#N/A	#N/A	#N/A
6_Member	GO Biological Processes	GO:0072009	nephron epithelium development	2.26478	2.26914	-2.26914	-0.570673	3/106	12156,14173,70350	Bmp2,Fgf2,Basp1	#N/A	0.00436481	#N/A	#N/A	#N/A	#N/A	#N/A
7_Member	GO Biological Processes	GO:0009914	hormone transport	2.26299	2.26736	-2.26736	-0.570129	5/337	13614,18133,19224,58994,100039795	Edn1,Nov,Ptgs1,Smpd3,Ildr2	#N/A	0.00436481	#N/A	#N/A	#N/A	#N/A	#N/A
20_Member	GO Biological Processes	GO:0046822	regulation of nucleocytoplasmic transport	2.25119	2.25556	-2.25556	-0.559567	4/212	18133,19225,20319,59036	Nov,Ptgs2,Sfrp2,Dact1	#N/A	0.00436481	#N/A	#N/A	#N/A	#N/A	#N/A
8_Member	GO Biological Processes	GO:0050767	regulation of neurogenesis	2.23464	2.23901	-2.23901	-0.544255	8/815	12156,14268,17965,20319,21858,56320,213696,216616	Bmp2,Fn1,Nbl1,Sfrp2,Timp2,Dbn1,Duoxa1,Efemp1	#N/A	0.00436481	#N/A	#N/A	#N/A	#N/A	#N/A
20_Member	GO Biological Processes	GO:0032386	regulation of intracellular transport	2.19812	2.20248	-2.20248	-0.512635	6/496	18133,19225,20296,20319,56320,59036	Nov,Ptgs2,Ccl2,Sfrp2,Dbn1,Dact1	#N/A	0.00436481	#N/A	#N/A	#N/A	#N/A	#N/A
15_Member	GO Biological Processes	GO:0009952	anterior/posterior pattern specification	2.18822	2.19258	-2.19258	-0.503952	4/221	12156,18553,20319,20348	Bmp2,Pcsk6,Sfrp2,Sema3c	#N/A	0.00436481	#N/A	#N/A	#N/A	#N/A	#N/A
20_Member	GO Biological Processes	GO:1900180	regulation of protein localization to nucleus	2.17463	2.17899	-2.17899	-0.494009	4/223	18133,19225,20319,59036	Nov,Ptgs2,Sfrp2,Dact1	#N/A	0.00436481	#N/A	#N/A	#N/A	#N/A	#N/A
8_Member	GO Biological Processes	GO:0050769	positive regulation of neurogenesis	2.17343	2.1778	-2.1778	-0.494009	6/502	12156,14268,17965,21858,56320,213696	Bmp2,Fn1,Nbl1,Timp2,Dbn1,Duoxa1	#N/A	0.00436481	#N/A	#N/A	#N/A	#N/A	#N/A
7_Member	GO Biological Processes	GO:0051048	negative regulation of secretion	2.14787	2.15223	-2.15223	-0.470841	4/227	13614,14268,18133,19224	Edn1,Fn1,Nov,Ptgs1	#N/A	0.00436481	#N/A	#N/A	#N/A	#N/A	#N/A
20_Member	GO Biological Processes	GO:0046824	positive regulation of nucleocytoplasmic transport	2.14632	2.15068	-2.15068	-0.470486	3/117	19225,20319,59036	Ptgs2,Sfrp2,Dact1	#N/A	0.00436481	#N/A	#N/A	#N/A	#N/A	#N/A
6_Member	GO Biological Processes	GO:0051403	stress-activated MAPK cascade	2.11518	2.11955	-2.11955	-0.440542	4/232	12156,13614,20319,59036	Bmp2,Edn1,Sfrp2,Dact1	#N/A	0.00436481	#N/A	#N/A	#N/A	#N/A	#N/A
20_Member	GO Biological Processes	GO:0033157	regulation of intracellular protein transport	2.10536	2.10973	-2.10973	-0.433094	5/368	18133,19225,20296,20319,59036	Nov,Ptgs2,Ccl2,Sfrp2,Dact1	#N/A	0.00436481	#N/A	#N/A	#N/A	#N/A	#N/A
4_Member	GO Biological Processes	GO:0060560	developmental growth involved in morphogenesis	2.10234	2.1067	-2.1067	-0.431253	4/234	14268,20319,21813,56320	Fn1,Sfrp2,Tgfbr2,Dbn1	#N/A	0.00436481	#N/A	#N/A	#N/A	#N/A	#N/A
6_Member	GO Biological Processes	GO:0060070	canonical Wnt signaling pathway	2.08331	2.08768	-2.08768	-0.416923	4/237	14173,20319,59036,67916	Fgf2,Sfrp2,Dact1,Plpp3	#N/A	0.00436481	#N/A	#N/A	#N/A	#N/A	#N/A
7_Member	GO Biological Processes	GO:0044255	cellular lipid metabolic process	2.07898	2.08334	-2.08334	-0.413752	8/867	13614,14173,19224,19225,20249,56847,58994,67916	Edn1,Fgf2,Ptgs1,Ptgs2,Scd1,Aldh1a3,Smpd3,Plpp3	#N/A	0.00436481	#N/A	#N/A	#N/A	#N/A	#N/A
3_Member	GO Biological Processes	GO:0090288	negative regulation of cellular response to growth factor stimulus	2.06767	2.07203	-2.07203	-0.40695	3/125	14118,17965,20319	Fbn1,Nbl1,Sfrp2	#N/A	0.00436481	#N/A	#N/A	#N/A	#N/A	#N/A
16_Member	GO Biological Processes	GO:0030097	hemopoiesis	2.06754	2.07191	-2.07191	-0.40695	8/871	14118,16598,20319,21813,26362,50530,56233,58994	Fbn1,Klf2,Sfrp2,Tgfbr2,Axl,Mfap5,Hdac7,Smpd3	#N/A	0.00436481	#N/A	#N/A	#N/A	#N/A	#N/A
10_Member	GO Biological Processes	GO:0009855	determination of bilateral symmetry	2.03042	2.03478	-2.03478	-0.37441	3/129	17965,18553,21813	Nbl1,Pcsk6,Tgfbr2	#N/A	0.00436481	#N/A	#N/A	#N/A	#N/A	#N/A
13_Member	GO Biological Processes	GO:0043207	response to external biotic stimulus	2.02531	2.02968	-2.02968	-0.371577	8/886	11745,19225,20249,20296,26362,56045,76933,231507	Anxa3,Ptgs2,Scd1,Ccl2,Axl,Samhd1,Ifi27l2a,Plac8	#N/A	0.00436481	#N/A	#N/A	#N/A	#N/A	#N/A
13_Member	GO Biological Processes	GO:0051707	response to other organism	2.02531	2.02968	-2.02968	-0.371577	8/886	11745,19225,20249,20296,26362,56045,76933,231507	Anxa3,Ptgs2,Scd1,Ccl2,Axl,Samhd1,Ifi27l2a,Plac8	#N/A	0.00436481	#N/A	#N/A	#N/A	#N/A	#N/A
10_Member	GO Biological Processes	GO:0009799	specification of symmetry	2.02131	2.02567	-2.02567	-0.368706	3/130	17965,18553,21813	Nbl1,Pcsk6,Tgfbr2	#N/A	0.00436481	#N/A	#N/A	#N/A	#N/A	#N/A
20_Member	GO Biological Processes	GO:0090316	positive regulation of intracellular protein transport	2.00995	2.01431	-2.01431	-0.358478	4/249	19225,20296,20319,59036	Ptgs2,Ccl2,Sfrp2,Dact1	#N/A	0.00436481	#N/A	#N/A	#N/A	#N/A	#N/A
7_Member	GO Biological Processes	GO:0030216	keratinocyte differentiation	2.00332	2.00768	-2.00768	-0.352975	3/132	19224,19225,74155	Ptgs1,Ptgs2,Errfi1	#N/A	0.00436481	#N/A	#N/A	#N/A	#N/A	#N/A
5_Member	GO Biological Processes	GO:0007507	heart development	1.65476	5.55144	-5.55144	-3.00911	11/567	12156,12818,13614,14118,14173,20319,20348,21813,67888,74116,77446	Bmp2,Col14a1,Edn1,Fbn1,Fgf2,Sfrp2,Sema3c,Tgfbr2,Tmem100,Pi16,Heg1	heart development	3.89668	-3.89668	-1.97345	10/567	12825,12831,13649,15530,16000,16476,16948,17390,18186,18596	Col3a1,Col5a1,Egfr,Hspg2,Igf1,Jun,Lox,Mmp2,Nrp1,Pdgfrb
1_Member	GO Biological Processes	GO:1901342	regulation of vasculature development	1.64176	5.65942	-5.65942	-3.07133	8/255	11745,14173,19225,20296,20319,21813,56233,67888	Anxa3,Fgf2,Ptgs2,Ccl2,Sfrp2,Tgfbr2,Hdac7,Tmem100	regulation of vasculature development	4.01765	-4.01765	-2.08171	7/255	12827,13036,13078,14066,18606,20292,20692	Col4a2,Ctsh,Cyp1b1,F3,Enpp2,Ccl11,Sparc
1_Member	GO Biological Processes	GO:0043542	endothelial cell migration	1.57029	4.95468	-4.95468	-2.57071	6/150	11745,13482,14173,18133,19225,56233	Anxa3,Dpp4,Fgf2,Nov,Ptgs2,Hdac7	endothelial cell migration	3.38439	-3.38439	-1.54111	5/150	11816,13078,18186,20692,73230	Apoe,Cyp1b1,Nrp1,Sparc,Bmper
7_Member	GO Biological Processes	GO:0042310	vasoconstriction	1.39744	3.52051	-3.52051	-1.53449	4/96	13614,19224,19225,58994	Edn1,Ptgs1,Ptgs2,Smpd3	vasoconstriction	2.12307	-2.12307	-0.574623	3/96	12389,13649,17390	Cav1,Egfr,Mmp2
7_Member	GO Biological Processes	GO:0097756	negative regulation of blood vessel diameter	1.3737	3.43641	-3.43641	-1.47387	4/101	13614,19224,19225,58994	Edn1,Ptgs1,Ptgs2,Smpd3	negative regulation of blood vessel diameter	2.06271	-2.06271	-0.525323	3/101	12389,13649,17390	Cav1,Egfr,Mmp2
12_Member	GO Biological Processes	GO:0006935	chemotaxis	1.27286	3.59257	-3.59257	-1.57916	8/498	12778,13614,14173,14268,17965,18133,20296,20348	Ackr3,Edn1,Fgf2,Fn1,Nbl1,Nov,Ccl2,Sema3c	chemotaxis	2.31971	-2.31971	-0.725482	7/498	14451,16773,18186,18596,18606,20292,57266	Gas1,Lama2,Nrp1,Pdgfrb,Enpp2,Ccl11,Cxcl14
12_Member	GO Biological Processes	GO:0042330	taxis	1.27051	3.58087	-3.58087	-1.57316	8/500	12778,13614,14173,14268,17965,18133,20296,20348	Ackr3,Edn1,Fgf2,Fn1,Nbl1,Nov,Ccl2,Sema3c	taxis	2.31036	-2.31036	-0.719366	7/500	14451,16773,18186,18596,18606,20292,57266	Gas1,Lama2,Nrp1,Pdgfrb,Enpp2,Ccl11,Cxcl14
1_Member	GO Biological Processes	GO:0001667	ameboidal-type cell migration	0.906059	6.83848	-6.83848	-3.9194	10/329	11745,13482,14173,14268,16421,18133,19225,20348,21813,56233	Anxa3,Dpp4,Fgf2,Fn1,Itgb7,Nov,Ptgs2,Sema3c,Tgfbr2,Hdac7	ameboidal-type cell migration	5.93242	-5.93242	-3.63561	10/329	11816,12512,13036,13078,16476,18186,18606,20692,73230,114886	Apoe,Cd63,Ctsh,Cyp1b1,Jun,Nrp1,Enpp2,Sparc,Bmper,Cygb
6_Member	GO Biological Processes	GO:0001934	positive regulation of protein phosphorylation	0.835029	3.81743	-3.81743	-1.73843	11/876	12156,12778,13614,14173,16010,20296,20319,21813,21858,67916,68655	Bmp2,Ackr3,Edn1,Fgf2,Igfbp4,Ccl2,Sfrp2,Tgfbr2,Timp2,Plpp3,Fndc1	positive regulation of protein phosphorylation	2.9824	-2.9824	-1.23803	11/876	12389,13649,14560,16000,16476,18186,18596,18606,20292,73230,93695	Cav1,Egfr,Gdf10,Igf1,Jun,Nrp1,Pdgfrb,Enpp2,Ccl11,Bmper,Gpnmb
6_Member	GO Biological Processes	GO:0042327	positive regulation of phosphorylation	0.821173	3.6373	-3.6373	-1.60551	11/919	12156,12778,13614,14173,16010,20296,20319,21813,21858,67916,68655	Bmp2,Ackr3,Edn1,Fgf2,Igfbp4,Ccl2,Sfrp2,Tgfbr2,Timp2,Plpp3,Fndc1	positive regulation of phosphorylation	2.81612	-2.81612	-1.10503	11/919	12389,13649,14560,16000,16476,18186,18596,18606,20292,73230,93695	Cav1,Egfr,Gdf10,Igf1,Jun,Nrp1,Pdgfrb,Enpp2,Ccl11,Bmper,Gpnmb
6_Member	GO Biological Processes	GO:0048732	gland development	0.666602	4.06277	-4.06277	-1.92149	8/425	12156,14173,16011,20249,20348,21813,56847,57764	Bmp2,Fgf2,Igfbp5,Scd1,Sema3c,Tgfbr2,Aldh1a3,Ntn4	gland development	3.39616	-3.39616	-1.55107	8/425	12389,13649,16000,16476,17390,18186,18596,20292	Cav1,Egfr,Igf1,Jun,Mmp2,Nrp1,Pdgfrb,Ccl11
1_Member	GO Biological Processes	GO:0045765	regulation of angiogenesis	0.624513	4.91128	-4.91128	-2.55647	7/231	11745,14173,19225,20296,20319,21813,56233	Anxa3,Fgf2,Ptgs2,Ccl2,Sfrp2,Tgfbr2,Hdac7	regulation of angiogenesis	4.28677	-4.28677	-2.28602	7/231	12827,13036,13078,14066,18606,20292,20692	Col4a2,Ctsh,Cyp1b1,F3,Enpp2,Ccl11,Sparc
16_Member	GO Biological Processes	GO:0072593	reactive oxygen species metabolic process	0.519628	3.7872	-3.7872	-1.71616	6/243	13614,16598,19225,21813,58994,213696	Edn1,Klf2,Ptgs2,Tgfbr2,Smpd3,Duoxa1	reactive oxygen species metabolic process	3.26757	-3.26757	-1.44623	6/243	12389,13078,13649,16000,17392,18596	Cav1,Cyp1b1,Egfr,Igf1,Mmp3,Pdgfrb
6_Member	GO Biological Processes	GO:0030278	regulation of ossification	0.428085	3.1051	-3.1051	-1.21015	5/216	12156,14173,16011,20319,56233	Bmp2,Fgf2,Igfbp5,Sfrp2,Hdac7	regulation of ossification	2.67701	-2.67701	-0.986566	5/216	14560,14758,16000,17313,231633	Gdf10,Gpm6b,Igf1,Mgp,Tmem119
12_Member	GO Biological Processes	GO:0060326	cell chemotaxis	0.419435	2.85387	-2.85387	-1.00048	5/246	13614,14173,17965,18133,20296	Edn1,Fgf2,Nbl1,Nov,Ccl2	cell chemotaxis	2.43444	-2.43444	-0.813274	5/246	18186,18596,18606,20292,57266	Nrp1,Pdgfrb,Enpp2,Ccl11,Cxcl14
4_Member	GO Biological Processes	GO:0032103	positive regulation of response to external stimulus	0.417136	2.79278	-2.79278	-0.961419	5/254	13614,14173,14268,19225,20296	Edn1,Fgf2,Fn1,Ptgs2,Ccl2	positive regulation of response to external stimulus	2.37565	-2.37565	-0.769833	5/254	11770,13649,18186,18596,57266	Fabp4,Egfr,Nrp1,Pdgfrb,Cxcl14
19_Member	GO Biological Processes	GO:0061041	regulation of wound healing	0.353395	2.98694	-2.98694	-1.10737	4/133	14173,20296,21824,67916	Fgf2,Ccl2,Thbd,Plpp3	regulation of wound healing	2.63354	-2.63354	-0.952151	4/133	11747,11816,12389,227753	Anxa5,Apoe,Cav1,Gsn
7_Member	GO Biological Processes	GO:0097746	regulation of blood vessel diameter	0.347282	2.74219	-2.74219	-0.91753	4/155	13614,19224,19225,58994	Edn1,Ptgs1,Ptgs2,Smpd3	regulation of blood vessel diameter	2.3949	-2.3949	-0.783017	4/155	11816,12389,13649,17390	Apoe,Cav1,Egfr,Mmp2
7_Member	GO Biological Processes	GO:0035296	regulation of tube diameter	0.347282	2.74219	-2.74219	-0.91753	4/155	13614,19224,19225,58994	Edn1,Ptgs1,Ptgs2,Smpd3	regulation of tube diameter	2.3949	-2.3949	-0.783017	4/155	11816,12389,13649,17390	Apoe,Cav1,Egfr,Mmp2
17_Member	GO Biological Processes	GO:0043491	protein kinase B signaling	0.345897	2.69195	-2.69195	-0.88362	4/160	14173,16011,26362,67888	Fgf2,Igfbp5,Axl,Tmem100	protein kinase B signaling	2.34605	-2.34605	-0.745785	4/160	13649,14066,16000,17392	Egfr,F3,Igf1,Mmp3
19_Member	GO Biological Processes	GO:1903034	regulation of response to wounding	0.345068	2.66264	-2.66264	-0.863046	4/163	14173,20296,21824,67916	Fgf2,Ccl2,Thbd,Plpp3	regulation of response to wounding	2.31757	-2.31757	-0.725482	4/163	11747,11816,12389,227753	Anxa5,Apoe,Cav1,Gsn
7_Member	GO Biological Processes	GO:0050880	regulation of blood vessel size	0.344238	2.63393	-2.63393	-0.847481	4/166	13614,19224,19225,58994	Edn1,Ptgs1,Ptgs2,Smpd3	regulation of blood vessel size	2.28969	-2.28969	-0.702574	4/166	11816,12389,13649,17390	Apoe,Cav1,Egfr,Mmp2
7_Member	GO Biological Processes	GO:0035150	regulation of tube size	0.343962	2.62449	-2.62449	-0.839562	4/167	13614,19224,19225,58994	Edn1,Ptgs1,Ptgs2,Smpd3	regulation of tube size	2.28053	-2.28053	-0.69629	4/167	11816,12389,13649,17390	Apoe,Cav1,Egfr,Mmp2
7_Member	GO Biological Processes	GO:0003018	vascular process in circulatory system	0.337902	2.4316	-2.4316	-0.702186	4/189	13614,19224,19225,58994	Edn1,Ptgs1,Ptgs2,Smpd3	vascular process in circulatory system	2.0937	-2.0937	-0.54963	4/189	11816,12389,13649,17390	Apoe,Cav1,Egfr,Mmp2
16_Member	GO Biological Processes	GO:0045428	regulation of nitric oxide biosynthetic process	0.27531	2.95172	-2.95172	-1.08149	3/61	16598,19225,58994	Klf2,Ptgs2,Smpd3	regulation of nitric oxide biosynthetic process	2.67641	-2.67641	-0.986566	3/61	12389,13649,16000	Cav1,Egfr,Igf1
6_Member	GO Biological Processes	GO:0045669	positive regulation of osteoblast differentiation	0.27373	2.83376	-2.83376	-0.988659	3/67	12156,14173,20319	Bmp2,Fgf2,Sfrp2	positive regulation of osteoblast differentiation	2.56003	-2.56003	-0.900774	3/67	14560,16000,231633	Gdf10,Igf1,Tmem119
7_Member	GO Biological Processes	GO:0019229	regulation of vasoconstriction	0.272154	2.7266	-2.7266	-0.908551	3/73	13614,19224,19225	Edn1,Ptgs1,Ptgs2	regulation of vasoconstriction	2.45445	-2.45445	-0.828048	3/73	12389,13649,17390	Cav1,Egfr,Mmp2
16_Member	GO Biological Processes	GO:1903426	regulation of reactive oxygen species biosynthetic process	0.270319	2.61296	-2.61296	-0.834064	3/80	16598,19225,58994	Klf2,Ptgs2,Smpd3	regulation of reactive oxygen species biosynthetic process	2.34264	-2.34264	-0.745785	3/80	12389,13649,16000	Cav1,Egfr,Igf1
17_Member	GO Biological Processes	GO:0051897	positive regulation of protein kinase B signaling	0.269011	2.53818	-2.53818	-0.780048	3/85	14173,16011,26362	Fgf2,Igfbp5,Axl	positive regulation of protein kinase B signaling	2.26917	-2.26917	-0.689683	3/85	13649,14066,16000	Egfr,F3,Igf1
6_Member	GO Biological Processes	GO:0048729	tissue morphogenesis	0.268725	5.93905	-5.93905	-3.28624	12/630	12156,13614,14173,16011,20319,20348,21813,56847,57764,59036,67888,77446	Bmp2,Edn1,Fgf2,Igfbp5,Sfrp2,Sema3c,Tgfbr2,Aldh1a3,Ntn4,Dact1,Tmem100,Heg1	tissue morphogenesis	5.67033	-5.67033	-3.42903	13/630	12702,12825,12826,12831,13036,13649,16000,17313,17390,18186,20292,24063,227753	Socs3,Col3a1,Col4a1,Col5a1,Ctsh,Egfr,Igf1,Mgp,Mmp2,Nrp1,Ccl11,Spry1,Gsn
6_Member	GO Biological Processes	GO:1902533	positive regulation of intracellular signal transduction	0.262397	3.90068	-3.90068	-1.79682	11/857	12156,12778,13614,14173,16010,16011,19225,20296,21858,26362,58994	Bmp2,Ackr3,Edn1,Fgf2,Igfbp4,Igfbp5,Ptgs2,Ccl2,Timp2,Axl,Smpd3	positive regulation of intracellular signal transduction	3.63828	-3.63828	-1.75201	12/857	12389,12825,13078,13649,14066,16000,16476,18186,18596,20292,73230,93695	Cav1,Col3a1,Cyp1b1,Egfr,F3,Igf1,Jun,Nrp1,Pdgfrb,Ccl11,Bmper,Gpnmb
6_Member	GO Biological Processes	GO:0043408	regulation of MAPK cascade	0.208941	4.9648	-4.9648	-2.57071	11/654	12156,12778,13614,14173,14268,16010,20296,20319,21858,59036,74155	Bmp2,Ackr3,Edn1,Fgf2,Fn1,Igfbp4,Ccl2,Sfrp2,Timp2,Dact1,Errfi1	regulation of MAPK cascade	4.75586	-4.75586	-2.67293	12/654	11816,12389,13649,14560,16000,16476,18186,18596,20292,24063,73230,93695	Apoe,Cav1,Egfr,Gdf10,Igf1,Jun,Nrp1,Pdgfrb,Ccl11,Spry1,Bmper,Gpnmb
6_Member	GO Biological Processes	GO:0043410	positive regulation of MAPK cascade	-0.113896	3.1063	-3.1063	-1.21015	7/452	12156,12778,13614,14173,16010,20296,21858	Bmp2,Ackr3,Edn1,Fgf2,Igfbp4,Ccl2,Timp2	positive regulation of MAPK cascade	3.2202	-3.2202	-1.41326	8/452	13649,16000,16476,18186,18596,20292,73230,93695	Egfr,Igf1,Jun,Nrp1,Pdgfrb,Ccl11,Bmper,Gpnmb
1_Member	GO Biological Processes	GO:0022603	regulation of anatomical structure morphogenesis	-0.142265	6.40767	-6.40767	-3.58135	15/932	11745,12156,13614,14173,14268,14457,19225,20296,20319,21813,56233,56320,57764,59036,67888	Anxa3,Bmp2,Edn1,Fgf2,Fn1,Gas7,Ptgs2,Ccl2,Sfrp2,Tgfbr2,Hdac7,Dbn1,Ntn4,Dact1,Tmem100	regulation of anatomical structure morphogenesis	6.54994	-6.54994	-4.19513	17/932	11816,11838,12827,12831,12832,13036,13078,14066,18186,18606,20292,20393,20692,21838,24063,50706,227753	Apoe,Arc,Col4a2,Col5a1,Col5a2,Ctsh,Cyp1b1,F3,Nrp1,Enpp2,Ccl11,Sgk1,Sparc,Thy1,Spry1,Postn,Gsn
1_Member	GO Biological Processes	GO:0008284	positive regulation of cell proliferation	-0.276377	5.25133	-5.25133	-2.77346	13/868	12156,13482,13614,14173,14268,16782,19225,20296,20319,21813,66175,216616,231507	Bmp2,Dpp4,Edn1,Fgf2,Fn1,Lamc2,Ptgs2,Ccl2,Sfrp2,Tgfbr2,Mustn1,Efemp1,Plac8	positive regulation of cell proliferation	5.52771	-5.52771	-3.3076	15/868	11770,12389,13010,13036,13649,14066,14451,15446,16000,16476,17390,18596,18606,20292,231633,11747,13078,17392,56338,227753,21838,24063,57875,12406,11816	Fabp4,Cav1,Cst3,Ctsh,Egfr,F3,Gas1,Hpgd,Igf1,Jun,Mmp2,Pdgfrb,Enpp2,Ccl11,Tmem119,Anxa5,Cyp1b1,Mmp3,Txnip,Gsn,Thy1,Spry1,Angptl4,Serpinh1,Apoe
17_Summary	GO Biological Processes	GO:0060541	respiratory system development	-0.31498	4.71231	-4.71231	-2.41053	7/248	14173,16011,16598,21813,56847,74155,77446,12156,19224,19225,67888,70350,229595,26362	Fgf2,Igfbp5,Klf2,Tgfbr2,Aldh1a3,Errfi1,Heg1,Bmp2,Ptgs1,Ptgs2,Tmem100,Basp1,Adamtsl4,Axl	respiratory system development	5.02729	-5.02729	-2.89321	8/248	13036,15483,16000,16948,17313,18596,20692,24063	Ctsh,Hsd11b1,Igf1,Lox,Mgp,Pdgfrb,Sparc,Spry1
17_Member	GO Biological Processes	GO:0060541	respiratory system development	-0.31498	4.71231	-4.71231	-2.41053	7/248	14173,16011,16598,21813,56847,74155,77446	Fgf2,Igfbp5,Klf2,Tgfbr2,Aldh1a3,Errfi1,Heg1	respiratory system development	5.02729	-5.02729	-2.89321	8/248	13036,15483,16000,16948,17313,18596,20692,24063	Ctsh,Hsd11b1,Igf1,Lox,Mgp,Pdgfrb,Sparc,Spry1
6_Member	GO Biological Processes	GO:0001763	morphogenesis of a branching structure	-0.330179	4.82744	-4.82744	-2.49996	7/238	12156,13614,14173,20319,20348,21813,57764	Bmp2,Edn1,Fgf2,Sfrp2,Sema3c,Tgfbr2,Ntn4	morphogenesis of a branching structure	5.15762	-5.15762	-2.9882	8/238	12702,12826,13036,16000,17313,18186,20292,24063	Socs3,Col4a1,Ctsh,Igf1,Mgp,Nrp1,Ccl11,Spry1
6_Member	GO Biological Processes	GO:0061138	morphogenesis of a branching epithelium	-0.359639	5.04889	-5.04889	-2.60454	7/220	12156,13614,14173,20319,20348,21813,57764	Bmp2,Edn1,Fgf2,Sfrp2,Sema3c,Tgfbr2,Ntn4	morphogenesis of a branching epithelium	5.40853	-5.40853	-3.21256	8/220	12702,12826,13036,16000,17313,18186,20292,24063	Socs3,Col4a1,Ctsh,Igf1,Mgp,Nrp1,Ccl11,Spry1
3_Member	GO Biological Processes	GO:0090287	regulation of cellular response to growth factor stimulus	-0.409606	2.06275	-2.06275	-0.400087	4/241	14118,14173,17965,20319	Fbn1,Fgf2,Nbl1,Sfrp2	regulation of cellular response to growth factor stimulus	2.47235	-2.47235	-0.840736	5/241	12389,12512,24063,27528,73230	Cav1,Cd63,Spry1,Nrep,Bmper
6_Member	GO Biological Processes	GO:0001649	osteoblast differentiation	-0.423537	3.05179	-3.05179	-1.1646	5/222	12156,14173,16011,20319,56233	Bmp2,Fgf2,Igfbp5,Sfrp2,Hdac7	osteoblast differentiation	3.47532	-3.47532	-1.62672	6/222	12833,12842,14560,16000,17534,231633	Col6a1,Col1a1,Gdf10,Igf1,Mrc2,Tmem119
1_Member	GO Biological Processes	GO:0033002	muscle cell proliferation	-0.428649	4.21543	-4.21543	-2.04232	6/203	13614,14173,16011,18133,19225,21813	Edn1,Fgf2,Igfbp5,Nov,Ptgs2,Tgfbr2	muscle cell proliferation	4.64408	-4.64408	-2.57597	7/203	12389,13649,15446,16000,16476,17390,18596	Cav1,Egfr,Hpgd,Igf1,Jun,Mmp2,Pdgfrb
3_Member	GO Biological Processes	GO:0071559	response to transforming growth factor beta	-0.468716	4.46635	-4.46635	-2.24625	6/183	12156,14118,20296,21813,22793,56320	Bmp2,Fbn1,Ccl2,Tgfbr2,Zyx,Dbn1	response to transforming growth factor beta	4.93507	-4.93507	-2.82731	7/183	12389,12825,12827,12843,15446,16476,27528	Cav1,Col3a1,Col4a2,Col1a2,Hpgd,Jun,Nrep
3_Member	GO Biological Processes	GO:0071560	cellular response to transforming growth factor beta stimulus	-0.475176	4.50659	-4.50659	-2.27813	6/180	12156,14118,20296,21813,22793,56320	Bmp2,Fbn1,Ccl2,Tgfbr2,Zyx,Dbn1	cellular response to transforming growth factor beta stimulus	4.98177	-4.98177	-2.85989	7/180	12389,12825,12827,12843,15446,16476,27528	Cav1,Col3a1,Col4a2,Col1a2,Hpgd,Jun,Nrep
1_Member	GO Biological Processes	GO:0010632	regulation of epithelial cell migration	-0.490759	4.60342	-4.60342	-2.34889	6/173	11745,14173,19225,21813,56233,67916	Anxa3,Fgf2,Ptgs2,Tgfbr2,Hdac7,Plpp3	regulation of epithelial cell migration	5.09418	-5.09418	-2.93924	7/173	11816,12512,13036,16476,18606,20692,73230	Apoe,Cd63,Ctsh,Jun,Enpp2,Sparc,Bmper
16_Member	GO Biological Processes	GO:2000377	regulation of reactive oxygen species metabolic process	-0.525706	3.57893	-3.57893	-1.57316	5/170	16598,19225,21813,58994,213696	Klf2,Ptgs2,Tgfbr2,Smpd3,Duoxa1	regulation of reactive oxygen species metabolic process	4.10464	-4.10464	-2.1489	6/170	12389,13078,13649,16000,17392,18596	Cav1,Cyp1b1,Egfr,Igf1,Mmp3,Pdgfrb
1_Member	GO Biological Processes	GO:0048659	smooth muscle cell proliferation	-0.558667	5.02174	-5.02174	-2.59336	6/146	13614,14173,16011,18133,19225,21813	Edn1,Fgf2,Igfbp5,Nov,Ptgs2,Tgfbr2	smooth muscle cell proliferation	5.58041	-5.58041	-3.34771	7/146	12389,13649,15446,16000,16476,17390,18596	Cav1,Egfr,Hpgd,Igf1,Jun,Mmp2,Pdgfrb
3_Member	GO Biological Processes	GO:0007179	transforming growth factor beta receptor signaling pathway	-0.580736	3.85896	-3.85896	-1.76995	5/148	12156,14118,20296,21813,22793	Bmp2,Fbn1,Ccl2,Tgfbr2,Zyx	transforming growth factor beta receptor signaling pathway	4.4397	-4.4397	-2.40791	6/148	12389,12825,12843,15446,16476,27528	Cav1,Col3a1,Col1a2,Hpgd,Jun,Nrep
6_Member	GO Biological Processes	GO:0002009	morphogenesis of an epithelium	-0.70081	4.98549	-4.98549	-2.57663	10/529	12156,13614,14173,16011,20319,20348,21813,56847,57764,59036	Bmp2,Edn1,Fgf2,Igfbp5,Sfrp2,Sema3c,Tgfbr2,Aldh1a3,Ntn4,Dact1	morphogenesis of an epithelium	5.6863	-5.6863	-3.43177	12/529	12702,12826,12831,13036,13649,16000,17313,17390,18186,20292,24063,227753	Socs3,Col4a1,Col5a1,Ctsh,Egfr,Igf1,Mgp,Mmp2,Nrp1,Ccl11,Spry1,Gsn
7_Member	GO Biological Processes	GO:0090066	regulation of anatomical structure size	-0.75874	2.20663	-2.20663	-0.515564	6/495	13614,14268,19224,19225,56320,58994	Edn1,Fn1,Ptgs1,Ptgs2,Dbn1,Smpd3	regulation of anatomical structure size	2.96537	-2.96537	-1.22376	8/495	11816,12389,13649,17390,18186,20292,97998,227753	Apoe,Cav1,Egfr,Mmp2,Nrp1,Ccl11,Deptor,Gsn
6_Member	GO Biological Processes	GO:0045778	positive regulation of ossification	-0.767546	2.38922	-2.38922	-0.667747	3/96	12156,14173,20319	Bmp2,Fgf2,Sfrp2	positive regulation of ossification	3.15676	-3.15676	-1.36725	4/96	14560,14758,16000,231633	Gdf10,Gpm6b,Igf1,Tmem119
16_Member	GO Biological Processes	GO:1903409	reactive oxygen species biosynthetic process	-0.771899	2.40197	-2.40197	-0.679187	3/95	16598,19225,58994	Klf2,Ptgs2,Smpd3	reactive oxygen species biosynthetic process	3.17387	-3.17387	-1.38244	4/95	12389,13078,13649,16000	Cav1,Cyp1b1,Egfr,Igf1
20_Member	GO Biological Processes	GO:1902532	negative regulation of intracellular signal transduction	-0.797867	2.96514	-2.96514	-1.08745	7/478	12778,18133,20319,21858,56233,59036,74155	Ackr3,Nov,Sfrp2,Timp2,Hdac7,Dact1,Errfi1	negative regulation of intracellular signal transduction	3.76301	-3.76301	-1.86017	9/478	11816,12111,12389,12702,16000,17392,24063,97998,242608	Apoe,Bgn,Cav1,Socs3,Igf1,Mmp3,Spry1,Deptor,Podn
16_Member	GO Biological Processes	GO:2001057	reactive nitrogen species metabolic process	-0.854809	2.6443	-2.6443	-0.850846	3/78	16598,19225,58994	Klf2,Ptgs2,Smpd3	reactive nitrogen species metabolic process	3.49911	-3.49911	-1.64342	4/78	12389,13078,13649,16000	Cav1,Cyp1b1,Egfr,Igf1
16_Member	GO Biological Processes	GO:0046209	nitric oxide metabolic process	-0.883061	2.7266	-2.7266	-0.908551	3/73	16598,19225,58994	Klf2,Ptgs2,Smpd3	nitric oxide metabolic process	3.60966	-3.60966	-1.73198	4/73	12389,13078,13649,16000	Cav1,Cyp1b1,Egfr,Igf1
6_Member	GO Biological Processes	GO:0035239	tube morphogenesis	-0.898078	2.60897	-2.60897	-0.831569	6/409	12156,13614,14173,20319,21813,59036	Bmp2,Edn1,Fgf2,Sfrp2,Tgfbr2,Dact1	tube morphogenesis	3.50705	-3.50705	-1.64597	8/409	12826,13036,13649,16000,17313,18186,20292,24063	Col4a1,Ctsh,Egfr,Igf1,Mgp,Nrp1,Ccl11,Spry1
16_Member	GO Biological Processes	GO:0006809	nitric oxide biosynthetic process	-0.907246	2.79693	-2.79693	-0.963875	3/69	16598,19225,58994	Klf2,Ptgs2,Smpd3	nitric oxide biosynthetic process	3.70418	-3.70418	-1.80333	4/69	12389,13078,13649,16000	Cav1,Cyp1b1,Egfr,Igf1
6_Member	GO Biological Processes	GO:0001938	positive regulation of endothelial cell proliferation	-0.926423	2.85261	-2.85261	-1.00048	3/66	12156,14173,20296	Bmp2,Fgf2,Ccl2	positive regulation of endothelial cell proliferation	3.77904	-3.77904	-1.87219	4/66	12389,14066,16476,20292	Cav1,F3,Jun,Ccl11
6_Member	GO Biological Processes	GO:0060562	epithelial tube morphogenesis	-0.942793	2.10012	-2.10012	-0.427022	5/370	12156,13614,14173,20319,21813	Bmp2,Edn1,Fgf2,Sfrp2,Tgfbr2	epithelial tube morphogenesis	3.04291	-3.04291	-1.28382	7/370	12826,13036,16000,17313,18186,20292,24063	Col4a1,Ctsh,Igf1,Mgp,Nrp1,Ccl11,Spry1
6_Member	GO Biological Processes	GO:0050673	epithelial cell proliferation	-0.963382	4.3707	-4.3707	-2.16683	8/384	12156,14173,16010,16011,18133,20296,20319,74155	Bmp2,Fgf2,Igfbp4,Igfbp5,Nov,Ccl2,Sfrp2,Errfi1	epithelial cell proliferation	5.33408	-5.33408	-3.14586	10/384	11816,12389,13649,14066,14451,16000,16476,20292,20692,73230	Apoe,Cav1,Egfr,F3,Gas1,Igf1,Jun,Ccl11,Sparc,Bmper
6_Member	GO Biological Processes	GO:0023014	signal transduction by protein phosphorylation	-1.19784	4.58985	-4.58985	-2.33978	11/718	12156,12778,13614,14173,14268,16010,20296,20319,21858,59036,74155	Bmp2,Ackr3,Edn1,Fgf2,Fn1,Igfbp4,Ccl2,Sfrp2,Timp2,Dact1,Errfi1	signal transduction by protein phosphorylation	5.7877	-5.7877	-3.51953	14/718	11816,12389,13036,13649,14560,16000,16476,18186,18596,20292,24063,73230,84094,93695	Apoe,Cav1,Ctsh,Egfr,Gdf10,Igf1,Jun,Nrp1,Pdgfrb,Ccl11,Spry1,Bmper,Plvap,Gpnmb
6_Member	GO Biological Processes	GO:0000165	MAPK cascade	-1.20399	4.61208	-4.61208	-2.35305	11/714	12156,12778,13614,14173,14268,16010,20296,20319,21858,59036,74155	Bmp2,Ackr3,Edn1,Fgf2,Fn1,Igfbp4,Ccl2,Sfrp2,Timp2,Dact1,Errfi1	MAPK cascade	5.81607	-5.81607	-3.54326	14/714	11816,12389,13036,13649,14560,16000,16476,18186,18596,20292,24063,73230,84094,93695	Apoe,Cav1,Ctsh,Egfr,Gdf10,Igf1,Jun,Nrp1,Pdgfrb,Ccl11,Spry1,Bmper,Plvap,Gpnmb
12_Member	GO Biological Processes	GO:0040013	negative regulation of locomotion	-1.24371	3.61079	-3.61079	-1.59042	6/262	14173,16011,17965,18133,20319,56320	Fgf2,Igfbp5,Nbl1,Nov,Sfrp2,Dbn1	negative regulation of locomotion	4.8545	-4.8545	-2.76243	8/262	11816,12512,12825,13078,18186,21838,114886,242608	Apoe,Cd63,Col3a1,Cyp1b1,Nrp1,Thy1,Cygb,Podn
6_Member	GO Biological Processes	GO:0008285	negative regulation of cell proliferation	-1.28205	2.93247	-2.93247	-1.06409	8/628	12156,14173,16011,18133,19225,20319,21813,21858	Bmp2,Fgf2,Igfbp5,Nov,Ptgs2,Sfrp2,Tgfbr2,Timp2	negative regulation of cell proliferation	4.21452	-4.21452	-2.23329	11/628	11816,12389,13078,14451,16000,16476,20692,22403,24063,93695,242608	Apoe,Cav1,Cyp1b1,Gas1,Igf1,Jun,Sparc,Wisp2,Spry1,Gpnmb,Podn
12_Member	GO Biological Processes	GO:0051271	negative regulation of cellular component movement	-1.30117	3.77753	-3.77753	-1.71232	6/244	14173,16011,17965,18133,20319,56320	Fgf2,Igfbp5,Nbl1,Nov,Sfrp2,Dbn1	negative regulation of cellular component movement	5.0787	-5.0787	-2.9303	8/244	11816,12512,12825,13078,18186,21838,114886,242608,13010,17390,17392,56338,56615	Apoe,Cd63,Col3a1,Cyp1b1,Nrp1,Thy1,Cygb,Podn,Cst3,Mmp2,Mmp3,Txnip,Mgst1
12_Member	GO Biological Processes	GO:2000146	negative regulation of cell motility	-1.32255	3.00009	-3.00009	-1.11863	5/228	14173,16011,17965,18133,20319	Fgf2,Igfbp5,Nbl1,Nov,Sfrp2	negative regulation of cell motility	4.32264	-4.32264	-2.31179	7/228	11816,12512,12825,13078,21838,114886,242608	Apoe,Cd63,Col3a1,Cyp1b1,Thy1,Cygb,Podn
12_Member	GO Biological Processes	GO:0030336	negative regulation of cell migration	-1.35906	3.08714	-3.08714	-1.19609	5/218	14173,16011,17965,18133,20319	Fgf2,Igfbp5,Nbl1,Nov,Sfrp2	negative regulation of cell migration	4.4462	-4.4462	-2.41173	7/218	11816,12512,12825,13078,21838,114886,242608	Apoe,Cd63,Col3a1,Cyp1b1,Thy1,Cygb,Podn
1_Member	GO Biological Processes	GO:0090130	tissue migration	-1.36713	4.92349	-4.92349	-2.563	7/230	11745,13482,14173,18133,19225,21813,56233	Anxa3,Dpp4,Fgf2,Nov,Ptgs2,Tgfbr2,Hdac7	tissue migration	6.29062	-6.29062	-3.96313	9/230	11816,12512,13036,13078,16476,18186,18606,20692,73230	Apoe,Cd63,Ctsh,Cyp1b1,Jun,Nrp1,Enpp2,Sparc,Bmper
1_Member	GO Biological Processes	GO:0090132	epithelium migration	-1.37432	4.94808	-4.94808	-2.5701	7/228	11745,13482,14173,18133,19225,21813,56233	Anxa3,Dpp4,Fgf2,Nov,Ptgs2,Tgfbr2,Hdac7	epithelium migration	6.3224	-6.3224	-3.97873	9/228	11816,12512,13036,13078,16476,18186,18606,20692,73230	Apoe,Cd63,Ctsh,Cyp1b1,Jun,Nrp1,Enpp2,Sparc,Bmper
1_Member	GO Biological Processes	GO:0010631	epithelial cell migration	-1.38158	4.97291	-4.97291	-2.57071	7/226	11745,13482,14173,18133,19225,21813,56233	Anxa3,Dpp4,Fgf2,Nov,Ptgs2,Tgfbr2,Hdac7	epithelial cell migration	6.35449	-6.35449	-4.00529	9/226	11816,12512,13036,13078,16476,18186,18606,20692,73230	Apoe,Cd63,Ctsh,Cyp1b1,Jun,Nrp1,Enpp2,Sparc,Bmper
17_Member	GO Biological Processes	GO:0030323	respiratory tube development	-1.38571	4.02282	-4.02282	-1.89211	6/220	14173,16011,16598,21813,74155,77446	Fgf2,Igfbp5,Klf2,Tgfbr2,Errfi1,Heg1	respiratory tube development	5.40853	-5.40853	-3.21256	8/220	13036,15483,16000,16948,17313,18596,20692,24063	Ctsh,Hsd11b1,Igf1,Lox,Mgp,Pdgfrb,Sparc,Spry1
17_Member	GO Biological Processes	GO:0030324	lung development	-1.39701	4.05558	-4.05558	-1.92149	6/217	14173,16011,16598,21813,74155,77446	Fgf2,Igfbp5,Klf2,Tgfbr2,Errfi1,Heg1	lung development	5.45258	-5.45258	-3.24471	8/217	13036,15483,16000,16948,17313,18596,20692,24063	Ctsh,Hsd11b1,Igf1,Lox,Mgp,Pdgfrb,Sparc,Spry1
6_Member	GO Biological Processes	GO:0048754	branching morphogenesis of an epithelial tube	-1.50337	3.4317	-3.4317	-1.47144	5/183	12156,13614,14173,20319,21813	Bmp2,Edn1,Fgf2,Sfrp2,Tgfbr2	branching morphogenesis of an epithelial tube	4.93507	-4.93507	-2.82731	7/183	12826,13036,16000,17313,18186,20292,24063	Col4a1,Ctsh,Igf1,Mgp,Nrp1,Ccl11,Spry1
15_Member	GO Biological Processes	GO:0022612	gland morphogenesis	-1.63552	2.83734	-2.83734	-0.990498	4/146	16011,20348,21813,57764	Igfbp5,Sema3c,Tgfbr2,Ntn4	gland morphogenesis	4.47287	-4.47287	-2.43297	6/146	12389,13649,16000,17390,18186,20292	Cav1,Egfr,Igf1,Mmp2,Nrp1,Ccl11
1_Member	GO Biological Processes	GO:0048660	regulation of smooth muscle cell proliferation	-1.72351	3.95777	-3.95777	-1.84033	5/141	13614,14173,16011,19225,21813	Edn1,Fgf2,Igfbp5,Ptgs2,Tgfbr2	regulation of smooth muscle cell proliferation	5.68128	-5.68128	-3.43121	7/141	12389,13649,15446,16000,16476,17390,18596	Cav1,Egfr,Hpgd,Igf1,Jun,Mmp2,Pdgfrb
3_Summary	GO Biological Processes	GO:0007167	enzyme linked receptor protein signaling pathway	-1.82061	8.73471	-8.73471	-5.3965	17/836	12156,14118,14173,16010,16011,16012,17965,18133,20296,20319,21813,22793,26362,59036,67888,74155,216616,56320	Bmp2,Fbn1,Fgf2,Igfbp4,Igfbp5,Igfbp6,Nbl1,Nov,Ccl2,Sfrp2,Tgfbr2,Zyx,Axl,Dact1,Tmem100,Errfi1,Efemp1,Dbn1	enzyme linked receptor protein signaling pathway	10.5553	-10.5553	-7.88223	21/836	12389,12512,12702,12825,12826,12827,12842,12843,13649,14066,14560,15446,16000,16476,18186,18596,24063,27528,56338,73230,214425,20692	Cav1,Cd63,Socs3,Col3a1,Col4a1,Col4a2,Col1a1,Col1a2,Egfr,F3,Gdf10,Hpgd,Igf1,Jun,Nrp1,Pdgfrb,Spry1,Nrep,Txnip,Bmper,Cilp,Sparc
3_Member	GO Biological Processes	GO:0007167	enzyme linked receptor protein signaling pathway	-1.82061	8.73471	-8.73471	-5.3965	17/836	12156,14118,14173,16010,16011,16012,17965,18133,20296,20319,21813,22793,26362,59036,67888,74155,216616	Bmp2,Fbn1,Fgf2,Igfbp4,Igfbp5,Igfbp6,Nbl1,Nov,Ccl2,Sfrp2,Tgfbr2,Zyx,Axl,Dact1,Tmem100,Errfi1,Efemp1	enzyme linked receptor protein signaling pathway	10.5553	-10.5553	-7.88223	21/836	12389,12512,12702,12825,12826,12827,12842,12843,13649,14066,14560,15446,16000,16476,18186,18596,24063,27528,56338,73230,214425,20692	Cav1,Cd63,Socs3,Col3a1,Col4a1,Col4a2,Col1a1,Col1a2,Egfr,F3,Gdf10,Hpgd,Igf1,Jun,Nrp1,Pdgfrb,Spry1,Nrep,Txnip,Bmper,Cilp,Sparc
8_Member	GO Biological Processes	GO:0071901	negative regulation of protein serine/threonine kinase activity	-2.02371	0.00436481	#N/A	#N/A	#N/A	#N/A	#N/A	negative regulation of protein serine/threonine kinase activity	2.02807	-2.02807	-0.495196	3/104	11816,12389,24063	Apoe,Cav1,Spry1
1_Member	GO Biological Processes	GO:0048661	positive regulation of smooth muscle cell proliferation	-2.04326	3.60949	-3.60949	-1.59042	4/91	13614,14173,19225,21813	Edn1,Fgf2,Ptgs2,Tgfbr2	positive regulation of smooth muscle cell proliferation	5.65275	-5.65275	-3.41577	6/91	13649,15446,16000,16476,17390,18596	Egfr,Hpgd,Igf1,Jun,Mmp2,Pdgfrb
7_Member	GO Biological Processes	GO:0043588	skin development	-2.05625	2.63567	-2.63567	-0.847553	5/276	16011,19224,19225,20249,74155	Igfbp5,Ptgs1,Ptgs2,Scd1,Errfi1	skin development	4.69192	-4.69192	-2.61497	8/276	12825,12831,12832,12842,12843,13649,56338,232174	Col3a1,Col5a1,Col5a2,Col1a1,Col1a2,Egfr,Txnip,Cyp26b1
8_Member	GO Biological Processes	GO:0006898	receptor-mediated endocytosis	-2.05811	0.00436481	#N/A	#N/A	#N/A	#N/A	#N/A	receptor-mediated endocytosis	2.06247	-2.06247	-0.525323	4/193	11816,12389,12512,13649	Apoe,Cav1,Cd63,Egfr
14_Member	GO Biological Processes	GO:1901652	response to peptide	-2.06596	0.00436481	#N/A	#N/A	#N/A	#N/A	#N/A	response to peptide	2.07033	-2.07033	-0.531459	5/301	11747,12389,12702,16000,20393	Anxa5,Cav1,Socs3,Igf1,Sgk1
8_Member	GO Biological Processes	GO:0051651	maintenance of location in cell	-2.07015	0.00436481	#N/A	#N/A	#N/A	#N/A	#N/A	maintenance of location in cell	2.07451	-2.07451	-0.534781	3/100	11816,12389,227753	Apoe,Cav1,Gsn
12_Member	KEGG Pathway	ko05231	Choline metabolism in cancer	-2.08208	0.00436481	#N/A	#N/A	#N/A	#N/A	#N/A	Choline metabolism in cancer	2.08644	-2.08644	-0.544985	3/99	13649,16476,18596	Egfr,Jun,Pdgfrb
12_Member	KEGG Pathway	mmu05231	Choline metabolism in cancer	-2.08208	0.00436481	#N/A	#N/A	#N/A	#N/A	#N/A	Choline metabolism in cancer	2.08644	-2.08644	-0.544985	3/99	13649,16476,18596	Egfr,Jun,Pdgfrb
16_Member	GO Biological Processes	GO:0006022	aminoglycan metabolic process	-2.09415	0.00436481	#N/A	#N/A	#N/A	#N/A	#N/A	aminoglycan metabolic process	2.09852	-2.09852	-0.552699	3/98	12111,16000,18596	Bgn,Igf1,Pdgfrb
7_Member	GO Biological Processes	GO:0045216	cell-cell junction organization	-2.12135	0.00436481	#N/A	#N/A	#N/A	#N/A	#N/A	cell-cell junction organization	2.12571	-2.12571	-0.574623	4/185	12389,14758,18606,21838	Cav1,Gpm6b,Enpp2,Thy1
7_Member	GO Biological Processes	GO:0001952	regulation of cell-matrix adhesion	-2.15663	0.00436481	#N/A	#N/A	#N/A	#N/A	#N/A	regulation of cell-matrix adhesion	2.161	-2.161	-0.603649	3/93	14758,18606,50706	Gpm6b,Enpp2,Postn
17_Member	GO Biological Processes	GO:0043085	positive regulation of catalytic activity	-2.17718	0.00436481	#N/A	#N/A	#N/A	#N/A	#N/A	positive regulation of catalytic activity	2.18154	-2.18154	-0.621488	10/959	11816,12389,13036,13649,14066,16000,18596,20292,21838,227753	Apoe,Cav1,Ctsh,Egfr,F3,Igf1,Pdgfrb,Ccl11,Thy1,Gsn
8_Member	GO Biological Processes	GO:0071900	regulation of protein serine/threonine kinase activity	-2.18992	0.00436481	#N/A	#N/A	#N/A	#N/A	#N/A	regulation of protein serine/threonine kinase activity	2.19428	-2.19428	-0.632411	6/398	11816,12389,13649,16000,18596,24063	Apoe,Cav1,Egfr,Igf1,Pdgfrb,Spry1
12_Member	GO Biological Processes	GO:0050890	cognition	-2.20104	0.00436481	#N/A	#N/A	#N/A	#N/A	#N/A	cognition	2.20541	-2.20541	-0.642627	5/279	13649,16000,16476,16777,20393	Egfr,Igf1,Jun,Lamb1,Sgk1
8_Member	GO Biological Processes	GO:0050818	regulation of coagulation	-2.20937	0.00436481	#N/A	#N/A	#N/A	#N/A	#N/A	regulation of coagulation	2.21374	-2.21374	-0.649134	3/89	11747,11816,12389	Anxa5,Apoe,Cav1
7_Member	GO Biological Processes	GO:0034332	adherens junction organization	-2.23674	0.00436481	#N/A	#N/A	#N/A	#N/A	#N/A	adherens junction organization	2.2411	-2.2411	-0.670049	3/87	14758,18606,21838	Gpm6b,Enpp2,Thy1
12_Member	KEGG Pathway	ko05215	Prostate cancer	-2.23674	0.00436481	#N/A	#N/A	#N/A	#N/A	#N/A	Prostate cancer	2.2411	-2.2411	-0.670049	3/87	13649,16000,18596	Egfr,Igf1,Pdgfrb
12_Member	KEGG Pathway	mmu05215	Prostate cancer	-2.23674	0.00436481	#N/A	#N/A	#N/A	#N/A	#N/A	Prostate cancer	2.2411	-2.2411	-0.670049	3/87	13649,16000,18596	Egfr,Igf1,Pdgfrb
16_Member	GO Biological Processes	GO:0030203	glycosaminoglycan metabolic process	-2.25068	0.00436481	#N/A	#N/A	#N/A	#N/A	#N/A	glycosaminoglycan metabolic process	2.25504	-2.25504	-0.677447	3/86	12111,16000,18596	Bgn,Igf1,Pdgfrb
8_Member	GO Biological Processes	GO:1900046	regulation of hemostasis	-2.2648	0.00436481	#N/A	#N/A	#N/A	#N/A	#N/A	regulation of hemostasis	2.26917	-2.26917	-0.689683	3/85	11747,11816,12389	Anxa5,Apoe,Cav1
8_Member	GO Biological Processes	GO:0030193	regulation of blood coagulation	-2.2648	0.00436481	#N/A	#N/A	#N/A	#N/A	#N/A	regulation of blood coagulation	2.26917	-2.26917	-0.689683	3/85	11747,11816,12389	Anxa5,Apoe,Cav1
14_Member	GO Biological Processes	GO:0043434	response to peptide hormone	-2.27357	0.00436481	#N/A	#N/A	#N/A	#N/A	#N/A	response to peptide hormone	2.27794	-2.27794	-0.695604	5/268	11747,12389,12702,16000,20393	Anxa5,Cav1,Socs3,Igf1,Sgk1
12_Member	GO Biological Processes	GO:0051052	regulation of DNA metabolic process	-2.2746	0.00436481	#N/A	#N/A	#N/A	#N/A	#N/A	regulation of DNA metabolic process	2.27897	-2.27897	-0.69568	6/382	13010,13078,13649,16000,16476,18596	Cst3,Cyp1b1,Egfr,Igf1,Jun,Pdgfrb
11_Member	GO Biological Processes	GO:0001822	kidney development	-2.28034	0.00436481	#N/A	#N/A	#N/A	#N/A	#N/A	kidney development	2.28471	-2.28471	-0.698551	5/267	12829,18186,18596,24063,73230	Col4a4,Nrp1,Pdgfrb,Spry1,Bmper
18_Member	KEGG Pathway	mmu05323	Rheumatoid arthritis	-2.29361	0.00436481	#N/A	#N/A	#N/A	#N/A	#N/A	Rheumatoid arthritis	2.29797	-2.29797	-0.709887	3/83	13038,16476,17392	Ctsk,Jun,Mmp3
18_Member	KEGG Pathway	ko05323	Rheumatoid arthritis	-2.29361	0.00436481	#N/A	#N/A	#N/A	#N/A	#N/A	Rheumatoid arthritis	2.29797	-2.29797	-0.709887	3/83	13038,16476,17392	Ctsk,Jun,Mmp3
12_Member	KEGG Pathway	mmu01521	EGFR tyrosine kinase inhibitor resistance	-2.33828	0.00436481	#N/A	#N/A	#N/A	#N/A	#N/A	EGFR tyrosine kinase inhibitor resistance	2.34264	-2.34264	-0.745785	3/80	13649,16000,18596	Egfr,Igf1,Pdgfrb
12_Member	KEGG Pathway	ko01521	EGFR tyrosine kinase inhibitor resistance	-2.33828	0.00436481	#N/A	#N/A	#N/A	#N/A	#N/A	EGFR tyrosine kinase inhibitor resistance	2.34264	-2.34264	-0.745785	3/80	13649,16000,18596	Egfr,Igf1,Pdgfrb
19_Member	GO Biological Processes	GO:0070167	regulation of biomineral tissue development	-2.33828	0.00436481	#N/A	#N/A	#N/A	#N/A	#N/A	regulation of biomineral tissue development	2.34264	-2.34264	-0.745785	3/80	14758,17313,231633	Gpm6b,Mgp,Tmem119
16_Member	GO Biological Processes	GO:0007264	small GTPase mediated signal transduction	-2.35805	0.00436481	#N/A	#N/A	#N/A	#N/A	#N/A	small GTPase mediated signal transduction	2.36242	-2.36242	-0.759609	7/489	11816,12825,12843,16000,16476,18596,24063	Apoe,Col3a1,Col1a2,Igf1,Jun,Pdgfrb,Spry1
12_Member	GO Biological Processes	GO:0006260	DNA replication	-2.39306	0.00436481	#N/A	#N/A	#N/A	#N/A	#N/A	DNA replication	2.39743	-2.39743	-0.783498	5/251	13010,13649,16000,16476,18027	Cst3,Egfr,Igf1,Jun,Nfia
17_Member	GO Biological Processes	GO:0030162	regulation of proteolysis	-2.39517	0.00436481	#N/A	#N/A	#N/A	#N/A	#N/A	regulation of proteolysis	2.39954	-2.39954	-0.784579	8/611	11816,12389,13010,13036,14066,14451,16000,227753	Apoe,Cav1,Cst3,Ctsh,F3,Gas1,Igf1,Gsn
12_Member	GO Biological Processes	GO:0007611	learning or memory	-2.40039	0.00436481	#N/A	#N/A	#N/A	#N/A	#N/A	learning or memory	2.40476	-2.40476	-0.788775	5/250	13649,16000,16476,16777,20393	Egfr,Igf1,Jun,Lamb1,Sgk1
16_Member	GO Biological Processes	GO:0007266	Rho protein signal transduction	-2.41059	0.00436481	#N/A	#N/A	#N/A	#N/A	#N/A	Rho protein signal transduction	2.41496	-2.41496	-0.796907	4/153	11816,12825,12843,18596	Apoe,Col3a1,Col1a2,Pdgfrb
17_Member	GO Biological Processes	GO:0051604	protein maturation	-2.4226	0.00436481	#N/A	#N/A	#N/A	#N/A	#N/A	protein maturation	2.42696	-2.42696	-0.80788	5/247	12406,13036,14066,14451,227753	Serpinh1,Ctsh,F3,Gas1,Gsn
10_Member	GO Biological Processes	GO:0060348	bone development	-2.43286	2.45636	-2.45636	-0.724265	4/186	12156,14118,20319,21813	Bmp2,Fbn1,Sfrp2,Tgfbr2	bone development	4.88922	-4.88922	-2.79405	7/186	12406,12842,15530,16000,20692,231633,232174	Serpinh1,Col1a1,Hspg2,Igf1,Sparc,Tmem119,Cyp26b1
7_Member	GO Biological Processes	GO:0034333	adherens junction assembly	-2.43341	0.00436481	#N/A	#N/A	#N/A	#N/A	#N/A	adherens junction assembly	2.43777	-2.43777	-0.814526	3/74	14758,18606,21838	Gpm6b,Enpp2,Thy1
8_Member	GO Biological Processes	GO:0097755	positive regulation of blood vessel diameter	-2.43341	0.00436481	#N/A	#N/A	#N/A	#N/A	#N/A	positive regulation of blood vessel diameter	2.43777	-2.43777	-0.814526	3/74	11816,13649,17390	Apoe,Egfr,Mmp2
6_Member	GO Biological Processes	GO:0070374	positive regulation of ERK1 and ERK2 cascade	-2.44657	2.47312	-2.47312	-0.738328	4/184	12156,12778,14173,20296	Bmp2,Ackr3,Fgf2,Ccl2	positive regulation of ERK1 and ERK2 cascade	4.91969	-4.91969	-2.82141	7/184	13649,16476,18186,18596,20292,73230,93695	Egfr,Jun,Nrp1,Pdgfrb,Ccl11,Bmper,Gpnmb
15_Member	Reactome Gene Sets	R-MMU-198933	Immunoregulatory interactions between a Lymphoid and a non-Lymphoid cell	-2.45008	0.00436481	#N/A	#N/A	#N/A	#N/A	#N/A	Immunoregulatory interactions between a Lymphoid and a non-Lymphoid cell	2.45445	-2.45445	-0.828048	3/73	12825,12842,12843	Col3a1,Col1a1,Col1a2
8_Member	GO Biological Processes	GO:0043409	negative regulation of MAPK cascade	-2.45161	0.00436481	#N/A	#N/A	#N/A	#N/A	#N/A	negative regulation of MAPK cascade	2.45597	-2.45597	-0.828048	4/149	11816,12389,16000,24063	Apoe,Cav1,Igf1,Spry1
14_Member	GO Biological Processes	GO:0048545	response to steroid hormone	-2.45271	0.00436481	#N/A	#N/A	#N/A	#N/A	#N/A	response to steroid hormone	2.45707	-2.45707	-0.828048	5/243	11522,12389,16000,16948,20393	Adh1,Cav1,Igf1,Lox,Sgk1
19_Member	GO Biological Processes	GO:0030500	regulation of bone mineralization	-2.46701	0.00436481	#N/A	#N/A	#N/A	#N/A	#N/A	regulation of bone mineralization	2.47137	-2.47137	-0.840736	3/72	14758,17313,231633	Gpm6b,Mgp,Tmem119
17_Member	GO Biological Processes	GO:0052547	regulation of peptidase activity	-2.4704	0.00436481	#N/A	#N/A	#N/A	#N/A	#N/A	regulation of peptidase activity	2.47477	-2.47477	-0.840927	6/348	12389,13010,13036,14066,16000,227753	Cav1,Cst3,Ctsh,F3,Igf1,Gsn
15_Member	GO Biological Processes	GO:0051291	protein heterooligomerization	-2.47259	0.00436481	#N/A	#N/A	#N/A	#N/A	#N/A	protein heterooligomerization	2.47695	-2.47695	-0.840959	4/147	12833,12834,12842,12843	Col6a1,Col6a2,Col1a1,Col1a2
14_Member	GO Biological Processes	GO:0009725	response to hormone	-2.4777	0.00436481	#N/A	#N/A	#N/A	#N/A	#N/A	response to hormone	2.48207	-2.48207	-0.843915	8/592	11522,11747,12389,12702,16000,16476,16948,20393	Adh1,Anxa5,Cav1,Socs3,Igf1,Jun,Lox,Sgk1
7_Member	GO Biological Processes	GO:1901888	regulation of cell junction assembly	-2.48419	0.00436481	#N/A	#N/A	#N/A	#N/A	#N/A	regulation of cell junction assembly	2.48856	-2.48856	-0.848232	3/71	12389,14758,18606	Cav1,Gpm6b,Enpp2
8_Member	GO Biological Processes	GO:0051341	regulation of oxidoreductase activity	-2.48419	0.00436481	#N/A	#N/A	#N/A	#N/A	#N/A	regulation of oxidoreductase activity	2.48856	-2.48856	-0.848232	3/71	11816,12389,13649	Apoe,Cav1,Egfr
14_Member	GO Biological Processes	GO:0014070	response to organic cyclic compound	-2.48445	0.00436481	#N/A	#N/A	#N/A	#N/A	#N/A	response to organic cyclic compound	2.48882	-2.48882	-0.848232	9/725	11522,12389,13078,13649,16000,16476,16948,17390,20393	Adh1,Cav1,Cyp1b1,Egfr,Igf1,Jun,Lox,Mmp2,Sgk1
6_Member	GO Biological Processes	GO:0001501	skeletal system development	-2.50569	4.51612	-4.51612	-2.28342	9/478	12156,13614,14118,14173,18133,20319,21813,66175,216616	Bmp2,Edn1,Fbn1,Fgf2,Nov,Sfrp2,Tgfbr2,Mustn1,Efemp1	skeletal system development	7.0218	-7.0218	-4.60658	13/478	12406,12832,12842,12843,14451,15530,16000,17313,17390,18596,20692,231633,232174,12831	Serpinh1,Col5a2,Col1a1,Col1a2,Gas1,Hspg2,Igf1,Mgp,Mmp2,Pdgfrb,Sparc,Tmem119,Cyp26b1,Col5a1
12_Member	KEGG Pathway	ko05218	Melanoma	-2.51936	0.00436481	#N/A	#N/A	#N/A	#N/A	#N/A	Melanoma	2.52373	-2.52373	-0.875717	3/69	13649,16000,18596	Egfr,Igf1,Pdgfrb
12_Member	KEGG Pathway	mmu05218	Melanoma	-2.51936	0.00436481	#N/A	#N/A	#N/A	#N/A	#N/A	Melanoma	2.52373	-2.52373	-0.875717	3/69	13649,16000,18596	Egfr,Igf1,Pdgfrb
18_Member	KEGG Pathway	ko05031	Amphetamine addiction	-2.53737	0.00436481	#N/A	#N/A	#N/A	#N/A	#N/A	Amphetamine addiction	2.54173	-2.54173	-0.887022	3/68	11838,14282,16476	Arc,Fosb,Jun
18_Member	KEGG Pathway	mmu05031	Amphetamine addiction	-2.53737	0.00436481	#N/A	#N/A	#N/A	#N/A	#N/A	Amphetamine addiction	2.54173	-2.54173	-0.887022	3/68	11838,14282,16476	Arc,Fosb,Jun
14_Member	GO Biological Processes	GO:0007260	tyrosine phosphorylation of STAT protein	-2.55566	0.00436481	#N/A	#N/A	#N/A	#N/A	#N/A	tyrosine phosphorylation of STAT protein	2.56003	-2.56003	-0.900774	3/67	12389,12702,16000	Cav1,Socs3,Igf1
6_Member	GO Biological Processes	GO:0001503	ossification	-2.56279	2.71207	-2.71207	-0.897287	6/390	12156,14173,16011,19225,20319,56233	Bmp2,Fgf2,Igfbp5,Ptgs2,Sfrp2,Hdac7	ossification	5.27486	-5.27486	-3.09989	10/390	12833,12842,14560,14758,15530,16000,17313,17390,17534,231633	Col6a1,Col1a1,Gdf10,Gpm6b,Hspg2,Igf1,Mgp,Mmp2,Mrc2,Tmem119
8_Member	GO Biological Processes	GO:0043407	negative regulation of MAP kinase activity	-2.57426	0.00436481	#N/A	#N/A	#N/A	#N/A	#N/A	negative regulation of MAP kinase activity	2.57862	-2.57862	-0.912511	3/66	11816,12389,24063	Apoe,Cav1,Spry1
7_Member	GO Biological Processes	GO:0007045	cell-substrate adherens junction assembly	-2.59316	0.00436481	#N/A	#N/A	#N/A	#N/A	#N/A	cell-substrate adherens junction assembly	2.59752	-2.59752	-0.925598	3/65	14758,18606,21838	Gpm6b,Enpp2,Thy1
7_Member	GO Biological Processes	GO:0048041	focal adhesion assembly	-2.59316	0.00436481	#N/A	#N/A	#N/A	#N/A	#N/A	focal adhesion assembly	2.59752	-2.59752	-0.925598	3/65	14758,18606,21838	Gpm6b,Enpp2,Thy1
12_Member	KEGG Pathway	ko05214	Glioma	-2.61238	0.00436481	#N/A	#N/A	#N/A	#N/A	#N/A	Glioma	2.61674	-2.61674	-0.94011	3/64	13649,16000,18596	Egfr,Igf1,Pdgfrb
12_Member	KEGG Pathway	mmu05214	Glioma	-2.61238	0.00436481	#N/A	#N/A	#N/A	#N/A	#N/A	Glioma	2.61674	-2.61674	-0.94011	3/64	13649,16000,18596	Egfr,Igf1,Pdgfrb
12_Member	GO Biological Processes	GO:0051896	regulation of protein kinase B signaling	-2.61739	0.00436481	#N/A	#N/A	#N/A	#N/A	#N/A	regulation of protein kinase B signaling	2.62175	-2.62175	-0.942746	4/134	13649,14066,16000,17392	Egfr,F3,Igf1,Mmp3
16_Member	GO Biological Processes	GO:0051056	regulation of small GTPase mediated signal transduction	-2.62107	0.00436481	#N/A	#N/A	#N/A	#N/A	#N/A	regulation of small GTPase mediated signal transduction	2.62544	-2.62544	-0.94524	5/222	11816,12825,16000,18596,24063	Apoe,Col3a1,Igf1,Pdgfrb,Spry1
8_Member	GO Biological Processes	GO:0070373	negative regulation of ERK1 and ERK2 cascade	-2.63192	0.00436481	#N/A	#N/A	#N/A	#N/A	#N/A	negative regulation of ERK1 and ERK2 cascade	2.63629	-2.63629	-0.953701	3/63	12389,16000,24063	Cav1,Igf1,Spry1
14_Member	GO Biological Processes	GO:0042509	regulation of tyrosine phosphorylation of STAT protein	-2.63192	0.00436481	#N/A	#N/A	#N/A	#N/A	#N/A	regulation of tyrosine phosphorylation of STAT protein	2.63629	-2.63629	-0.953701	3/63	12389,12702,16000	Cav1,Socs3,Igf1
8_Member	GO Biological Processes	GO:0050680	negative regulation of epithelial cell proliferation	-2.64107	0.00436481	#N/A	#N/A	#N/A	#N/A	#N/A	negative regulation of epithelial cell proliferation	2.64543	-2.64543	-0.960438	4/132	11816,12389,14451,20692	Apoe,Cav1,Gas1,Sparc
8_Member	GO Biological Processes	GO:0050878	regulation of body fluid levels	-2.65039	0.00436481	#N/A	#N/A	#N/A	#N/A	#N/A	regulation of body fluid levels	2.65476	-2.65476	-0.968553	6/320	11747,11816,12389,12496,14066,232174	Anxa5,Apoe,Cav1,Entpd2,F3,Cyp26b1
18_Member	KEGG Pathway	mmu04380	Osteoclast differentiation	-2.66516	0.00436481	#N/A	#N/A	#N/A	#N/A	#N/A	Osteoclast differentiation	2.66952	-2.66952	-0.982108	4/130	12702,13038,14282,16476	Socs3,Ctsk,Fosb,Jun
18_Member	KEGG Pathway	ko04380	Osteoclast differentiation	-2.66516	0.00436481	#N/A	#N/A	#N/A	#N/A	#N/A	Osteoclast differentiation	2.66952	-2.66952	-0.982108	4/130	12702,13038,14282,16476	Socs3,Ctsk,Fosb,Jun
16_Member	GO Biological Processes	GO:0051057	positive regulation of small GTPase mediated signal transduction	-2.69265	0.00436481	#N/A	#N/A	#N/A	#N/A	#N/A	positive regulation of small GTPase mediated signal transduction	2.69701	-2.69701	-1.00226	3/60	12825,16000,18596	Col3a1,Igf1,Pdgfrb
14_Member	GO Biological Processes	GO:1901653	cellular response to peptide	-2.70797	0.00436481	#N/A	#N/A	#N/A	#N/A	#N/A	cellular response to peptide	2.71234	-2.71234	-1.01635	5/212	11747,12389,12702,16000,20393	Anxa5,Cav1,Socs3,Igf1,Sgk1
16_Member	GO Biological Processes	GO:0035904	aorta development	-2.71362	0.00436481	#N/A	#N/A	#N/A	#N/A	#N/A	aorta development	2.71799	-2.71799	-1.02076	3/59	12825,16948,18596	Col3a1,Lox,Pdgfrb
6_Member	GO Biological Processes	GO:0050678	regulation of epithelial cell proliferation	-2.75228	2.36148	-2.36148	-0.641316	5/320	12156,14173,20296,20319,74155	Bmp2,Fgf2,Ccl2,Sfrp2,Errfi1	regulation of epithelial cell proliferation	5.11375	-5.11375	-2.95214	9/320	11816,12389,13649,14066,14451,16000,16476,20292,20692	Apoe,Cav1,Egfr,F3,Gas1,Igf1,Jun,Ccl11,Sparc
14_Member	GO Biological Processes	GO:0071375	cellular response to peptide hormone stimulus	-2.79037	0.00436481	#N/A	#N/A	#N/A	#N/A	#N/A	cellular response to peptide hormone stimulus	2.79474	-2.79474	-1.08747	5/203	11747,12389,12702,16000,20393	Anxa5,Cav1,Socs3,Igf1,Sgk1
7_Member	GO Biological Processes	GO:0034330	cell junction organization	-2.81879	0.00436481	#N/A	#N/A	#N/A	#N/A	#N/A	cell junction organization	2.82315	-2.82315	-1.11077	5/200	12389,14758,18606,21838,226519	Cav1,Gpm6b,Enpp2,Thy1,Lamc1
16_Member	GO Biological Processes	GO:0046578	regulation of Ras protein signal transduction	-2.82837	0.00436481	#N/A	#N/A	#N/A	#N/A	#N/A	regulation of Ras protein signal transduction	2.83274	-2.83274	-1.11648	5/199	11816,12825,16000,18596,24063	Apoe,Col3a1,Igf1,Pdgfrb,Spry1
13_Member	GO Biological Processes	GO:0060350	endochondral bone morphogenesis	-2.8481	0.00436481	#N/A	#N/A	#N/A	#N/A	#N/A	endochondral bone morphogenesis	2.85247	-2.85247	-1.13321	3/53	12406,12842,15530	Serpinh1,Col1a1,Hspg2
16_Member	GO Biological Processes	GO:0046579	positive regulation of Ras protein signal transduction	-2.8481	0.00436481	#N/A	#N/A	#N/A	#N/A	#N/A	positive regulation of Ras protein signal transduction	2.85247	-2.85247	-1.13321	3/53	12825,16000,18596	Col3a1,Igf1,Pdgfrb
7_Member	GO Biological Processes	GO:0010812	negative regulation of cell-substrate adhesion	-2.8721	0.00436481	#N/A	#N/A	#N/A	#N/A	#N/A	negative regulation of cell-substrate adhesion	2.87647	-2.87647	-1.14972	3/52	12842,18606,50706	Col1a1,Enpp2,Postn
6_Member	GO Biological Processes	GO:0035295	tube development	-2.89345	4.84902	-4.84902	-2.51081	11/673	12156,13614,14173,16011,16598,20319,20348,21813,59036,74155,77446	Bmp2,Edn1,Fgf2,Igfbp5,Klf2,Sfrp2,Sema3c,Tgfbr2,Dact1,Errfi1,Heg1	tube development	7.74246	-7.74246	-5.27028	16/673	12825,12826,13036,13649,14451,15483,16000,16948,17313,18027,18186,18596,20292,20692,24063,73230,12512,12702,12827,12842,14066,56338,214425,12831,17390,227753,12829	Col3a1,Col4a1,Ctsh,Egfr,Gas1,Hsd11b1,Igf1,Lox,Mgp,Nfia,Nrp1,Pdgfrb,Ccl11,Sparc,Spry1,Bmper,Cd63,Socs3,Col4a2,Col1a1,F3,Txnip,Cilp,Col5a1,Mmp2,Gsn,Col4a4
12_Member	GO Biological Processes	GO:0006275	regulation of DNA replication	-2.91706	0.00436481	#N/A	#N/A	#N/A	#N/A	#N/A	regulation of DNA replication	2.92143	-2.92143	-1.18933	4/111	13010,13649,16000,16476	Cst3,Egfr,Igf1,Jun
8_Member	GO Biological Processes	GO:0043405	regulation of MAP kinase activity	-2.95165	0.00436481	#N/A	#N/A	#N/A	#N/A	#N/A	regulation of MAP kinase activity	2.95602	-2.95602	-1.21578	6/279	11816,12389,13649,16000,18596,24063	Apoe,Cav1,Egfr,Igf1,Pdgfrb,Spry1
19_Summary	GO Biological Processes	GO:0042060	wound healing	-2.95516	4.67421	-4.67421	-2.39306	8/348	14173,14268,18133,19124,20296,21824,26362,66175,13614,21813,67916,16598	Fgf2,Fn1,Nov,Procr,Ccl2,Thbd,Axl,Mustn1,Edn1,Tgfbr2,Plpp3,Klf2	wound healing	7.62937	-7.62937	-5.17341	12/348	11747,11816,12389,12496,12825,12831,12842,13649,14066,16000,16948,227753	Anxa5,Apoe,Cav1,Entpd2,Col3a1,Col5a1,Col1a1,Egfr,F3,Igf1,Lox,Gsn
19_Member	GO Biological Processes	GO:0042060	wound healing	-2.95516	4.67421	-4.67421	-2.39306	8/348	14173,14268,18133,19124,20296,21824,26362,66175	Fgf2,Fn1,Nov,Procr,Ccl2,Thbd,Axl,Mustn1	wound healing	7.62937	-7.62937	-5.17341	12/348	11747,11816,12389,12496,12825,12831,12842,13649,14066,16000,16948,227753	Anxa5,Apoe,Cav1,Entpd2,Col3a1,Col5a1,Col1a1,Egfr,F3,Igf1,Lox,Gsn
14_Member	GO Biological Processes	GO:0050732	negative regulation of peptidyl-tyrosine phosphorylation	-3.00005	0.00436481	#N/A	#N/A	#N/A	#N/A	#N/A	negative regulation of peptidyl-tyrosine phosphorylation	3.00442	-3.00442	-1.25592	3/47	12389,12702,16000	Cav1,Socs3,Igf1
17_Member	GO Biological Processes	GO:0051336	regulation of hydrolase activity	-3.00214	0.00436481	#N/A	#N/A	#N/A	#N/A	#N/A	regulation of hydrolase activity	3.0065	-3.0065	-1.25592	11/870	12389,13010,13036,14066,16000,18596,20292,21838,24063,57875,227753	Cav1,Cst3,Ctsh,F3,Igf1,Pdgfrb,Ccl11,Thy1,Spry1,Angptl4,Gsn
8_Member	GO Biological Processes	GO:0050817	coagulation	-3.02173	0.00436481	#N/A	#N/A	#N/A	#N/A	#N/A	coagulation	3.02609	-3.02609	-1.27052	5/180	11747,11816,12389,12496,14066	Anxa5,Apoe,Cav1,Entpd2,F3
8_Member	GO Biological Processes	GO:0007599	hemostasis	-3.03255	0.00436481	#N/A	#N/A	#N/A	#N/A	#N/A	hemostasis	3.03691	-3.03691	-1.27991	5/179	11747,11816,12389,12496,14066	Anxa5,Apoe,Cav1,Entpd2,F3
12_Member	GO Biological Processes	GO:0048144	fibroblast proliferation	-3.03787	0.00436481	#N/A	#N/A	#N/A	#N/A	#N/A	fibroblast proliferation	3.04224	-3.04224	-1.28382	4/103	13649,16000,16476,18596	Egfr,Igf1,Jun,Pdgfrb
19_Member	GO Biological Processes	GO:0030282	bone mineralization	-3.0537	0.00436481	#N/A	#N/A	#N/A	#N/A	#N/A	bone mineralization	3.05807	-3.05807	-1.29533	4/102	14758,16000,17313,231633	Gpm6b,Igf1,Mgp,Tmem119
8_Member	GO Biological Processes	GO:0007596	blood coagulation	-3.05439	0.00436481	#N/A	#N/A	#N/A	#N/A	#N/A	blood coagulation	3.05876	-3.05876	-1.29533	5/177	11747,11816,12389,12496,14066	Anxa5,Apoe,Cav1,Entpd2,F3
12_Member	GO Biological Processes	GO:0048145	regulation of fibroblast proliferation	-3.0697	0.00436481	#N/A	#N/A	#N/A	#N/A	#N/A	regulation of fibroblast proliferation	3.07406	-3.07406	-1.29963	4/101	13649,16000,16476,18596	Egfr,Igf1,Jun,Pdgfrb
6_Member	GO Biological Processes	GO:0001936	regulation of endothelial cell proliferation	-3.07376	2.33961	-2.33961	-0.627233	3/100	12156,14173,20296	Bmp2,Fgf2,Ccl2	regulation of endothelial cell proliferation	5.41338	-5.41338	-3.21256	6/100	11816,12389,14066,16476,20292,20692	Apoe,Cav1,F3,Jun,Ccl11,Sparc
6_Member	GO Biological Processes	GO:0007169	transmembrane receptor protein tyrosine kinase signaling pathway	-3.12389	3.45024	-3.45024	-1.48078	8/523	12156,14173,16010,16011,16012,20296,74155,216616	Bmp2,Fgf2,Igfbp4,Igfbp5,Igfbp6,Ccl2,Errfi1,Efemp1	transmembrane receptor protein tyrosine kinase signaling pathway	6.57412	-6.57412	-4.20789	13/523	12512,12702,12826,12827,12842,13649,14066,16000,18186,18596,24063,56338,214425	Cd63,Socs3,Col4a1,Col4a2,Col1a1,Egfr,F3,Igf1,Nrp1,Pdgfrb,Spry1,Txnip,Cilp
12_Member	GO Biological Processes	GO:0031952	regulation of protein autophosphorylation	-3.17437	0.00436481	#N/A	#N/A	#N/A	#N/A	#N/A	regulation of protein autophosphorylation	3.17874	-3.17874	-1.3846	3/41	12389,16476,93695	Cav1,Jun,Gpnmb
18_Member	GO Biological Processes	GO:0071241	cellular response to inorganic substance	-3.17979	0.00436481	#N/A	#N/A	#N/A	#N/A	#N/A	cellular response to inorganic substance	3.18415	-3.18415	-1.38846	5/166	11770,14282,16476,17748,227753	Fabp4,Fosb,Jun,Mt1,Gsn
3_Member	GO Biological Processes	GO:0070848	response to growth factor	-3.19859	4.79219	-4.79219	-2.47517	10/557	12156,14118,14173,17965,20296,20319,21813,22793,56320,67888	Bmp2,Fbn1,Fgf2,Nbl1,Ccl2,Sfrp2,Tgfbr2,Zyx,Dbn1,Tmem100	response to growth factor	7.99078	-7.99078	-5.48188	15/557	12389,12512,12825,12827,12843,13649,14560,15446,16476,18186,18596,20692,24063,27528,73230	Cav1,Cd63,Col3a1,Col4a2,Col1a2,Egfr,Gdf10,Hpgd,Jun,Nrp1,Pdgfrb,Sparc,Spry1,Nrep,Bmper
8_Member	GO Biological Processes	GO:0032768	regulation of monooxygenase activity	-3.20606	0.00436481	#N/A	#N/A	#N/A	#N/A	#N/A	regulation of monooxygenase activity	3.21043	-3.21043	-1.40987	3/40	11816,12389,13649	Apoe,Cav1,Egfr
6_Member	GO Biological Processes	GO:0070372	regulation of ERK1 and ERK2 cascade	-3.21371	3.59307	-3.59307	-1.57916	6/264	12156,12778,14173,14268,20296,74155	Bmp2,Ackr3,Fgf2,Fn1,Ccl2,Errfi1	regulation of ERK1 and ERK2 cascade	6.80679	-6.80679	-4.41059	10/264	12389,13649,16000,16476,18186,18596,20292,24063,73230,93695	Cav1,Egfr,Igf1,Jun,Nrp1,Pdgfrb,Ccl11,Spry1,Bmper,Gpnmb
13_Member	GO Biological Processes	GO:0060349	bone morphogenesis	-3.22204	0.00436481	#N/A	#N/A	#N/A	#N/A	#N/A	bone morphogenesis	3.2264	-3.2264	-1.41486	4/92	12406,12842,15530,232174	Serpinh1,Col1a1,Hspg2,Cyp26b1
7_Member	GO Biological Processes	GO:0034329	cell junction assembly	-3.23994	0.00436481	#N/A	#N/A	#N/A	#N/A	#N/A	cell junction assembly	3.2443	-3.2443	-1.42982	5/161	12389,14758,18606,21838,226519	Cav1,Gpm6b,Enpp2,Thy1,Lamc1
18_Member	KEGG Pathway	mmu04657	IL-17 signaling pathway	-3.23996	0.00436481	#N/A	#N/A	#N/A	#N/A	#N/A	IL-17 signaling pathway	3.24433	-3.24433	-1.42982	4/91	14282,16476,17392,20292	Fosb,Jun,Mmp3,Ccl11
18_Member	KEGG Pathway	ko04657	IL-17 signaling pathway	-3.23996	0.00436481	#N/A	#N/A	#N/A	#N/A	#N/A	IL-17 signaling pathway	3.24433	-3.24433	-1.42982	4/91	14282,16476,17392,20292	Fosb,Jun,Mmp3,Ccl11
3_Member	GO Biological Processes	GO:0071363	cellular response to growth factor stimulus	-3.24712	4.88047	-4.88047	-2.5368	10/544	12156,14118,14173,17965,20296,20319,21813,22793,56320,67888	Bmp2,Fbn1,Fgf2,Nbl1,Ccl2,Sfrp2,Tgfbr2,Zyx,Dbn1,Tmem100	cellular response to growth factor stimulus	8.12759	-8.12759	-5.59387	15/544	12389,12512,12825,12827,12843,13649,14560,15446,16476,18186,18596,20692,24063,27528,73230	Cav1,Cd63,Col3a1,Col4a2,Col1a2,Egfr,Gdf10,Hpgd,Jun,Nrp1,Pdgfrb,Sparc,Spry1,Nrep,Bmper
10_Member	GO Biological Processes	GO:0060041	retina development in camera-type eye	-3.2896	0.00436481	#N/A	#N/A	#N/A	#N/A	#N/A	retina development in camera-type eye	3.29396	-3.29396	-1.46764	5/157	12826,13078,18186,18596,21838	Col4a1,Cyp1b1,Nrp1,Pdgfrb,Thy1
12_Member	GO Biological Processes	GO:0046777	protein autophosphorylation	-3.29158	0.00436481	#N/A	#N/A	#N/A	#N/A	#N/A	protein autophosphorylation	3.29595	-3.29595	-1.46795	6/240	12389,13649,16476,18596,21838,93695	Cav1,Egfr,Jun,Pdgfrb,Thy1,Gpnmb
15_Member	Reactome Gene Sets	R-MMU-202733	Cell surface interactions at the vascular wall	-3.3139	0.00436481	#N/A	#N/A	#N/A	#N/A	#N/A	Cell surface interactions at the vascular wall	3.31826	-3.31826	-1.48858	4/87	12389,12842,12843,67374	Cav1,Col1a1,Col1a2,Jam2
10_Member	GO Biological Processes	GO:0035924	cellular response to vascular endothelial growth factor stimulus	-3.34189	0.00436481	#N/A	#N/A	#N/A	#N/A	#N/A	cellular response to vascular endothelial growth factor stimulus	3.34626	-3.34626	-1.5132	3/36	12512,18186,18596	Cd63,Nrp1,Pdgfrb
7_Member	GO Biological Processes	GO:0034446	substrate adhesion-dependent cell spreading	-3.37182	0.00436481	#N/A	#N/A	#N/A	#N/A	#N/A	substrate adhesion-dependent cell spreading	3.37619	-3.37619	-1.53629	4/84	16777,18606,50706,226519	Lamb1,Enpp2,Postn,Lamc1
8_Member	GO Biological Processes	GO:0001937	negative regulation of endothelial cell proliferation	-3.37837	0.00436481	#N/A	#N/A	#N/A	#N/A	#N/A	negative regulation of endothelial cell proliferation	3.38274	-3.38274	-1.54111	3/35	11816,12389,20692	Apoe,Cav1,Sparc
1_Member	KEGG Pathway	mmu05200	Pathways in cancer	-3.43234	2.69539	-2.69539	-0.883848	6/393	12156,14173,14268,16782,19225,21813	Bmp2,Fgf2,Fn1,Lamc2,Ptgs2,Tgfbr2	Pathways in cancer	6.12774	-6.12774	-3.80552	11/393	12826,12827,12829,13649,16000,16476,16773,16777,17390,18596,226519	Col4a1,Col4a2,Col4a4,Egfr,Igf1,Jun,Lama2,Lamb1,Mmp2,Pdgfrb,Lamc1
14_Member	GO Biological Processes	GO:0019221	cytokine-mediated signaling pathway	-3.48517	0.00436481	#N/A	#N/A	#N/A	#N/A	#N/A	cytokine-mediated signaling pathway	3.48954	-3.48954	-1.63741	7/311	12111,12389,12702,14066,20292,84094,242608	Bgn,Cav1,Socs3,F3,Ccl11,Plvap,Podn
12_Member	GO Biological Processes	GO:0051054	positive regulation of DNA metabolic process	-3.52378	0.00436481	#N/A	#N/A	#N/A	#N/A	#N/A	positive regulation of DNA metabolic process	3.52814	-3.52814	-1.66524	6/217	13010,13078,13649,16000,16476,18596	Cst3,Cyp1b1,Egfr,Igf1,Jun,Pdgfrb
13_Member	GO Biological Processes	GO:0060351	cartilage development involved in endochondral bone morphogenesis	-3.53631	0.00436481	#N/A	#N/A	#N/A	#N/A	#N/A	cartilage development involved in endochondral bone morphogenesis	3.54068	-3.54068	-1.67596	3/31	12406,12842,15530	Serpinh1,Col1a1,Hspg2
7_Member	GO Biological Processes	GO:0007044	cell-substrate junction assembly	-3.58254	0.00436481	#N/A	#N/A	#N/A	#N/A	#N/A	cell-substrate junction assembly	3.58691	-3.58691	-1.71668	4/74	14758,18606,21838,226519	Gpm6b,Enpp2,Thy1,Lamc1
12_Member	GO Biological Processes	GO:0018212	peptidyl-tyrosine modification	-3.61502	0.00436481	#N/A	#N/A	#N/A	#N/A	#N/A	peptidyl-tyrosine modification	3.61938	-3.61938	-1.73981	7/296	12389,12702,13649,16000,18186,18596,18606	Cav1,Socs3,Egfr,Igf1,Nrp1,Pdgfrb,Enpp2
8_Member	GO Biological Processes	GO:0050999	regulation of nitric-oxide synthase activity	-3.62366	0.00436481	#N/A	#N/A	#N/A	#N/A	#N/A	regulation of nitric-oxide synthase activity	3.62802	-3.62802	-1.74656	3/29	11816,12389,13649	Apoe,Cav1,Egfr
12_Member	GO Biological Processes	GO:0018108	peptidyl-tyrosine phosphorylation	-3.63292	0.00436481	#N/A	#N/A	#N/A	#N/A	#N/A	peptidyl-tyrosine phosphorylation	3.63728	-3.63728	-1.75201	7/294	12389,12702,13649,16000,18186,18596,18606	Cav1,Socs3,Egfr,Igf1,Nrp1,Pdgfrb,Enpp2
19_Member	GO Biological Processes	GO:0031214	biomineral tissue development	-3.63608	0.00436481	#N/A	#N/A	#N/A	#N/A	#N/A	biomineral tissue development	3.64045	-3.64045	-1.75201	5/132	12842,14758,16000,17313,231633	Col1a1,Gpm6b,Igf1,Mgp,Tmem119
16_Member	GO Biological Processes	GO:0007265	Ras protein signal transduction	-3.65096	0.00436481	#N/A	#N/A	#N/A	#N/A	#N/A	Ras protein signal transduction	3.65532	-3.65532	-1.76038	7/292	11816,12825,12843,16000,16476,18596,24063	Apoe,Col3a1,Col1a2,Igf1,Jun,Pdgfrb,Spry1
11_Member	GO Biological Processes	GO:0072001	renal system development	-3.68748	0.00436481	#N/A	#N/A	#N/A	#N/A	#N/A	renal system development	3.69184	-3.69184	-1.79297	7/288	12826,12829,18027,18186,18596,24063,73230	Col4a1,Col4a4,Nfia,Nrp1,Pdgfrb,Spry1,Bmper
12_Member	GO Biological Processes	GO:0048146	positive regulation of fibroblast proliferation	-3.77467	0.00436481	#N/A	#N/A	#N/A	#N/A	#N/A	positive regulation of fibroblast proliferation	3.77904	-3.77904	-1.87219	4/66	13649,16000,16476,18596	Egfr,Igf1,Jun,Pdgfrb
1_Member	GO Biological Processes	GO:0001525	angiogenesis	-3.8844	7.70931	-7.70931	-4.50941	12/431	11745,12778,13614,14173,14268,18133,19225,20296,20319,21813,56233,67888	Anxa3,Ackr3,Edn1,Fgf2,Fn1,Nov,Ptgs2,Ccl2,Sfrp2,Tgfbr2,Hdac7,Tmem100	angiogenesis	11.5937	-11.5937	-8.87093	17/431	12389,12826,12827,13036,13078,14066,15530,16476,17390,18186,18596,18606,20292,20692,21838,57875,73230	Cav1,Col4a1,Col4a2,Ctsh,Cyp1b1,F3,Hspg2,Jun,Mmp2,Nrp1,Pdgfrb,Enpp2,Ccl11,Sparc,Thy1,Angptl4,Bmper
20_Member	GO Biological Processes	GO:0006979	response to oxidative stress	-3.88621	0.00436481	#N/A	#N/A	#N/A	#N/A	#N/A	response to oxidative stress	3.89057	-3.89057	-1.96942	8/359	11816,13010,13078,17390,17392,56338,56615,114886	Apoe,Cst3,Cyp1b1,Mmp2,Mmp3,Txnip,Mgst1,Cygb
7_Member	GO Biological Processes	GO:0010810	regulation of cell-substrate adhesion	-3.97692	0.00436481	#N/A	#N/A	#N/A	#N/A	#N/A	regulation of cell-substrate adhesion	3.98128	-3.98128	-2.04962	6/179	12842,14758,18606,50706,64074,67896	Col1a1,Gpm6b,Enpp2,Postn,Smoc2,Ccdc80
10_Member	GO Biological Processes	GO:0038084	vascular endothelial growth factor signaling pathway	-3.98973	0.00436481	#N/A	#N/A	#N/A	#N/A	#N/A	vascular endothelial growth factor signaling pathway	3.99409	-3.99409	-2.06029	3/22	12512,18186,18596	Cd63,Nrp1,Pdgfrb
14_Member	GO Biological Processes	GO:0007259	JAK-STAT cascade	-4.01725	0.00436481	#N/A	#N/A	#N/A	#N/A	#N/A	JAK-STAT cascade	4.02161	-4.02161	-2.08351	6/176	12111,12389,12702,13078,16000,242608	Bgn,Cav1,Socs3,Cyp1b1,Igf1,Podn
14_Member	GO Biological Processes	GO:0097696	STAT cascade	-4.01725	0.00436481	#N/A	#N/A	#N/A	#N/A	#N/A	STAT cascade	4.02161	-4.02161	-2.08351	6/176	12111,12389,12702,13078,16000,242608	Bgn,Cav1,Socs3,Cyp1b1,Igf1,Podn
12_Member	GO Biological Processes	GO:0048771	tissue remodeling	-4.03086	0.00436481	#N/A	#N/A	#N/A	#N/A	#N/A	tissue remodeling	4.03523	-4.03523	-2.09278	6/175	12389,13038,13649,16000,17390,93695	Cav1,Ctsk,Egfr,Igf1,Mmp2,Gpnmb
10_Member	GO Biological Processes	GO:0048008	platelet-derived growth factor receptor signaling pathway	-4.05361	0.00436481	#N/A	#N/A	#N/A	#N/A	#N/A	platelet-derived growth factor receptor signaling pathway	4.05798	-4.05798	-2.10962	4/56	14066,18186,18596,56338	F3,Nrp1,Pdgfrb,Txnip
14_Member	GO Biological Processes	GO:0051338	regulation of transferase activity	-4.07157	0.00436481	#N/A	#N/A	#N/A	#N/A	#N/A	regulation of transferase activity	4.07593	-4.07593	-2.12467	12/769	11770,11816,12111,12389,12702,13649,16000,18596,21838,24063,97998,242608	Fabp4,Apoe,Bgn,Cav1,Socs3,Egfr,Igf1,Pdgfrb,Thy1,Spry1,Deptor,Podn
12_Member	GO Biological Processes	GO:0045740	positive regulation of DNA replication	-4.08442	0.00436481	#N/A	#N/A	#N/A	#N/A	#N/A	positive regulation of DNA replication	4.08878	-4.08878	-2.13529	4/55	13010,13649,16000,16476	Cst3,Egfr,Igf1,Jun
6_Member	GO Biological Processes	GO:0001935	endothelial cell proliferation	-4.12194	2.18173	-2.18173	-0.495526	3/114	12156,14173,20296	Bmp2,Fgf2,Ccl2	endothelial cell proliferation	6.30367	-6.30367	-3.96546	7/114	11816,12389,14066,16476,20292,20692,73230	Apoe,Cav1,F3,Jun,Ccl11,Sparc,Bmper
10_Member	GO Biological Processes	GO:0043010	camera-type eye development	-4.12994	0.00436481	#N/A	#N/A	#N/A	#N/A	#N/A	camera-type eye development	4.13431	-4.13431	-2.17404	8/331	12826,13078,13649,14451,16476,18186,18596,21838	Col4a1,Cyp1b1,Egfr,Gas1,Jun,Nrp1,Pdgfrb,Thy1
6_Member	GO Biological Processes	GO:0070371	ERK1 and ERK2 cascade	-4.14813	3.45662	-3.45662	-1.48483	6/280	12156,12778,14173,14268,20296,74155	Bmp2,Ackr3,Fgf2,Fn1,Ccl2,Errfi1	ERK1 and ERK2 cascade	7.60474	-7.60474	-5.15584	11/280	12389,13036,13649,16000,16476,18186,18596,20292,24063,73230,93695,11816,14066,20692,14560,84094,15446,17390,13078,50706,14451,12702,18606,22403,242608,17392,13010,13038,12825,12831,15530,16948,21838,16777,20393,18027	Cav1,Ctsh,Egfr,Igf1,Jun,Nrp1,Pdgfrb,Ccl11,Spry1,Bmper,Gpnmb,Apoe,F3,Sparc,Gdf10,Plvap,Hpgd,Mmp2,Cyp1b1,Postn,Gas1,Socs3,Enpp2,Wisp2,Podn,Mmp3,Cst3,Ctsk,Col3a1,Col5a1,Hspg2,Lox,Thy1,Lamb1,Sgk1,Nfia
14_Member	GO Biological Processes	GO:1904893	negative regulation of STAT cascade	-4.18057	0.00436481	#N/A	#N/A	#N/A	#N/A	#N/A	negative regulation of STAT cascade	4.18493	-4.18493	-2.21547	4/52	12111,12389,12702,242608	Bgn,Cav1,Socs3,Podn
14_Member	GO Biological Processes	GO:0046426	negative regulation of JAK-STAT cascade	-4.18057	0.00436481	#N/A	#N/A	#N/A	#N/A	#N/A	negative regulation of JAK-STAT cascade	4.18493	-4.18493	-2.21547	4/52	12111,12389,12702,242608	Bgn,Cav1,Socs3,Podn
14_Member	GO Biological Processes	GO:1904892	regulation of STAT cascade	-4.20138	0.00436481	#N/A	#N/A	#N/A	#N/A	#N/A	regulation of STAT cascade	4.20574	-4.20574	-2.22926	6/163	12111,12389,12702,13078,16000,242608	Bgn,Cav1,Socs3,Cyp1b1,Igf1,Podn
14_Member	GO Biological Processes	GO:0046425	regulation of JAK-STAT cascade	-4.20138	0.00436481	#N/A	#N/A	#N/A	#N/A	#N/A	regulation of JAK-STAT cascade	4.20574	-4.20574	-2.22926	6/163	12111,12389,12702,13078,16000,242608	Bgn,Cav1,Socs3,Cyp1b1,Igf1,Podn
18_Member	GO Biological Processes	GO:0071248	cellular response to metal ion	-4.2251	0.00436481	#N/A	#N/A	#N/A	#N/A	#N/A	cellular response to metal ion	4.22946	-4.22946	-2.24344	5/99	11770,14282,16476,17748,227753	Fabp4,Fosb,Jun,Mt1,Gsn
13_Member	GO Biological Processes	GO:0048705	skeletal system morphogenesis	-4.23539	0.00436481	#N/A	#N/A	#N/A	#N/A	#N/A	skeletal system morphogenesis	4.23975	-4.23975	-2.24888	7/235	12406,12842,14451,15530,17390,18596,232174	Serpinh1,Col1a1,Gas1,Hspg2,Mmp2,Pdgfrb,Cyp26b1
12_Member	GO Biological Processes	GO:0014812	muscle cell migration	-4.2675	0.00436481	#N/A	#N/A	#N/A	#N/A	#N/A	muscle cell migration	4.27186	-4.27186	-2.27361	5/97	13078,14066,16000,18596,50706	Cyp1b1,F3,Igf1,Pdgfrb,Postn
18_Member	GO Biological Processes	GO:0051592	response to calcium ion	-4.28906	0.00436481	#N/A	#N/A	#N/A	#N/A	#N/A	response to calcium ion	4.29342	-4.29342	-2.29017	5/96	11747,12389,13649,14282,16476	Anxa5,Cav1,Egfr,Fosb,Jun
14_Member	GO Biological Processes	GO:0033993	response to lipid	-4.29256	0.00436481	#N/A	#N/A	#N/A	#N/A	#N/A	response to lipid	4.29693	-4.29693	-2.29116	12/729	11522,12389,13036,13649,16000,16476,16948,17390,19659,20393,56615,232174	Adh1,Cav1,Ctsh,Egfr,Igf1,Jun,Lox,Mmp2,Rbp1,Sgk1,Mgst1,Cyp26b1
12_Member	GO Biological Processes	GO:0050730	regulation of peptidyl-tyrosine phosphorylation	-4.31827	0.00436481	#N/A	#N/A	#N/A	#N/A	#N/A	regulation of peptidyl-tyrosine phosphorylation	4.32264	-4.32264	-2.31179	7/228	12389,12702,13649,16000,18186,18596,18606	Cav1,Socs3,Egfr,Igf1,Nrp1,Pdgfrb,Enpp2
14_Member	GO Biological Processes	GO:0032269	negative regulation of cellular protein metabolic process	-4.37105	0.00436481	#N/A	#N/A	#N/A	#N/A	#N/A	negative regulation of cellular protein metabolic process	4.37541	-4.37541	-2.3516	14/958	11770,11816,12111,12389,12702,13010,13649,14451,16000,16476,21838,24063,97998,242608	Fabp4,Apoe,Bgn,Cav1,Socs3,Cst3,Egfr,Gas1,Igf1,Jun,Thy1,Spry1,Deptor,Podn
19_Member	GO Biological Processes	GO:0009611	response to wounding	-4.47897	4.01367	-4.01367	-1.88631	8/432	14173,14268,18133,19124,20296,21824,26362,66175	Fgf2,Fn1,Nov,Procr,Ccl2,Thbd,Axl,Mustn1	response to wounding	8.49263	-8.49263	-5.95031	14/432	11747,11816,12389,12496,12825,12831,12842,13649,14066,16000,16476,16948,17390,227753,20692,18186,20292,97998,18596,24063,232174,14451,12512	Anxa5,Apoe,Cav1,Entpd2,Col3a1,Col5a1,Col1a1,Egfr,F3,Igf1,Jun,Lox,Mmp2,Gsn,Sparc,Nrp1,Ccl11,Deptor,Pdgfrb,Spry1,Cyp26b1,Gas1,Cd63
14_Member	GO Biological Processes	GO:0071345	cellular response to cytokine stimulus	-4.50819	0.00436481	#N/A	#N/A	#N/A	#N/A	#N/A	cellular response to cytokine stimulus	4.51256	-4.51256	-2.46992	10/478	11770,12111,12389,12496,12702,14066,17380,20292,84094,242608	Fabp4,Bgn,Cav1,Entpd2,Socs3,F3,Mme,Ccl11,Plvap,Podn
12_Member	GO Biological Processes	GO:0014909	smooth muscle cell migration	-4.5437	0.00436481	#N/A	#N/A	#N/A	#N/A	#N/A	smooth muscle cell migration	4.54807	-4.54807	-2.49989	5/85	13078,14066,16000,18596,50706	Cyp1b1,F3,Igf1,Pdgfrb,Postn
14_Member	GO Biological Processes	GO:0044092	negative regulation of molecular function	-4.59895	0.00436481	#N/A	#N/A	#N/A	#N/A	#N/A	negative regulation of molecular function	4.60332	-4.60332	-2.54954	14/913	11770,11816,12111,12389,12702,13010,13078,16000,16476,21838,24063,57875,97998,242608	Fabp4,Apoe,Bgn,Cav1,Socs3,Cst3,Cyp1b1,Igf1,Jun,Thy1,Spry1,Angptl4,Deptor,Podn
1_Member	GO Biological Processes	GO:0038065	collagen-activated signaling pathway	-4.60564	0.00436481	#N/A	#N/A	#N/A	#N/A	#N/A	collagen-activated signaling pathway	4.61001	-4.61001	-2.5534	3/14	12826,12827,12842	Col4a1,Col4a2,Col1a1
17_Member	GO Biological Processes	GO:0043068	positive regulation of programmed cell death	-4.62583	0.00436481	#N/A	#N/A	#N/A	#N/A	#N/A	positive regulation of programmed cell death	4.6302	-4.6302	-2.57074	11/565	11747,12389,13036,13078,14066,15446,16476,17390,18596,56338,227753	Anxa5,Cav1,Ctsh,Cyp1b1,F3,Hpgd,Jun,Mmp2,Pdgfrb,Txnip,Gsn
14_Member	GO Biological Processes	GO:0045936	negative regulation of phosphate metabolic process	-4.63288	0.00436481	#N/A	#N/A	#N/A	#N/A	#N/A	negative regulation of phosphate metabolic process	4.63725	-4.63725	-2.57493	11/564	11770,11816,12111,12389,12702,16000,16476,21838,24063,97998,242608	Fabp4,Apoe,Bgn,Cav1,Socs3,Igf1,Jun,Thy1,Spry1,Deptor,Podn
14_Member	GO Biological Processes	GO:0010563	negative regulation of phosphorus metabolic process	-4.63288	0.00436481	#N/A	#N/A	#N/A	#N/A	#N/A	negative regulation of phosphorus metabolic process	4.63725	-4.63725	-2.57493	11/564	11770,11816,12111,12389,12702,16000,16476,21838,24063,97998,242608	Fabp4,Apoe,Bgn,Cav1,Socs3,Igf1,Jun,Thy1,Spry1,Deptor,Podn
14_Member	GO Biological Processes	GO:0043549	regulation of kinase activity	-4.6546	0.00436481	#N/A	#N/A	#N/A	#N/A	#N/A	regulation of kinase activity	4.65896	-4.65896	-2.58793	12/669	11770,11816,12111,12389,12702,13649,16000,18596,21838,24063,97998,242608	Fabp4,Apoe,Bgn,Cav1,Socs3,Egfr,Igf1,Pdgfrb,Thy1,Spry1,Deptor,Podn
17_Member	GO Biological Processes	GO:0043065	positive regulation of apoptotic process	-4.66125	0.00436481	#N/A	#N/A	#N/A	#N/A	#N/A	positive regulation of apoptotic process	4.66561	-4.66561	-2.59163	11/560	11747,12389,13036,13078,14066,15446,16476,17390,18596,56338,227753	Anxa5,Cav1,Ctsh,Cyp1b1,F3,Hpgd,Jun,Mmp2,Pdgfrb,Txnip,Gsn
12_Member	GO Biological Processes	GO:0014910	regulation of smooth muscle cell migration	-4.7251	0.00436481	#N/A	#N/A	#N/A	#N/A	#N/A	regulation of smooth muscle cell migration	4.72947	-4.72947	-2.64954	5/78	13078,14066,16000,18596,50706	Cyp1b1,F3,Igf1,Pdgfrb,Postn
19_Member	KEGG Pathway	ko04933	AGE-RAGE signaling pathway in diabetic complications	-4.77491	4.67057	-4.67057	-2.39306	5/100	13614,14268,20296,21813,21824	Edn1,Fn1,Ccl2,Tgfbr2,Thbd	AGE-RAGE signaling pathway in diabetic complications	9.44548	-9.44548	-6.8574	9/100	12825,12826,12827,12829,12842,12843,14066,16476,17390	Col3a1,Col4a1,Col4a2,Col4a4,Col1a1,Col1a2,F3,Jun,Mmp2
19_Member	KEGG Pathway	mmu04933	AGE-RAGE signaling pathway in diabetic complications	-4.77491	4.67057	-4.67057	-2.39306	5/100	13614,14268,20296,21813,21824	Edn1,Fn1,Ccl2,Tgfbr2,Thbd	AGE-RAGE signaling pathway in diabetic complications	9.44548	-9.44548	-6.8574	9/100	12825,12826,12827,12829,12842,12843,14066,16476,17390	Col3a1,Col4a1,Col4a2,Col4a4,Col1a1,Col1a2,F3,Jun,Mmp2
14_Member	GO Biological Processes	GO:0043086	negative regulation of catalytic activity	-4.79766	0.00436481	#N/A	#N/A	#N/A	#N/A	#N/A	negative regulation of catalytic activity	4.80203	-4.80203	-2.71607	12/647	11770,11816,12111,12389,12702,13010,16000,21838,24063,57875,97998,242608	Fabp4,Apoe,Bgn,Cav1,Socs3,Cst3,Igf1,Thy1,Spry1,Angptl4,Deptor,Podn
10_Member	GO Biological Processes	GO:0061299	retina vasculature morphogenesis in camera-type eye	-4.8217	0.00436481	#N/A	#N/A	#N/A	#N/A	#N/A	retina vasculature morphogenesis in camera-type eye	4.82606	-4.82606	-2.73705	3/12	12826,13078,18186	Col4a1,Cyp1b1,Nrp1
6_Member	GO Biological Processes	GO:0044712	single-organism catabolic process	-4.91848	0.00436481	#N/A	#N/A	#N/A	#N/A	#N/A	single-organism catabolic process	4.92284	-4.92284	-2.82142	13/739	11522,11816,12496,13038,13078,15483,16000,16956,17390,17392,17534,18606,232174	Adh1,Apoe,Entpd2,Ctsk,Cyp1b1,Hsd11b1,Igf1,Lpl,Mmp2,Mmp3,Mrc2,Enpp2,Cyp26b1
14_Member	GO Biological Processes	GO:0031400	negative regulation of protein modification process	-4.92044	0.00436481	#N/A	#N/A	#N/A	#N/A	#N/A	negative regulation of protein modification process	4.9248	-4.9248	-2.82142	11/525	11770,11816,12111,12389,12702,16000,16476,21838,24063,97998,242608	Fabp4,Apoe,Bgn,Cav1,Socs3,Igf1,Jun,Thy1,Spry1,Deptor,Podn
1_Member	GO Biological Processes	GO:0038063	collagen-activated tyrosine kinase receptor signaling pathway	-4.94532	0.00436481	#N/A	#N/A	#N/A	#N/A	#N/A	collagen-activated tyrosine kinase receptor signaling pathway	4.94968	-4.94968	-2.83224	3/11	12826,12827,12842	Col4a1,Col4a2,Col1a1
11_Member	GO Biological Processes	GO:0001655	urogenital system development	-5.00243	0.00436481	#N/A	#N/A	#N/A	#N/A	#N/A	urogenital system development	5.0068	-5.0068	-2.87944	9/330	12826,12829,16000,17390,18027,18186,18596,24063,73230	Col4a1,Col4a4,Igf1,Mmp2,Nfia,Nrp1,Pdgfrb,Spry1,Bmper
16_Member	GO Biological Processes	GO:0048844	artery morphogenesis	-5.04905	0.00436481	#N/A	#N/A	#N/A	#N/A	#N/A	artery morphogenesis	5.05342	-5.05342	-2.91592	5/67	11816,12825,15446,18186,18596	Apoe,Col3a1,Hpgd,Nrp1,Pdgfrb
14_Member	GO Biological Processes	GO:0045859	regulation of protein kinase activity	-5.05234	0.00436481	#N/A	#N/A	#N/A	#N/A	#N/A	regulation of protein kinase activity	5.0567	-5.0567	-2.91592	12/610	11770,11816,12111,12389,12702,13649,16000,18596,21838,24063,97998,242608	Fabp4,Apoe,Bgn,Cav1,Socs3,Egfr,Igf1,Pdgfrb,Thy1,Spry1,Deptor,Podn
18_Member	GO Biological Processes	GO:0010035	response to inorganic substance	-5.05296	0.00436481	#N/A	#N/A	#N/A	#N/A	#N/A	response to inorganic substance	5.05733	-5.05733	-2.91592	10/413	11747,11770,12389,13078,13649,14282,16476,17390,17748,227753	Anxa5,Fabp4,Cav1,Cyp1b1,Egfr,Fosb,Jun,Mmp2,Mt1,Gsn
17_Member	GO Biological Processes	GO:0010942	positive regulation of cell death	-5.07381	0.00436481	#N/A	#N/A	#N/A	#N/A	#N/A	positive regulation of cell death	5.07818	-5.07818	-2.9303	12/607	11747,12389,13036,13078,14066,15446,16476,17390,17392,18596,56338,227753	Anxa5,Cav1,Ctsh,Cyp1b1,F3,Hpgd,Jun,Mmp2,Mmp3,Pdgfrb,Txnip,Gsn
12_Member	GO Biological Processes	GO:0050679	positive regulation of epithelial cell proliferation	-5.10628	0.00436481	#N/A	#N/A	#N/A	#N/A	#N/A	positive regulation of epithelial cell proliferation	5.11065	-5.11065	-2.95214	7/172	12389,13649,14066,14451,16000,16476,20292	Cav1,Egfr,F3,Gas1,Igf1,Jun,Ccl11
2_Member	GO Biological Processes	GO:0007162	negative regulation of cell adhesion	-5.1267	0.00436481	#N/A	#N/A	#N/A	#N/A	#N/A	negative regulation of cell adhesion	5.13107	-5.13107	-2.96532	8/240	12842,13078,16777,17390,18606,50706,67374,93695	Col1a1,Cyp1b1,Lamb1,Mmp2,Enpp2,Postn,Jam2,Gpnmb
6_Member	GO Biological Processes	GO:0044243	multicellular organismal catabolic process	-5.26864	0.00436481	#N/A	#N/A	#N/A	#N/A	#N/A	multicellular organismal catabolic process	5.27301	-5.27301	-3.09989	4/28	13038,17390,17392,17534	Ctsk,Mmp2,Mmp3,Mrc2
10_Member	GO Biological Processes	GO:0061298	retina vasculature development in camera-type eye	-5.26864	0.00436481	#N/A	#N/A	#N/A	#N/A	#N/A	retina vasculature development in camera-type eye	5.27301	-5.27301	-3.09989	4/28	12826,13078,18186,18596	Col4a1,Cyp1b1,Nrp1,Pdgfrb
14_Member	GO Biological Processes	GO:0034097	response to cytokine	-5.30357	0.00436481	#N/A	#N/A	#N/A	#N/A	#N/A	response to cytokine	5.30794	-5.30794	-3.12355	12/576	11770,12111,12389,12496,12702,12825,14066,16476,17380,20292,84094,242608	Fabp4,Bgn,Cav1,Entpd2,Socs3,Col3a1,F3,Jun,Mme,Ccl11,Plvap,Podn
10_Member	GO Biological Processes	GO:0001654	eye development	-5.35973	0.00436481	#N/A	#N/A	#N/A	#N/A	#N/A	eye development	5.36409	-5.36409	-3.17201	10/381	12826,12831,12832,13078,13649,14451,16476,18186,18596,21838	Col4a1,Col5a1,Col5a2,Cyp1b1,Egfr,Gas1,Jun,Nrp1,Pdgfrb,Thy1
12_Member	GO Biological Processes	GO:0014911	positive regulation of smooth muscle cell migration	-5.47536	0.00436481	#N/A	#N/A	#N/A	#N/A	#N/A	positive regulation of smooth muscle cell migration	5.47973	-5.47973	-3.26782	5/55	13078,14066,16000,18596,50706	Cyp1b1,F3,Igf1,Pdgfrb,Postn
18_Summary	GO Biological Processes	GO:0010038	response to metal ion	-5.50802	0.00436481	#N/A	#N/A	#N/A	#N/A	#N/A	response to metal ion	5.51239	-5.51239	-3.2964	8/213	11747,11770,12389,13649,14282,16476,17748,227753,13078,17390,17392,20292,12702,13038,11838	Anxa5,Fabp4,Cav1,Egfr,Fosb,Jun,Mt1,Gsn,Cyp1b1,Mmp2,Mmp3,Ccl11,Socs3,Ctsk,Arc
18_Member	GO Biological Processes	GO:0010038	response to metal ion	-5.50802	0.00436481	#N/A	#N/A	#N/A	#N/A	#N/A	response to metal ion	5.51239	-5.51239	-3.2964	8/213	11747,11770,12389,13649,14282,16476,17748,227753	Anxa5,Fabp4,Cav1,Egfr,Fosb,Jun,Mt1,Gsn
6_Member	GO Biological Processes	GO:0030574	collagen catabolic process	-5.54795	0.00436481	#N/A	#N/A	#N/A	#N/A	#N/A	collagen catabolic process	5.55231	-5.55231	-3.32805	4/24	13038,17390,17392,17534	Ctsk,Mmp2,Mmp3,Mrc2
16_Summary	GO Biological Processes	GO:0060840	artery development	-5.56585	0.00436481	#N/A	#N/A	#N/A	#N/A	#N/A	artery development	5.57021	-5.57021	-3.34175	6/94	11816,12825,15446,16948,18186,18596,12843,16000,16476,24063,12111,12389,15530,232174	Apoe,Col3a1,Hpgd,Lox,Nrp1,Pdgfrb,Col1a2,Igf1,Jun,Spry1,Bgn,Cav1,Hspg2,Cyp26b1
16_Member	GO Biological Processes	GO:0060840	artery development	-5.56585	0.00436481	#N/A	#N/A	#N/A	#N/A	#N/A	artery development	5.57021	-5.57021	-3.34175	6/94	11816,12825,15446,16948,18186,18596	Apoe,Col3a1,Hpgd,Lox,Nrp1,Pdgfrb
1_Member	Reactome Gene Sets	R-MMU-186797	Signaling by PDGF	-5.66915	0.00436481	#N/A	#N/A	#N/A	#N/A	#N/A	Signaling by PDGF	5.67352	-5.67352	-3.42903	9/273	12825,12826,12827,12829,12831,12832,12833,12834,13649	Col3a1,Col4a1,Col4a2,Col4a4,Col5a1,Col5a2,Col6a1,Col6a2,Egfr
15_Member	GO Biological Processes	GO:0070206	protein trimerization	-5.68357	0.00436481	#N/A	#N/A	#N/A	#N/A	#N/A	protein trimerization	5.68793	-5.68793	-3.43177	5/50	12833,12834,12842,12843,56615	Col6a1,Col6a2,Col1a1,Col1a2,Mgst1
14_Member	GO Biological Processes	GO:0042326	negative regulation of phosphorylation	-5.68508	0.00436481	#N/A	#N/A	#N/A	#N/A	#N/A	negative regulation of phosphorylation	5.68944	-5.68944	-3.43177	11/436	11770,11816,12111,12389,12702,16000,16476,21838,24063,97998,242608	Fabp4,Apoe,Bgn,Cav1,Socs3,Igf1,Jun,Thy1,Spry1,Deptor,Podn
14_Member	GO Biological Processes	GO:0051348	negative regulation of transferase activity	-5.82975	0.00436481	#N/A	#N/A	#N/A	#N/A	#N/A	negative regulation of transferase activity	5.83411	-5.83411	-3.5566	9/261	11770,11816,12111,12389,12702,21838,24063,97998,242608	Fabp4,Apoe,Bgn,Cav1,Socs3,Thy1,Spry1,Deptor,Podn
1_Member	KEGG Pathway	mmu05222	Small cell lung cancer	-5.88374	0.00436481	#N/A	#N/A	#N/A	#N/A	#N/A	Small cell lung cancer	5.8881	-5.8881	-3.60585	6/83	12826,12827,12829,16773,16777,226519	Col4a1,Col4a2,Col4a4,Lama2,Lamb1,Lamc1
1_Member	KEGG Pathway	ko05222	Small cell lung cancer	-5.88374	0.00436481	#N/A	#N/A	#N/A	#N/A	#N/A	Small cell lung cancer	5.8881	-5.8881	-3.60585	6/83	12826,12827,12829,16773,16777,226519	Col4a1,Col4a2,Col4a4,Lama2,Lamb1,Lamc1
1_Member	Reactome Gene Sets	R-MMU-1266738	Developmental Biology	-5.91986	0.00436481	#N/A	#N/A	#N/A	#N/A	#N/A	Developmental Biology	5.92423	-5.92423	-3.63232	14/699	11770,12825,12826,12827,12829,12831,12832,12833,12834,13649,16476,16777,17390,18186	Fabp4,Col3a1,Col4a1,Col4a2,Col4a4,Col5a1,Col5a2,Col6a1,Col6a2,Egfr,Jun,Lamb1,Mmp2,Nrp1
15_Member	GO Biological Processes	GO:0070208	protein heterotrimerization	-5.979	0.00436481	#N/A	#N/A	#N/A	#N/A	#N/A	protein heterotrimerization	5.98336	-5.98336	-3.68159	4/19	12833,12834,12842,12843	Col6a1,Col6a2,Col1a1,Col1a2
6_Member	GO Biological Processes	GO:0032964	collagen biosynthetic process	-6.0162	0.00436481	#N/A	#N/A	#N/A	#N/A	#N/A	collagen biosynthetic process	6.02056	-6.02056	-3.71376	5/43	12406,12831,12842,18596,114886	Serpinh1,Col5a1,Col1a1,Pdgfrb,Cygb
7_Member	GO Biological Processes	GO:0007160	cell-matrix adhesion	-6.07311	0.00436481	#N/A	#N/A	#N/A	#N/A	#N/A	cell-matrix adhesion	6.07747	-6.07747	-3.76559	8/179	12512,12825,14758,18074,18606,21838,50706,53867	Cd63,Col3a1,Gpm6b,Nid2,Enpp2,Thy1,Postn,Col5a3
14_Member	GO Biological Processes	GO:0001933	negative regulation of protein phosphorylation	-6.09103	0.00436481	#N/A	#N/A	#N/A	#N/A	#N/A	negative regulation of protein phosphorylation	6.09539	-6.09539	-3.77837	11/396	11770,11816,12111,12389,12702,16000,16476,21838,24063,97998,242608	Fabp4,Apoe,Bgn,Cav1,Socs3,Igf1,Jun,Thy1,Spry1,Deptor,Podn
14_Member	GO Biological Processes	GO:0033673	negative regulation of kinase activity	-6.28625	0.00436481	#N/A	#N/A	#N/A	#N/A	#N/A	negative regulation of kinase activity	6.29062	-6.29062	-3.96313	9/230	11770,11816,12111,12389,12702,21838,24063,97998,242608	Fabp4,Apoe,Bgn,Cav1,Socs3,Thy1,Spry1,Deptor,Podn
15_Summary	Reactome Gene Sets	R-MMU-2243919	Crosslinking of collagen fibrils	-6.55154	0.00436481	#N/A	#N/A	#N/A	#N/A	#N/A	Crosslinking of collagen fibrils	6.5559	-6.5559	-4.19542	3/4	12842,12843,16948,12833,12834,56615,12389,67374,12825	Col1a1,Col1a2,Lox,Col6a1,Col6a2,Mgst1,Cav1,Jam2,Col3a1
15_Member	Reactome Gene Sets	R-MMU-2243919	Crosslinking of collagen fibrils	-6.55154	0.00436481	#N/A	#N/A	#N/A	#N/A	#N/A	Crosslinking of collagen fibrils	6.5559	-6.5559	-4.19542	3/4	12842,12843,16948	Col1a1,Col1a2,Lox
14_Summary	GO Biological Processes	GO:0006469	negative regulation of protein kinase activity	-6.60136	0.00436481	#N/A	#N/A	#N/A	#N/A	#N/A	negative regulation of protein kinase activity	6.60573	-6.60573	-4.23366	9/211	11770,11816,12111,12389,12702,21838,24063,97998,242608,16000,16476,12496,12825,14066,17380,20292,84094,13649,18596,13010,57875,13078,14451,11522,13036,16948,17390,19659,20393,56615,232174,17392,11747	Fabp4,Apoe,Bgn,Cav1,Socs3,Thy1,Spry1,Deptor,Podn,Igf1,Jun,Entpd2,Col3a1,F3,Mme,Ccl11,Plvap,Egfr,Pdgfrb,Cst3,Angptl4,Cyp1b1,Gas1,Adh1,Ctsh,Lox,Mmp2,Rbp1,Sgk1,Mgst1,Cyp26b1,Mmp3,Anxa5
14_Member	GO Biological Processes	GO:0006469	negative regulation of protein kinase activity	-6.60136	0.00436481	#N/A	#N/A	#N/A	#N/A	#N/A	negative regulation of protein kinase activity	6.60573	-6.60573	-4.23366	9/211	11770,11816,12111,12389,12702,21838,24063,97998,242608	Fabp4,Apoe,Bgn,Cav1,Socs3,Thy1,Spry1,Deptor,Podn
1_Member	GO Biological Processes	GO:0048514	blood vessel morphogenesis	-6.64905	7.63505	-7.63505	-4.47293	13/534	11745,12778,13614,14173,14268,18133,19225,20296,20319,21813,56233,67888,77446	Anxa3,Ackr3,Edn1,Fgf2,Fn1,Nov,Ptgs2,Ccl2,Sfrp2,Tgfbr2,Hdac7,Tmem100,Heg1	blood vessel morphogenesis	14.2841	-14.2841	-11.5342	21/534	11816,12389,12825,12826,12827,13036,13078,14066,15446,15530,16476,16948,17390,18186,18596,18606,20292,20692,21838,57875,73230	Apoe,Cav1,Col3a1,Col4a1,Col4a2,Ctsh,Cyp1b1,F3,Hpgd,Hspg2,Jun,Lox,Mmp2,Nrp1,Pdgfrb,Enpp2,Ccl11,Sparc,Thy1,Angptl4,Bmper
9_Member	GO Biological Processes	GO:1901698	response to nitrogen compound	-6.68798	0.00436481	#N/A	#N/A	#N/A	#N/A	#N/A	response to nitrogen compound	6.69235	-6.69235	-4.31437	16/803	11747,12389,12702,12825,12826,12832,12833,12842,12843,13649,16000,16476,17390,17392,20393,56615	Anxa5,Cav1,Socs3,Col3a1,Col4a1,Col5a2,Col6a1,Col1a1,Col1a2,Egfr,Igf1,Jun,Mmp2,Mmp3,Sgk1,Mgst1
9_Member	KEGG Pathway	mmu05205	Proteoglycans in cancer	-6.70745	0.00436481	#N/A	#N/A	#N/A	#N/A	#N/A	Proteoglycans in cancer	6.71181	-6.71181	-4.32785	9/205	12389,12512,12842,12843,13649,15530,16000,17022,17390	Cav1,Cd63,Col1a1,Col1a2,Egfr,Hspg2,Igf1,Lum,Mmp2
9_Member	KEGG Pathway	ko05205	Proteoglycans in cancer	-6.70745	0.00436481	#N/A	#N/A	#N/A	#N/A	#N/A	Proteoglycans in cancer	6.71181	-6.71181	-4.32785	9/205	12389,12512,12842,12843,13649,15530,16000,17022,17390	Cav1,Cd63,Col1a1,Col1a2,Egfr,Hspg2,Igf1,Lum,Mmp2
1_Member	Reactome Gene Sets	R-MMU-375165	NCAM signaling for neurite out-growth	-6.81702	0.00436481	#N/A	#N/A	#N/A	#N/A	#N/A	NCAM signaling for neurite out-growth	6.82139	-6.82139	-4.41894	9/199	12825,12826,12827,12829,12831,12832,12833,12834,13649	Col3a1,Col4a1,Col4a2,Col4a4,Col5a1,Col5a2,Col6a1,Col6a2,Egfr
9_Member	GO Biological Processes	GO:0071229	cellular response to acid chemical	-6.89512	0.00436481	#N/A	#N/A	#N/A	#N/A	#N/A	cellular response to acid chemical	6.89949	-6.89949	-4.4907	10/258	12825,12826,12832,12833,12842,12843,13649,17390,17392,232174	Col3a1,Col4a1,Col5a2,Col6a1,Col1a1,Col1a2,Egfr,Mmp2,Mmp3,Cyp26b1
1_Member	GO Biological Processes	GO:2000147	positive regulation of cell motility	-7.162	7.58895	-7.58895	-4.46159	12/442	11745,12156,12778,13614,14173,14268,16782,19225,20296,21813,56233,67916	Anxa3,Bmp2,Ackr3,Edn1,Fgf2,Fn1,Lamc2,Ptgs2,Ccl2,Tgfbr2,Hdac7,Plpp3	positive regulation of cell motility	14.7509	-14.7509	-11.9568	20/442	12842,13036,13078,13649,14066,16000,16476,16777,17390,17392,18596,18606,20292,20692,21930,50706,57266,84094,93695,665700	Col1a1,Ctsh,Cyp1b1,Egfr,F3,Igf1,Jun,Lamb1,Mmp2,Mmp3,Pdgfrb,Enpp2,Ccl11,Sparc,Tnfaip6,Postn,Cxcl14,Plvap,Gpnmb,Hmcn2
9_Member	GO Biological Processes	GO:1901699	cellular response to nitrogen compound	-7.24194	0.00436481	#N/A	#N/A	#N/A	#N/A	#N/A	cellular response to nitrogen compound	7.24631	-7.24631	-4.82455	14/543	11747,12389,12702,12825,12826,12832,12833,12842,12843,13649,16000,17390,17392,20393	Anxa5,Cav1,Socs3,Col3a1,Col4a1,Col5a2,Col6a1,Col1a1,Col1a2,Egfr,Igf1,Mmp2,Mmp3,Sgk1
1_Member	GO Biological Processes	GO:0030335	positive regulation of cell migration	-7.28265	7.75394	-7.75394	-4.51264	12/427	11745,12156,12778,13614,14173,14268,16782,19225,20296,21813,56233,67916	Anxa3,Bmp2,Ackr3,Edn1,Fgf2,Fn1,Lamc2,Ptgs2,Ccl2,Tgfbr2,Hdac7,Plpp3	positive regulation of cell migration	15.0366	-15.0366	-12.1932	20/427	12842,13036,13078,13649,14066,16000,16476,16777,17390,17392,18596,18606,20292,20692,21930,50706,57266,84094,93695,665700	Col1a1,Ctsh,Cyp1b1,Egfr,F3,Igf1,Jun,Lamb1,Mmp2,Mmp3,Pdgfrb,Enpp2,Ccl11,Sparc,Tnfaip6,Postn,Cxcl14,Plvap,Gpnmb,Hmcn2
9_Member	GO Biological Processes	GO:0043200	response to amino acid	-7.29487	0.00436481	#N/A	#N/A	#N/A	#N/A	#N/A	response to amino acid	7.29924	-7.29924	-4.87085	9/175	12825,12826,12832,12833,12842,12843,13649,17390,17392	Col3a1,Col4a1,Col5a2,Col6a1,Col1a1,Col1a2,Egfr,Mmp2,Mmp3
1_Member	Reactome Gene Sets	R-MMU-422475	Axon guidance	-7.30753	0.00436481	#N/A	#N/A	#N/A	#N/A	#N/A	Axon guidance	7.3119	-7.3119	-4.87678	12/372	12825,12826,12827,12829,12831,12832,12833,12834,13649,16777,17390,18186	Col3a1,Col4a1,Col4a2,Col4a4,Col5a1,Col5a2,Col6a1,Col6a2,Egfr,Lamb1,Mmp2,Nrp1
9_Member	GO Biological Processes	GO:0071230	cellular response to amino acid stimulus	-7.58472	0.00436481	#N/A	#N/A	#N/A	#N/A	#N/A	cellular response to amino acid stimulus	7.58908	-7.58908	-5.14713	9/162	12825,12826,12832,12833,12842,12843,13649,17390,17392	Col3a1,Col4a1,Col5a2,Col6a1,Col1a1,Col1a2,Egfr,Mmp2,Mmp3
9_Member	GO Biological Processes	GO:0010243	response to organonitrogen compound	-7.64904	0.00436481	#N/A	#N/A	#N/A	#N/A	#N/A	response to organonitrogen compound	7.6534	-7.6534	-5.19025	16/683	11747,12389,12702,12825,12826,12832,12833,12842,12843,13649,16000,16476,17390,17392,20393,56615	Anxa5,Cav1,Socs3,Col3a1,Col4a1,Col5a2,Col6a1,Col1a1,Col1a2,Egfr,Igf1,Jun,Mmp2,Mmp3,Sgk1,Mgst1
9_Member	GO Biological Processes	GO:0001101	response to acid chemical	-7.73636	0.00436481	#N/A	#N/A	#N/A	#N/A	#N/A	response to acid chemical	7.74072	-7.74072	-5.27028	12/340	11522,12825,12826,12832,12833,12842,12843,13036,13649,17390,17392,232174	Adh1,Col3a1,Col4a1,Col5a2,Col6a1,Col1a1,Col1a2,Ctsh,Egfr,Mmp2,Mmp3,Cyp26b1
10_Summary	GO Biological Processes	GO:0007423	sensory organ development	-7.79297	0.00436481	#N/A	#N/A	#N/A	#N/A	#N/A	sensory organ development	7.79733	-7.79733	-5.31191	15/576	12826,12831,12832,13078,13649,14451,16000,16476,18186,18596,21838,29817,57266,73230,232174,14066,56338,12512,18606,20292,11770,16773,12389	Col4a1,Col5a1,Col5a2,Cyp1b1,Egfr,Gas1,Igf1,Jun,Nrp1,Pdgfrb,Thy1,Igfbp7,Cxcl14,Bmper,Cyp26b1,F3,Txnip,Cd63,Enpp2,Ccl11,Fabp4,Lama2,Cav1
10_Member	GO Biological Processes	GO:0007423	sensory organ development	-7.79297	0.00436481	#N/A	#N/A	#N/A	#N/A	#N/A	sensory organ development	7.79733	-7.79733	-5.31191	15/576	12826,12831,12832,13078,13649,14451,16000,16476,18186,18596,21838,29817,57266,73230,232174	Col4a1,Col5a1,Col5a2,Cyp1b1,Egfr,Gas1,Igf1,Jun,Nrp1,Pdgfrb,Thy1,Igfbp7,Cxcl14,Bmper,Cyp26b1
9_Member	GO Biological Processes	GO:1901701	cellular response to oxygen-containing compound	-7.9185	0.00436481	#N/A	#N/A	#N/A	#N/A	#N/A	cellular response to oxygen-containing compound	7.92287	-7.92287	-5.42976	19/951	11747,12389,12702,12825,12826,12832,12833,12842,12843,13078,13649,16000,17390,17392,17748,20393,50706,56615,232174	Anxa5,Cav1,Socs3,Col3a1,Col4a1,Col5a2,Col6a1,Col1a1,Col1a2,Cyp1b1,Egfr,Igf1,Mmp2,Mmp3,Mt1,Sgk1,Postn,Mgst1,Cyp26b1
3_Member	GO Biological Processes	GO:0097435	supramolecular fiber organization	-7.92451	0.00436481	#N/A	#N/A	#N/A	#N/A	#N/A	supramolecular fiber organization	7.92888	-7.92888	-5.42976	15/563	12389,12406,12825,12831,12832,12842,12843,13010,13078,16948,17022,18596,20292,20393,227753	Cav1,Serpinh1,Col3a1,Col5a1,Col5a2,Col1a1,Col1a2,Cst3,Cyp1b1,Lox,Lum,Pdgfrb,Ccl11,Sgk1,Gsn
9_Summary	GO Biological Processes	GO:0071417	cellular response to organonitrogen compound	-8.05901	0.00436481	#N/A	#N/A	#N/A	#N/A	#N/A	cellular response to organonitrogen compound	8.06338	-8.06338	-5.54636	14/467	11747,12389,12702,12825,12826,12832,12833,12842,12843,13649,16000,17390,17392,20393,13078,17748,50706,56615,232174,11522,13036,16476,12512,15530,17022	Anxa5,Cav1,Socs3,Col3a1,Col4a1,Col5a2,Col6a1,Col1a1,Col1a2,Egfr,Igf1,Mmp2,Mmp3,Sgk1,Cyp1b1,Mt1,Postn,Mgst1,Cyp26b1,Adh1,Ctsh,Jun,Cd63,Hspg2,Lum
9_Member	GO Biological Processes	GO:0071417	cellular response to organonitrogen compound	-8.05901	0.00436481	#N/A	#N/A	#N/A	#N/A	#N/A	cellular response to organonitrogen compound	8.06338	-8.06338	-5.54636	14/467	11747,12389,12702,12825,12826,12832,12833,12842,12843,13649,16000,17390,17392,20393	Anxa5,Cav1,Socs3,Col3a1,Col4a1,Col5a2,Col6a1,Col1a1,Col1a2,Egfr,Igf1,Mmp2,Mmp3,Sgk1
1_Member	GO Biological Processes	GO:0040017	positive regulation of locomotion	-8.07785	7.28709	-7.28709	-4.29673	12/471	11745,12156,12778,13614,14173,14268,16782,19225,20296,21813,56233,67916	Anxa3,Bmp2,Ackr3,Edn1,Fgf2,Fn1,Lamc2,Ptgs2,Ccl2,Tgfbr2,Hdac7,Plpp3	positive regulation of locomotion	15.3649	-15.3649	-12.5039	21/471	12842,13036,13078,13649,14066,16000,16476,16777,17390,17392,18186,18596,18606,20292,20692,21930,50706,57266,84094,93695,665700	Col1a1,Ctsh,Cyp1b1,Egfr,F3,Igf1,Jun,Lamb1,Mmp2,Mmp3,Nrp1,Pdgfrb,Enpp2,Ccl11,Sparc,Tnfaip6,Postn,Cxcl14,Plvap,Gpnmb,Hmcn2
1_Member	Reactome Gene Sets	R-MMU-6806834	Signaling by MET	-8.09569	0.00436481	#N/A	#N/A	#N/A	#N/A	#N/A	Signaling by MET	8.10006	-8.10006	-5.57476	7/63	12825,12831,12832,12842,12843,16773,16777	Col3a1,Col5a1,Col5a2,Col1a1,Col1a2,Lama2,Lamb1
1_Member	GO Biological Processes	GO:0051272	positive regulation of cellular component movement	-8.23137	7.4719	-7.4719	-4.40669	12/453	11745,12156,12778,13614,14173,14268,16782,19225,20296,21813,56233,67916	Anxa3,Bmp2,Ackr3,Edn1,Fgf2,Fn1,Lamc2,Ptgs2,Ccl2,Tgfbr2,Hdac7,Plpp3	positive regulation of cellular component movement	15.7033	-15.7033	-12.8237	21/453	12842,13036,13078,13649,14066,16000,16476,16777,17390,17392,18186,18596,18606,20292,20692,21930,50706,57266,84094,93695,665700	Col1a1,Ctsh,Cyp1b1,Egfr,F3,Igf1,Jun,Lamb1,Mmp2,Mmp3,Nrp1,Pdgfrb,Enpp2,Ccl11,Sparc,Tnfaip6,Postn,Cxcl14,Plvap,Gpnmb,Hmcn2
1_Member	GO Biological Processes	GO:0072358	cardiovascular system development	-8.35921	9.16918	-9.16918	-5.70604	16/676	11745,12778,13614,14173,14268,18133,19225,20296,20319,20348,21813,56233,67888,67916,74155,77446	Anxa3,Ackr3,Edn1,Fgf2,Fn1,Nov,Ptgs2,Ccl2,Sfrp2,Sema3c,Tgfbr2,Hdac7,Tmem100,Plpp3,Errfi1,Heg1	cardiovascular system development	17.5284	-17.5284	-14.5175	26/676	11816,12389,12702,12825,12826,12827,12831,12842,12843,13036,13078,14066,15446,15530,16000,16476,16948,17390,18186,18596,18606,20292,20692,21838,57875,73230	Apoe,Cav1,Socs3,Col3a1,Col4a1,Col4a2,Col5a1,Col1a1,Col1a2,Ctsh,Cyp1b1,F3,Hpgd,Hspg2,Igf1,Jun,Lox,Mmp2,Nrp1,Pdgfrb,Enpp2,Ccl11,Sparc,Thy1,Angptl4,Bmper
1_Member	GO Biological Processes	GO:0001944	vasculature development	-8.45664	9.31013	-9.31013	-5.7678	16/661	11745,12778,13614,14173,14268,18133,19225,20296,20319,20348,21813,56233,67888,67916,74155,77446	Anxa3,Ackr3,Edn1,Fgf2,Fn1,Nov,Ptgs2,Ccl2,Sfrp2,Sema3c,Tgfbr2,Hdac7,Tmem100,Plpp3,Errfi1,Heg1	vasculature development	17.7668	-17.7668	-14.7016	26/661	11816,12389,12702,12825,12826,12827,12831,12842,12843,13036,13078,14066,15446,15530,16000,16476,16948,17390,18186,18596,18606,20292,20692,21838,57875,73230,11838,12832,20393,24063,50706,227753,12512,114886	Apoe,Cav1,Socs3,Col3a1,Col4a1,Col4a2,Col5a1,Col1a1,Col1a2,Ctsh,Cyp1b1,F3,Hpgd,Hspg2,Igf1,Jun,Lox,Mmp2,Nrp1,Pdgfrb,Enpp2,Ccl11,Sparc,Thy1,Angptl4,Bmper,Arc,Col5a2,Sgk1,Spry1,Postn,Gsn,Cd63,Cygb
1_Member	GO Biological Processes	GO:0001568	blood vessel development	-8.49052	8.61289	-8.61289	-5.32583	15/633	11745,12778,13614,14173,14268,18133,19225,20296,20319,20348,21813,56233,67888,67916,77446	Anxa3,Ackr3,Edn1,Fgf2,Fn1,Nov,Ptgs2,Ccl2,Sfrp2,Sema3c,Tgfbr2,Hdac7,Tmem100,Plpp3,Heg1	blood vessel development	17.1034	-17.1034	-14.1174	25/633	11816,12389,12702,12825,12826,12827,12831,12842,12843,13036,13078,14066,15446,15530,16476,16948,17390,18186,18596,18606,20292,20692,21838,57875,73230	Apoe,Cav1,Socs3,Col3a1,Col4a1,Col4a2,Col5a1,Col1a1,Col1a2,Ctsh,Cyp1b1,F3,Hpgd,Hspg2,Jun,Lox,Mmp2,Nrp1,Pdgfrb,Enpp2,Ccl11,Sparc,Thy1,Angptl4,Bmper
1_Member	KEGG Pathway	ko05146	Amoebiasis	-9.21289	0.00436481	#N/A	#N/A	#N/A	#N/A	#N/A	Amoebiasis	9.21726	-9.21726	-6.66616	9/106	12825,12826,12827,12829,12842,12843,16773,16777,226519	Col3a1,Col4a1,Col4a2,Col4a4,Col1a1,Col1a2,Lama2,Lamb1,Lamc1
1_Member	KEGG Pathway	mmu05146	Amoebiasis	-9.21289	0.00436481	#N/A	#N/A	#N/A	#N/A	#N/A	Amoebiasis	9.21726	-9.21726	-6.66616	9/106	12825,12826,12827,12829,12842,12843,16773,16777,226519	Col3a1,Col4a1,Col4a2,Col4a4,Col1a1,Col1a2,Lama2,Lamb1,Lamc1
1_Member	Reactome Gene Sets	R-MMU-2214320	Anchoring fibril formation	-9.28922	0.00436481	#N/A	#N/A	#N/A	#N/A	#N/A	Anchoring fibril formation	9.29358	-9.29358	-6.72438	5/11	12826,12827,12829,12842,12843	Col4a1,Col4a2,Col4a4,Col1a1,Col1a2
6_Member	GO Biological Processes	GO:0044236	multicellular organism metabolic process	-9.36343	0.00436481	#N/A	#N/A	#N/A	#N/A	#N/A	multicellular organism metabolic process	9.3678	-9.3678	-6.78926	9/102	12406,12831,12842,13038,17390,17392,17534,18596,114886	Serpinh1,Col5a1,Col1a1,Ctsk,Mmp2,Mmp3,Mrc2,Pdgfrb,Cygb
7_Summary	GO Biological Processes	GO:0031589	cell-substrate adhesion	-9.49944	0.00436481	#N/A	#N/A	#N/A	#N/A	#N/A	cell-substrate adhesion	9.5038	-9.5038	-6.89597	13/296	12512,12825,12842,14758,16777,18074,18606,21838,50706,53867,64074,67896,226519,12389	Cd63,Col3a1,Col1a1,Gpm6b,Lamb1,Nid2,Enpp2,Thy1,Postn,Col5a3,Smoc2,Ccdc80,Lamc1,Cav1
7_Member	GO Biological Processes	GO:0031589	cell-substrate adhesion	-9.49944	0.00436481	#N/A	#N/A	#N/A	#N/A	#N/A	cell-substrate adhesion	9.5038	-9.5038	-6.89597	13/296	12512,12825,12842,14758,16777,18074,18606,21838,50706,53867,64074,67896,226519	Cd63,Col3a1,Col1a1,Gpm6b,Lamb1,Nid2,Enpp2,Thy1,Postn,Col5a3,Smoc2,Ccdc80,Lamc1
1_Member	Reactome Gene Sets	R-MMU-3000157	Laminin interactions	-9.63581	0.00436481	#N/A	#N/A	#N/A	#N/A	#N/A	Laminin interactions	9.64018	-9.64018	-7.02213	6/21	12826,12827,12829,16773,16777,18074	Col4a1,Col4a2,Col4a4,Lama2,Lamb1,Nid2
2_Member	GO Biological Processes	GO:0030155	regulation of cell adhesion	-9.90491	0.00436481	#N/A	#N/A	#N/A	#N/A	#N/A	regulation of cell adhesion	9.90928	-9.90928	-7.28077	18/634	12389,12512,12842,13078,14758,16000,16773,16777,17390,18606,21838,50706,64074,67374,67896,93695,227753,232174	Cav1,Cd63,Col1a1,Cyp1b1,Gpm6b,Igf1,Lama2,Lamb1,Mmp2,Enpp2,Thy1,Postn,Smoc2,Jam2,Ccdc80,Gpnmb,Gsn,Cyp26b1
1_Member	Reactome Gene Sets	R-MMU-8875878	MET promotes cell motility	-10.0652	0.00436481	#N/A	#N/A	#N/A	#N/A	#N/A	MET promotes cell motility	10.0696	-10.0696	-7.43032	7/34	12825,12831,12832,12842,12843,16773,16777	Col3a1,Col5a1,Col5a2,Col1a1,Col1a2,Lama2,Lamb1
6_Member	GO Biological Processes	GO:0044259	multicellular organismal macromolecule metabolic process	-10.2757	0.00436481	#N/A	#N/A	#N/A	#N/A	#N/A	multicellular organismal macromolecule metabolic process	10.2801	-10.2801	-7.62987	9/81	12406,12831,12842,13038,17390,17392,17534,18596,114886	Serpinh1,Col5a1,Col1a1,Ctsk,Mmp2,Mmp3,Mrc2,Pdgfrb,Cygb
6_Summary	GO Biological Processes	GO:0032963	collagen metabolic process	-10.3254	0.00436481	#N/A	#N/A	#N/A	#N/A	#N/A	collagen metabolic process	10.3298	-10.3298	-7.66826	9/80	12406,12831,12842,13038,17390,17392,17534,18596,114886,11522,11816,12496,13078,15483,16000,16956,18606,232174	Serpinh1,Col5a1,Col1a1,Ctsk,Mmp2,Mmp3,Mrc2,Pdgfrb,Cygb,Adh1,Apoe,Entpd2,Cyp1b1,Hsd11b1,Igf1,Lpl,Enpp2,Cyp26b1
6_Member	GO Biological Processes	GO:0032963	collagen metabolic process	-10.3254	0.00436481	#N/A	#N/A	#N/A	#N/A	#N/A	collagen metabolic process	10.3298	-10.3298	-7.66826	9/80	12406,12831,12842,13038,17390,17392,17534,18596,114886	Serpinh1,Col5a1,Col1a1,Ctsk,Mmp2,Mmp3,Mrc2,Pdgfrb,Cygb
1_Summary	GO Biological Processes	GO:0030334	regulation of cell migration	-10.5149	9.77643	-9.77643	-5.98916	17/714	11745,12156,12778,13614,14173,14268,16011,16782,17965,18133,19225,20296,20319,21813,56233,67916,216616,56320,20348,67888,74155,77446,13482,16421,14457,57764,59036,66175,231507	Anxa3,Bmp2,Ackr3,Edn1,Fgf2,Fn1,Igfbp5,Lamc2,Nbl1,Nov,Ptgs2,Ccl2,Sfrp2,Tgfbr2,Hdac7,Plpp3,Efemp1,Dbn1,Sema3c,Tmem100,Errfi1,Heg1,Dpp4,Itgb7,Gas7,Ntn4,Dact1,Mustn1,Plac8	regulation of cell migration	20.2913	-20.2913	-16.9531	29/714	11816,12512,12825,12842,13036,13078,13649,14066,16000,16476,16773,16777,17390,17392,18596,18606,20292,20692,21838,21930,50706,57266,73230,84094,93695,114886,227753,242608,665700	Apoe,Cd63,Col3a1,Col1a1,Ctsh,Cyp1b1,Egfr,F3,Igf1,Jun,Lama2,Lamb1,Mmp2,Mmp3,Pdgfrb,Enpp2,Ccl11,Sparc,Thy1,Tnfaip6,Postn,Cxcl14,Bmper,Plvap,Gpnmb,Cygb,Gsn,Podn,Hmcn2
1_Member	GO Biological Processes	GO:0030334	regulation of cell migration	-10.5149	9.77643	-9.77643	-5.98916	17/714	11745,12156,12778,13614,14173,14268,16011,16782,17965,18133,19225,20296,20319,21813,56233,67916,216616	Anxa3,Bmp2,Ackr3,Edn1,Fgf2,Fn1,Igfbp5,Lamc2,Nbl1,Nov,Ptgs2,Ccl2,Sfrp2,Tgfbr2,Hdac7,Plpp3,Efemp1	regulation of cell migration	20.2913	-20.2913	-16.9531	29/714	11816,12512,12825,12842,13036,13078,13649,14066,16000,16476,16773,16777,17390,17392,18596,18606,20292,20692,21838,21930,50706,57266,73230,84094,93695,114886,227753,242608,665700	Apoe,Cd63,Col3a1,Col1a1,Ctsh,Cyp1b1,Egfr,F3,Igf1,Jun,Lama2,Lamb1,Mmp2,Mmp3,Pdgfrb,Enpp2,Ccl11,Sparc,Thy1,Tnfaip6,Postn,Cxcl14,Bmper,Plvap,Gpnmb,Cygb,Gsn,Podn,Hmcn2
1_Member	KEGG Pathway	mmu04151	PI3K-Akt signaling pathway	-10.8311	0.00436481	#N/A	#N/A	#N/A	#N/A	#N/A	PI3K-Akt signaling pathway	10.8355	-10.8355	-8.15052	15/346	12826,12827,12829,12833,12834,12835,12842,12843,13649,16000,16773,16777,18596,20393,226519	Col4a1,Col4a2,Col4a4,Col6a1,Col6a2,Col6a3,Col1a1,Col1a2,Egfr,Igf1,Lama2,Lamb1,Pdgfrb,Sgk1,Lamc1
1_Member	KEGG Pathway	ko04151	PI3K-Akt signaling pathway	-10.8311	0.00436481	#N/A	#N/A	#N/A	#N/A	#N/A	PI3K-Akt signaling pathway	10.8355	-10.8355	-8.15052	15/346	12826,12827,12829,12833,12834,12835,12842,12843,13649,16000,16773,16777,18596,20393,226519	Col4a1,Col4a2,Col4a4,Col6a1,Col6a2,Col6a3,Col1a1,Col1a2,Egfr,Igf1,Lama2,Lamb1,Pdgfrb,Sgk1,Lamc1
1_Member	GO Biological Processes	GO:0040012	regulation of locomotion	-11.0576	9.75334	-9.75334	-5.98916	18/823	11745,12156,12778,13614,14173,14268,16011,16782,17965,18133,19225,20296,20319,21813,56233,56320,67916,216616	Anxa3,Bmp2,Ackr3,Edn1,Fgf2,Fn1,Igfbp5,Lamc2,Nbl1,Nov,Ptgs2,Ccl2,Sfrp2,Tgfbr2,Hdac7,Dbn1,Plpp3,Efemp1	regulation of locomotion	20.811	-20.811	-17.3478	31/823	11747,11816,12512,12825,12842,13036,13078,13649,14066,16000,16476,16773,16777,17390,17392,18186,18596,18606,20292,20692,21838,21930,50706,57266,73230,84094,93695,114886,227753,242608,665700	Anxa5,Apoe,Cd63,Col3a1,Col1a1,Ctsh,Cyp1b1,Egfr,F3,Igf1,Jun,Lama2,Lamb1,Mmp2,Mmp3,Nrp1,Pdgfrb,Enpp2,Ccl11,Sparc,Thy1,Tnfaip6,Postn,Cxcl14,Bmper,Plvap,Gpnmb,Cygb,Gsn,Podn,Hmcn2
1_Member	Reactome Gene Sets	R-MMU-8874081	MET activates PTK2 signaling	-11.1008	0.00436481	#N/A	#N/A	#N/A	#N/A	#N/A	MET activates PTK2 signaling	11.1052	-11.1052	-8.39536	7/25	12825,12831,12832,12842,12843,16773,16777	Col3a1,Col5a1,Col5a2,Col1a1,Col1a2,Lama2,Lamb1
1_Member	GO Biological Processes	GO:2000145	regulation of cell motility	-11.3907	9.44906	-9.44906	-5.80982	17/750	11745,12156,12778,13614,14173,14268,16011,16782,17965,18133,19225,20296,20319,21813,56233,67916,216616	Anxa3,Bmp2,Ackr3,Edn1,Fgf2,Fn1,Igfbp5,Lamc2,Nbl1,Nov,Ptgs2,Ccl2,Sfrp2,Tgfbr2,Hdac7,Plpp3,Efemp1	regulation of cell motility	20.8398	-20.8398	-17.3478	30/750	11747,11816,12512,12825,12842,13036,13078,13649,14066,16000,16476,16773,16777,17390,17392,18596,18606,20292,20692,21838,21930,50706,57266,73230,84094,93695,114886,227753,242608,665700	Anxa5,Apoe,Cd63,Col3a1,Col1a1,Ctsh,Cyp1b1,Egfr,F3,Igf1,Jun,Lama2,Lamb1,Mmp2,Mmp3,Pdgfrb,Enpp2,Ccl11,Sparc,Thy1,Tnfaip6,Postn,Cxcl14,Bmper,Plvap,Gpnmb,Cygb,Gsn,Podn,Hmcn2
4_Member	Reactome Gene Sets	R-MMU-3000171	Non-integrin membrane-ECM interactions	-12.1197	3.66493	-3.66493	-1.62503	3/35	14173,14268,57764	Fgf2,Fn1,Ntn4	Non-integrin membrane-ECM interactions	15.7846	-15.7846	-12.8443	10/35	12825,12826,12827,12829,12831,12832,12842,12843,16773,16777	Col3a1,Col4a1,Col4a2,Col4a4,Col5a1,Col5a2,Col1a1,Col1a2,Lama2,Lamb1
1_Member	GO Biological Processes	GO:0051270	regulation of cellular component movement	-12.1898	9.75334	-9.75334	-5.98916	18/823	11745,12156,12778,13614,14173,14268,16011,16782,17965,18133,19225,20296,20319,21813,56233,56320,67916,216616	Anxa3,Bmp2,Ackr3,Edn1,Fgf2,Fn1,Igfbp5,Lamc2,Nbl1,Nov,Ptgs2,Ccl2,Sfrp2,Tgfbr2,Hdac7,Dbn1,Plpp3,Efemp1	regulation of cellular component movement	21.9431	-21.9431	-18.0029	32/823	11747,11816,12389,12512,12825,12842,13036,13078,13649,14066,16000,16476,16773,16777,17390,17392,18186,18596,18606,20292,20692,21838,21930,50706,57266,73230,84094,93695,114886,227753,242608,665700,14758,64074,67374,67896,232174	Anxa5,Apoe,Cav1,Cd63,Col3a1,Col1a1,Ctsh,Cyp1b1,Egfr,F3,Igf1,Jun,Lama2,Lamb1,Mmp2,Mmp3,Nrp1,Pdgfrb,Enpp2,Ccl11,Sparc,Thy1,Tnfaip6,Postn,Cxcl14,Bmper,Plvap,Gpnmb,Cygb,Gsn,Podn,Hmcn2,Gpm6b,Smoc2,Jam2,Ccdc80,Cyp26b1
3_Member	GO Biological Processes	GO:0030199	collagen fibril organization	-13.3037	0.00436481	#N/A	#N/A	#N/A	#N/A	#N/A	collagen fibril organization	13.3081	-13.3081	-10.572	9/39	12406,12825,12831,12832,12842,12843,13078,16948,17022	Serpinh1,Col3a1,Col5a1,Col5a2,Col1a1,Col1a2,Cyp1b1,Lox,Lum
1_Member	Reactome Gene Sets	R-MMU-419037	NCAM1 interactions	-14.3063	0.00436481	#N/A	#N/A	#N/A	#N/A	#N/A	NCAM1 interactions	14.3107	-14.3107	-11.5465	8/19	12825,12826,12827,12829,12831,12832,12833,12834	Col3a1,Col4a1,Col4a2,Col4a4,Col5a1,Col5a2,Col6a1,Col6a2
1_Member	Reactome Gene Sets	R-MMU-3000178	ECM proteoglycans	-14.3135	0.00436481	#N/A	#N/A	#N/A	#N/A	#N/A	ECM proteoglycans	14.3179	-14.3179	-11.5465	9/31	12111,12825,12831,12832,12833,12834,12842,12843,20692	Bgn,Col3a1,Col5a1,Col5a2,Col6a1,Col6a2,Col1a1,Col1a2,Sparc
1_Member	KEGG Pathway	mmu04512	ECM-receptor interaction	-14.9829	0.00436481	#N/A	#N/A	#N/A	#N/A	#N/A	ECM-receptor interaction	14.9873	-14.9873	-12.1773	12/83	12826,12827,12829,12833,12834,12835,12842,12843,15530,16773,16777,226519	Col4a1,Col4a2,Col4a4,Col6a1,Col6a2,Col6a3,Col1a1,Col1a2,Hspg2,Lama2,Lamb1,Lamc1
1_Member	KEGG Pathway	ko04512	ECM-receptor interaction	-14.9829	0.00436481	#N/A	#N/A	#N/A	#N/A	#N/A	ECM-receptor interaction	14.9873	-14.9873	-12.1773	12/83	12826,12827,12829,12833,12834,12835,12842,12843,15530,16773,16777,226519	Col4a1,Col4a2,Col4a4,Col6a1,Col6a2,Col6a3,Col1a1,Col1a2,Hspg2,Lama2,Lamb1,Lamc1
1_Member	KEGG Pathway	mmu04510	Focal adhesion	-15.7087	0.00436481	#N/A	#N/A	#N/A	#N/A	#N/A	Focal adhesion	15.713	-15.713	-12.8237	16/199	12389,12826,12827,12829,12833,12834,12835,12842,12843,13649,16000,16476,16773,16777,18596,226519	Cav1,Col4a1,Col4a2,Col4a4,Col6a1,Col6a2,Col6a3,Col1a1,Col1a2,Egfr,Igf1,Jun,Lama2,Lamb1,Pdgfrb,Lamc1
1_Member	KEGG Pathway	ko04510	Focal adhesion	-15.7087	0.00436481	#N/A	#N/A	#N/A	#N/A	#N/A	Focal adhesion	15.713	-15.713	-12.8237	16/199	12389,12826,12827,12829,12833,12834,12835,12842,12843,13649,16000,16476,16773,16777,18596,226519	Cav1,Col4a1,Col4a2,Col4a4,Col6a1,Col6a2,Col6a3,Col1a1,Col1a2,Egfr,Igf1,Jun,Lama2,Lamb1,Pdgfrb,Lamc1
1_Member	Reactome Gene Sets	R-MMU-216083	Integrin cell surface interactions	-16.9819	0.00436481	#N/A	#N/A	#N/A	#N/A	#N/A	Integrin cell surface interactions	16.9863	-16.9863	-14.0237	12/58	12825,12826,12827,12829,12831,12832,12833,12834,12842,12843,17022,67374	Col3a1,Col4a1,Col4a2,Col4a4,Col5a1,Col5a2,Col6a1,Col6a2,Col1a1,Col1a2,Lum,Jam2
2_Summary	Reactome Gene Sets	R-MMU-1474244	Extracellular matrix organization	-17.2902	8.84794	-8.84794	-5.45174	10/202	12156,12818,14118,14173,14268,16421,50530,57764,76477,216616,20296,67916	Bmp2,Col14a1,Fbn1,Fgf2,Fn1,Itgb7,Mfap5,Ntn4,Pcolce2,Efemp1,Ccl2,Plpp3	Extracellular matrix organization	26.1381	-26.1381	-21.8968	23/202	12111,12406,12819,12825,12826,12827,12829,12831,12832,12833,12834,12842,12843,13038,16773,16777,16948,17022,17390,18074,18542,20692,67374,12835,17380,53867,12389,13649,16000,16476,18596,226519,15530,20393,14066,18186,11770,56338,232174	Bgn,Serpinh1,Col15a1,Col3a1,Col4a1,Col4a2,Col4a4,Col5a1,Col5a2,Col6a1,Col6a2,Col1a1,Col1a2,Ctsk,Lama2,Lamb1,Lox,Lum,Mmp2,Nid2,Pcolce,Sparc,Jam2,Col6a3,Mme,Col5a3,Cav1,Egfr,Igf1,Jun,Pdgfrb,Lamc1,Hspg2,Sgk1,F3,Nrp1,Fabp4,Txnip,Cyp26b1
2_Member	Reactome Gene Sets	R-MMU-1474244	Extracellular matrix organization	-17.2902	8.84794	-8.84794	-5.45174	10/202	12156,12818,14118,14173,14268,16421,50530,57764,76477,216616	Bmp2,Col14a1,Fbn1,Fgf2,Fn1,Itgb7,Mfap5,Ntn4,Pcolce2,Efemp1	Extracellular matrix organization	26.1381	-26.1381	-21.8968	23/202	12111,12406,12819,12825,12826,12827,12829,12831,12832,12833,12834,12842,12843,13038,16773,16777,16948,17022,17390,18074,18542,20692,67374,12835,17380,53867,12389,13649,16000,16476,18596,226519,15530,20393,14066,18186,11770,56338,232174	Bgn,Serpinh1,Col15a1,Col3a1,Col4a1,Col4a2,Col4a4,Col5a1,Col5a2,Col6a1,Col6a2,Col1a1,Col1a2,Ctsk,Lama2,Lamb1,Lox,Lum,Mmp2,Nid2,Pcolce,Sparc,Jam2,Col6a3,Mme,Col5a3,Cav1,Egfr,Igf1,Jun,Pdgfrb,Lamc1,Hspg2,Sgk1,F3,Nrp1,Fabp4,Txnip,Cyp26b1
1_Member	Reactome Gene Sets	R-MMU-1474228	Degradation of the extracellular matrix	-17.5487	0.00436481	#N/A	#N/A	#N/A	#N/A	#N/A	Degradation of the extracellular matrix	17.5531	-17.5531	-14.5175	14/95	12819,12825,12826,12827,12829,12831,12832,12833,12834,12842,12843,13038,16777,17390	Col15a1,Col3a1,Col4a1,Col4a2,Col4a4,Col5a1,Col5a2,Col6a1,Col6a2,Col1a1,Col1a2,Ctsk,Lamb1,Mmp2
1_Member	KEGG Pathway	ko04974	Protein digestion and absorption	-17.8958	0.00436481	#N/A	#N/A	#N/A	#N/A	#N/A	Protein digestion and absorption	17.9002	-17.9002	-14.805	14/90	12819,12825,12826,12827,12829,12831,12832,12833,12834,12835,12842,12843,17380,53867	Col15a1,Col3a1,Col4a1,Col4a2,Col4a4,Col5a1,Col5a2,Col6a1,Col6a2,Col6a3,Col1a1,Col1a2,Mme,Col5a3
1_Member	KEGG Pathway	mmu04974	Protein digestion and absorption	-17.8958	0.00436481	#N/A	#N/A	#N/A	#N/A	#N/A	Protein digestion and absorption	17.9002	-17.9002	-14.805	14/90	12819,12825,12826,12827,12829,12831,12832,12833,12834,12835,12842,12843,17380,53867	Col15a1,Col3a1,Col4a1,Col4a2,Col4a4,Col5a1,Col5a2,Col6a1,Col6a2,Col6a3,Col1a1,Col1a2,Mme,Col5a3
1_Member	Reactome Gene Sets	R-MMU-2022090	Assembly of collagen fibrils and other multimeric structures	-18.1791	0.00436481	#N/A	#N/A	#N/A	#N/A	#N/A	Assembly of collagen fibrils and other multimeric structures	18.1835	-18.1835	-15.0213	11/33	12825,12826,12827,12829,12831,12832,12833,12834,12842,12843,16948	Col3a1,Col4a1,Col4a2,Col4a4,Col5a1,Col5a2,Col6a1,Col6a2,Col1a1,Col1a2,Lox
1_Member	Reactome Gene Sets	R-MMU-8948216	Collagen chain trimerization	-18.1791	0.00436481	#N/A	#N/A	#N/A	#N/A	#N/A	Collagen chain trimerization	18.1835	-18.1835	-15.0213	11/33	12819,12825,12826,12827,12829,12831,12832,12833,12834,12842,12843	Col15a1,Col3a1,Col4a1,Col4a2,Col4a4,Col5a1,Col5a2,Col6a1,Col6a2,Col1a1,Col1a2
1_Member	Reactome Gene Sets	R-MMU-1650814	Collagen biosynthesis and modifying enzymes	-19.8045	0.00436481	#N/A	#N/A	#N/A	#N/A	#N/A	Collagen biosynthesis and modifying enzymes	19.8089	-19.8089	-16.5676	13/50	12406,12819,12825,12826,12827,12829,12831,12832,12833,12834,12842,12843,18542	Serpinh1,Col15a1,Col3a1,Col4a1,Col4a2,Col4a4,Col5a1,Col5a2,Col6a1,Col6a2,Col1a1,Col1a2,Pcolce
1_Member	Reactome Gene Sets	R-MMU-1442490	Collagen degradation	-20.202	0.00436481	#N/A	#N/A	#N/A	#N/A	#N/A	Collagen degradation	20.2063	-20.2063	-16.9193	13/47	12819,12825,12826,12827,12829,12831,12832,12833,12834,12842,12843,13038,17390	Col15a1,Col3a1,Col4a1,Col4a2,Col4a4,Col5a1,Col5a2,Col6a1,Col6a2,Col1a1,Col1a2,Ctsk,Mmp2
1_Member	Reactome Gene Sets	R-MMU-1474290	Collagen formation	-20.6829	0.00436481	#N/A	#N/A	#N/A	#N/A	#N/A	Collagen formation	20.6873	-20.6873	-17.2911	14/59	12406,12819,12825,12826,12827,12829,12831,12832,12833,12834,12842,12843,16948,18542	Serpinh1,Col15a1,Col3a1,Col4a1,Col4a2,Col4a4,Col5a1,Col5a2,Col6a1,Col6a2,Col1a1,Col1a2,Lox,Pcolce
3_Member	GO Biological Processes	GO:0043062	extracellular structure organization	-21.4459	0.00436481	#N/A	#N/A	#N/A	#N/A	#N/A	extracellular structure organization	21.4502	-21.4502	-17.811	20/202	12406,12825,12826,12829,12831,12832,12842,12843,13078,14758,15530,16948,17022,21810,50706,53867,64074,67896,78892,226519	Serpinh1,Col3a1,Col4a1,Col4a4,Col5a1,Col5a2,Col1a1,Col1a2,Cyp1b1,Gpm6b,Hspg2,Lox,Lum,Tgfbi,Postn,Col5a3,Smoc2,Ccdc80,Crispld2,Lamc1
3_Summary	GO Biological Processes	GO:0030198	extracellular matrix organization	-21.4898	0.00436481	#N/A	#N/A	#N/A	#N/A	#N/A	extracellular matrix organization	21.4941	-21.4941	-17.811	20/201	12406,12825,12826,12829,12831,12832,12842,12843,13078,14758,15530,16948,17022,21810,50706,53867,64074,67896,78892,226519,12389,13010,18596,20292,20393,227753	Serpinh1,Col3a1,Col4a1,Col4a4,Col5a1,Col5a2,Col1a1,Col1a2,Cyp1b1,Gpm6b,Hspg2,Lox,Lum,Tgfbi,Postn,Col5a3,Smoc2,Ccdc80,Crispld2,Lamc1,Cav1,Cst3,Pdgfrb,Ccl11,Sgk1,Gsn
3_Member	GO Biological Processes	GO:0030198	extracellular matrix organization	-21.4898	0.00436481	#N/A	#N/A	#N/A	#N/A	#N/A	extracellular matrix organization	21.4941	-21.4941	-17.811	20/201	12406,12825,12826,12829,12831,12832,12842,12843,13078,14758,15530,16948,17022,21810,50706,53867,64074,67896,78892,226519	Serpinh1,Col3a1,Col4a1,Col4a4,Col5a1,Col5a2,Col1a1,Col1a2,Cyp1b1,Gpm6b,Hspg2,Lox,Lum,Tgfbi,Postn,Col5a3,Smoc2,Ccdc80,Crispld2,Lamc1

## Sheet: C1_Annotation_h
Cluster1_Annotation_Human_metascape
Input ID	Gene ID	Type	Tax ID	Homologene Gene ID	Homologene Gene Tax ID	Gene Symbol	Description	Biological Process (GO)	Kinase Class (UniProt)	Protein Function (Protein Atlas)	Subcellular Location (Protein Atlas)	Drug (DrugBank)	Canonical Pathways	Hallmark Gene Sets	R-HSA-1474244 Extracellular matrix organizat	GO:0001944 vasculature development	GO:0009790 embryo development	R-HSA-2129379 Molecules associated with elas	GO:0051241 negative regulation of multice	GO:0007167 enzyme linked receptor protein	GO:0044342 type B pancreatic cell prolife	GO:0006954 inflammatory response	GO:0001570 vasculogenesis	GO:0060541 respiratory system development	GO:0006636 unsaturated fatty acid biosynt	GO:0043408 regulation of MAPK cascade	GO:2000027 regulation of organ morphogene	GO:0045597 positive regulation of cell di	GO:0033627 cell adhesion mediated by inte	GO:0009226 nucleotide-sugar biosynthetic	GO:0061041 regulation of wound healing	GO:0003208 cardiac ventricle morphogenesi	GO:0050900 leukocyte migration	GO:0031099 regeneration
Krtdap	64661	symbol	M. musculus	388533	H. sapiens	KRTDAP	keratinocyte differentiation associated protein	GO:0030154 cell differentiation;GO:0048869 cellular developmental process;GO:0044767 single-organism developmental process							0.0	0.0	0.0	0.0	0.0	0.0	0.0	0.0	0.0	0.0	0.0	0.0	0.0	0.0	0.0	0.0	0.0	0.0	0.0	0.0
Car8	12319	symbol	M. musculus	767	H. sapiens	CA8	carbonic anhydrase 8	GO:0006730 one-carbon metabolic process;GO:0048015 phosphatidylinositol-mediated signaling;GO:0048017 inositol lipid-mediated signaling				Zonisamide (Zinc ion binding)			0.0	0.0	0.0	0.0	0.0	0.0	0.0	0.0	0.0	0.0	0.0	0.0	0.0	0.0	0.0	0.0	0.0	0.0	0.0	0.0
Dmkn	73712	symbol	M. musculus	93099	H. sapiens	DMKN	dermokine	GO:1903575 cornified envelope assembly;GO:0071709 membrane assembly;GO:0044091 membrane biogenesis			Cytosol;Nucleoplasm(Approved)				0.0	0.0	0.0	0.0	0.0	0.0	0.0	0.0	0.0	0.0	0.0	0.0	0.0	0.0	0.0	0.0	0.0	0.0	0.0	0.0
Sbsn	282619	symbol	M. musculus	374897	H. sapiens	SBSN	suprabasin	GO:0008150 biological_process			Vesicles(Approved)				0.0	0.0	0.0	0.0	0.0	0.0	0.0	0.0	0.0	0.0	0.0	0.0	0.0	0.0	0.0	0.0	0.0	0.0	0.0	0.0
Chst1	76969	symbol	M. musculus	8534	H. sapiens	CHST1	carbohydrate sulfotransferase 1	GO:0018146 keratan sulfate biosynthetic process;GO:0042339 keratan sulfate metabolic process;GO:0006012 galactose metabolic process		Enzymes/ENZYME proteins/Transferases				(M5937)HALLMARK GLYCOLYSIS	0.0	0.0	0.0	0.0	0.0	0.0	0.0	1.0	0.0	0.0	0.0	0.0	0.0	0.0	0.0	0.0	0.0	0.0	0.0	0.0
Duoxa1	213696	symbol	M. musculus	90527	H. sapiens	DUOXA1	dual oxidase maturation factor 1	GO:2000609 regulation of thyroid hormone generation;GO:0006590 thyroid hormone generation;GO:0042403 thyroid hormone metabolic process							0.0	0.0	0.0	0.0	0.0	0.0	0.0	1.0	0.0	0.0	1.0	0.0	0.0	1.0	1.0	0.0	0.0	0.0	0.0	0.0
Itgb7	16421	symbol	M. musculus	3695	H. sapiens	ITGB7	integrin subunit beta 7	GO:0003366 cell-matrix adhesion involved in ameboidal cell migration;GO:0050901 leukocyte tethering or rolling;GO:0046718 viral entry into host cell			Cytosol;Plasma membrane(Approved)	R1295 (Virus receptor activity);MLN-02 (Virus receptor activity);Vedolizumab (Virus receptor activity)	(M212)PID INTEGRIN5 PATHWAY; (M47)PID INTEGRIN CS PATHWAY; (M156)PID ECADHERIN NASCENT AJ PATHWAY	(M5913)HALLMARK INTERFERON GAMMA RESPONSE	1.0	1.0	0.0	0.0	0.0	0.0	0.0	0.0	0.0	0.0	0.0	0.0	0.0	0.0	0.0	0.0	0.0	0.0	1.0	0.0
Aldh1a3	56847	symbol	M. musculus	220	H. sapiens	ALDH1A3	aldehyde dehydrogenase 1 family member A3	GO:0021768 nucleus accumbens development;GO:0002072 optic cup morphogenesis involved in camera-type eye development;GO:0002138 retinoic acid biosynthetic process		Enzymes/ENZYME proteins/Oxidoreductases	Cytosol;Nucleus(Validated)	NADH (Thyroid hormone binding);Vitamin A (Thyroid hormone binding)		(M5908)HALLMARK ANDROGEN RESPONSE; (M5953)HALLMARK KRAS SIGNALING UP	0.0	1.0	1.0	1.0	0.0	0.0	0.0	0.0	0.0	1.0	1.0	0.0	0.0	0.0	1.0	0.0	0.0	0.0	0.0	1.0
Pi16	74116	symbol	M. musculus	221476	H. sapiens	PI16	peptidase inhibitor 16	GO:0010466 negative regulation of peptidase activity;GO:0045861 negative regulation of proteolysis;GO:0051346 negative regulation of hydrolase activity							0.0	0.0	0.0	0.0	0.0	0.0	0.0	0.0	0.0	0.0	0.0	0.0	0.0	0.0	0.0	0.0	0.0	0.0	0.0	0.0
Limch1	77569	symbol	M. musculus	22998	H. sapiens	LIMCH1	LIM and calponin homology domains 1	GO:0031032 actomyosin structure organization;GO:0030036 actin cytoskeleton organization;GO:0030029 actin filament-based process			Actin filaments(Approved)				0.0	0.0	0.0	0.0	0.0	0.0	0.0	0.0	0.0	0.0	0.0	0.0	0.0	0.0	0.0	0.0	0.0	0.0	0.0	0.0
Stmn4	56471	symbol	M. musculus	81551	H. sapiens	STMN4	stathmin 4	GO:0007019 microtubule depolymerization;GO:0031110 regulation of microtubule polymerization or depolymerization;GO:0051261 protein depolymerization			Golgi apparatus;Vesicles(Uncertain)	Lomustine (Tubulin binding);2-MERCAPTO-N-[1,2,3,10-TETRAMETHOXY-9-OXO-5,6,7,9-TETRAHYDRO-BENZO[A]HEPTALEN-7-YL]ACETAMIDE (Tubulin binding)			1.0	0.0	0.0	0.0	0.0	0.0	0.0	0.0	0.0	0.0	0.0	0.0	0.0	0.0	0.0	0.0	0.0	0.0	0.0	0.0
Ptgs1	19224	symbol	M. musculus	5742	H. sapiens	PTGS1	prostaglandin-endoperoxide synthase 1	GO:0019371 cyclooxygenase pathway;GO:0001516 prostaglandin biosynthetic process;GO:0046457 prostanoid biosynthetic process		Enzymes/ENZYME proteins/Oxidoreductases	Golgi apparatus;Vesicles(Supported)	Dihomo-gamma-linolenic acid (Prostaglandin-endoperoxide synthase activity);Icosapent (Prostaglandin-endoperoxide synthase activity);Mesalazine (Prostaglandin-endoperoxide synthase activity);Acetaminophen (Prostaglandin-endoperoxide synthase activity);Indomethacin (Prostaglandin-endoperoxide synthase activity);Minoxidil (Prostaglandin-endoperoxide synthase activity);Nabumetone (Prostaglandin-endop…			0.0	0.0	0.0	0.0	0.0	0.0	0.0	1.0	0.0	0.0	1.0	0.0	0.0	0.0	0.0	0.0	0.0	0.0	0.0	0.0
Nov	18133	symbol	M. musculus	4856	H. sapiens	NOV	nephroblastoma overexpressed	GO:0060392 negative regulation of SMAD protein import into nucleus;GO:0042347 negative regulation of NF-kappaB import into nucleus;GO:0090027 negative regulation of monocyte chemotaxis			Vesicles(Supported)	Insulin Human (Notch binding);Insulin Pork (Notch binding)	(M3008)NABA ECM GLYCOPROTEINS; (M5884)NABA CORE MATRISOME; (M5889)NABA MATRISOME		0.0	1.0	1.0	0.0	1.0	1.0	1.0	1.0	0.0	0.0	1.0	0.0	1.0	0.0	1.0	0.0	0.0	1.0	1.0	1.0
Ntn4	57764	symbol	M. musculus	59277	H. sapiens	NTN4	netrin 4	GO:0060668 regulation of branching involved in salivary gland morphogenesis by extracellular matrix-epithelial cell signaling;GO:0060693 regulation of branching involved in salivary gland morphogenesis;GO:0016322 neuron remodeling					(M5887)NABA BASEMENT MEMBRANES; (M3008)NABA ECM GLYCOPROTEINS; (M5884)NABA CORE MATRISOME		1.0	1.0	1.0	0.0	0.0	0.0	0.0	0.0	0.0	0.0	0.0	0.0	1.0	0.0	0.0	0.0	0.0	0.0	1.0	0.0
Ildr2	100039795	symbol	M. musculus	387597	H. sapiens	ILDR2	immunoglobulin like domain containing receptor 2	GO:0048873 homeostasis of number of cells within a tissue;GO:0030073 insulin secretion;GO:0009749 response to glucose							0.0	0.0	0.0	0.0	0.0	0.0	0.0	0.0	0.0	0.0	0.0	0.0	0.0	0.0	1.0	0.0	0.0	0.0	0.0	0.0
Smpd3	58994	symbol	M. musculus	55512	H. sapiens	SMPD3	sphingomyelin phosphodiesterase 3	GO:2000304 positive regulation of ceramide biosynthetic process;GO:0090154 positive regulation of sphingolipid biosynthetic process;GO:0006685 sphingomyelin catabolic process		Enzymes/ENZYME proteins/Hydrolases	Endoplasmic reticulum(Supported)	Phosphatidyl serine (Sphingomyelin phosphodiesterase activity)	(M144)PID CERAMIDE PATHWAY		0.0	1.0	0.0	0.0	0.0	0.0	0.0	0.0	0.0	0.0	1.0	0.0	0.0	0.0	1.0	0.0	0.0	0.0	0.0	0.0
Sema3c	20348	symbol	M. musculus	10512	H. sapiens	SEMA3C	semaphorin 3C	GO:0003350 pulmonary myocardium development;GO:0060666 dichotomous subdivision of terminal units involved in salivary gland branching;GO:0003215 cardiac right ventricle morphogenesis			Cytosol;Golgi apparatus;Plasma membrane(Approved)		(M5880)NABA ECM AFFILIATED; (M5885)NABA MATRISOME ASSOCIATED; (M5889)NABA MATRISOME	(M5949)HALLMARK PEROXISOME	0.0	1.0	1.0	1.0	0.0	1.0	0.0	0.0	0.0	0.0	0.0	0.0	0.0	0.0	0.0	0.0	0.0	1.0	1.0	0.0
Edn1	13614	symbol	M. musculus	1906	H. sapiens	EDN1	endothelin 1	GO:0032308 positive regulation of prostaglandin secretion;GO:0014826 vein smooth muscle contraction;GO:0061051 positive regulation of cell growth involved in cardiac muscle cell development			Golgi apparatus;Nucleoli;Nucleus(Approved)	TBC-3711 (Hormone activity)	(M8)PID ENDOTHELIN PATHWAY; (M255)PID HIF1 TFPATHWAY; (M167)PID AP1 PATHWAY	(M5956)HALLMARK KRAS SIGNALING DN; (M5932)HALLMARK INFLAMMATORY RESPONSE; (M5890)HALLMARK TNFA SIGNALING VIA NFKB	1.0	1.0	1.0	1.0	1.0	1.0	0.0	1.0	0.0	0.0	1.0	1.0	1.0	1.0	1.0	0.0	1.0	1.0	1.0	0.0
Mustn1	66175	symbol	M. musculus	389125	H. sapiens	MUSTN1	musculoskeletal, embryonic nuclear protein 1	GO:0035988 chondrocyte proliferation;GO:0002062 chondrocyte differentiation;GO:0042246 tissue regeneration							0.0	0.0	0.0	0.0	1.0	0.0	0.0	0.0	0.0	0.0	0.0	0.0	0.0	0.0	0.0	0.0	0.0	0.0	0.0	1.0
Efhd1	98363	symbol	M. musculus	80303	H. sapiens	EFHD1	EF-hand domain family member D1	GO:0031175 neuron projection development;GO:0048666 neuron development;GO:0030182 neuron differentiation			Golgi apparatus(Supported)Nucleoli fibrillar center(Approved)			(M5956)HALLMARK KRAS SIGNALING DN	0.0	0.0	0.0	0.0	0.0	0.0	0.0	0.0	0.0	0.0	0.0	0.0	0.0	0.0	0.0	0.0	0.0	0.0	0.0	0.0
Dpp4	13482	symbol	M. musculus	1803	H. sapiens	DPP4	dipeptidyl peptidase 4	GO:0036343 psychomotor behavior;GO:0010716 negative regulation of extracellular matrix disassembly;GO:1903054 negative regulation of extracellular matrix organization		CD markers;Enzymes/{ENZYME proteins/Hydrolases,Peptidases/Serine-type peptidases}		Atorvastatin (Virus receptor activity);Sitagliptin (Virus receptor activity);2-Amino-3-Methyl-1-Pyrrolidin-1-Yl-Butan-1-One (Virus receptor activity);5-(Aminomethyl)-6-(2,4-Dichlorophenyl)-2-(3,5-Dimethoxyphenyl)Pyrimidin-4-Amine (Virus receptor activity);(2s)-Pyrrolidin-2-Ylmethylamine (Virus receptor activity);4-Iodo-L-phenylalanine (Virus receptor activity);Diisopropylphosphono Group (Virus re…		(M5957)HALLMARK PANCREAS BETA CELLS; (M5946)HALLMARK COAGULATION; (M5921)HALLMARK COMPLEMENT	1.0	1.0	0.0	0.0	0.0	0.0	0.0	0.0	0.0	0.0	1.0	0.0	0.0	0.0	1.0	0.0	0.0	1.0	0.0	0.0
Anxa3	11745	symbol	M. musculus	306	H. sapiens	ANXA3	annexin A3	GO:0010595 positive regulation of endothelial cell migration;GO:0045766 positive regulation of angiogenesis;GO:0021766 hippocampus development			Cytosol(Supported)	Ethanolamine (Phospholipase a2 inhibitor activity)	(M5880)NABA ECM AFFILIATED; (M5885)NABA MATRISOME ASSOCIATED; (M5889)NABA MATRISOME		0.0	1.0	0.0	0.0	0.0	1.0	0.0	0.0	0.0	0.0	1.0	0.0	0.0	0.0	0.0	0.0	1.0	0.0	0.0	1.0
Igfbp5	16011	symbol	M. musculus	3488	H. sapiens	IGFBP5	insulin like growth factor binding protein 5	GO:1904205 negative regulation of skeletal muscle hypertrophy;GO:1904204 regulation of skeletal muscle hypertrophy;GO:0014734 skeletal muscle hypertrophy			Vesicles(Approved)		(M3008)NABA ECM GLYCOPROTEINS; (M5884)NABA CORE MATRISOME; (M5889)NABA MATRISOME	(M5942)HALLMARK UV RESPONSE DN; (M5924)HALLMARK MTORC1 SIGNALING	0.0	1.0	1.0	0.0	1.0	1.0	1.0	0.0	0.0	1.0	1.0	1.0	0.0	0.0	0.0	0.0	0.0	1.0	1.0	0.0
Gas7	14457	symbol	M. musculus	8522	H. sapiens	GAS7	growth arrest specific 7	GO:0007050 cell cycle arrest;GO:0045786 negative regulation of cell cycle;GO:0051726 regulation of cell cycle			Actin filaments;Focal adhesion sites;Plasma membrane(Approved)				0.0	0.0	0.0	0.0	0.0	0.0	0.0	0.0	0.0	0.0	0.0	0.0	0.0	0.0	0.0	0.0	0.0	0.0	0.0	0.0
Thbd	21824	symbol	M. musculus	7056	H. sapiens	THBD	thrombomodulin	GO:0051918 negative regulation of fibrinolysis;GO:0051917 regulation of fibrinolysis;GO:0010544 negative regulation of platelet activation		CD markers	Cytosol;Nucleoplasm(Approved)	Drotrecogin alfa (Transmembrane signaling receptor activity);Ibuprofen (Transmembrane signaling receptor activity)	(M65)PID FRA PATHWAY	(M5944)HALLMARK ANGIOGENESIS; (M5946)HALLMARK COAGULATION	0.0	0.0	0.0	0.0	1.0	0.0	0.0	1.0	0.0	0.0	1.0	0.0	0.0	0.0	0.0	0.0	1.0	0.0	1.0	0.0
Adam33	110751	symbol	M. musculus	80332	H. sapiens	ADAM33	ADAM metallopeptidase domain 33	GO:0006508 proteolysis;GO:0019538 protein metabolic process;GO:0043170 macromolecule metabolic process		Enzymes/Peptidases/Metallopeptidases	Nuclear speckles;Plasma membrane(Uncertain)		(M3468)NABA ECM REGULATORS; (M5885)NABA MATRISOME ASSOCIATED; (M5889)NABA MATRISOME		0.0	0.0	0.0	0.0	0.0	0.0	0.0	0.0	0.0	0.0	0.0	0.0	0.0	0.0	0.0	0.0	0.0	0.0	0.0	0.0
Gan	209239	symbol	M. musculus	8139	H. sapiens	GAN	gigaxonin	GO:0016567 protein ubiquitination;GO:0032446 protein modification by small protein conjugation;GO:0070647 protein modification by small protein conjugation or removal			Microtubules(Supported)				0.0	0.0	0.0	0.0	0.0	0.0	0.0	0.0	0.0	0.0	0.0	0.0	0.0	0.0	0.0	0.0	0.0	0.0	0.0	0.0
Basp1	70350	symbol	M. musculus	10409	H. sapiens	BASP1	brain abundant membrane attached signal protein 1	GO:2001076 positive regulation of metanephric ureteric bud development;GO:2001074 regulation of metanephric ureteric bud development;GO:0007356 thorax and anterior abdomen determination		Transporters/Transporter channels and pores	Plasma membrane(Supported)			(M5930)HALLMARK EPITHELIAL MESENCHYMAL TRANSITION	0.0	1.0	1.0	0.0	1.0	1.0	0.0	0.0	0.0	1.0	0.0	0.0	1.0	0.0	0.0	0.0	0.0	0.0	0.0	1.0
Pamr1	210622	symbol	M. musculus	25891	H. sapiens	PAMR1	peptidase domain containing associated with muscle regeneration 1			Enzymes/Peptidases/Serine-type peptidases			(M3468)NABA ECM REGULATORS; (M5885)NABA MATRISOME ASSOCIATED; (M5889)NABA MATRISOME		0.0	0.0	0.0	0.0	0.0	0.0	0.0	0.0	0.0	0.0	0.0	0.0	0.0	0.0	0.0	0.0	0.0	0.0	0.0	0.0
Tmem100	67888	symbol	M. musculus	55273	H. sapiens	TMEM100	transmembrane protein 100	GO:2001214 positive regulation of vasculogenesis;GO:0060842 arterial endothelial cell differentiation;GO:2001212 regulation of vasculogenesis						(M5953)HALLMARK KRAS SIGNALING UP	0.0	1.0	1.0	0.0	0.0	1.0	0.0	0.0	1.0	1.0	0.0	0.0	0.0	1.0	0.0	0.0	0.0	0.0	1.0	0.0
Dbn1	56320	symbol	M. musculus	1627	H. sapiens	DBN1	drebrin 1	GO:0010643 cell communication by chemical coupling;GO:0048168 regulation of neuronal synaptic plasticity;GO:0050773 regulation of dendrite development			Actin filaments(Supported)Plasma membrane(Approved)				0.0	0.0	0.0	0.0	0.0	1.0	0.0	0.0	0.0	0.0	0.0	0.0	0.0	1.0	0.0	0.0	0.0	0.0	0.0	0.0
Adamtsl4	229595	symbol	M. musculus	54507	H. sapiens	ADAMTSL4	ADAMTS like 4	GO:0036066 protein O-linked fucosylation;GO:0036065 fucosylation;GO:0006493 protein O-linked glycosylation			Cytosol;Plasma membrane(Approved)		(M3468)NABA ECM REGULATORS; (M5885)NABA MATRISOME ASSOCIATED; (M5889)NABA MATRISOME		1.0	0.0	0.0	0.0	0.0	0.0	0.0	0.0	0.0	1.0	0.0	0.0	0.0	0.0	0.0	0.0	0.0	0.0	0.0	0.0
Cd55	13136	symbol	M. musculus	1604	H. sapiens	CD55	CD55 molecule (Cromer blood group)	GO:2000563 positive regulation of CD4-positive, alpha-beta T cell proliferation;GO:2000561 regulation of CD4-positive, alpha-beta T cell proliferation;GO:0046641 positive regulation of alpha-beta T cell proliferation		Blood group antigen proteins;CD markers	Midbody ring;Vesicles(Uncertain)	Chloramphenicol (Virus receptor activity)	(M14532)ST PHOSPHOINOSITIDE 3 KINASE PATHWAY	(M5921)HALLMARK COMPLEMENT; (M5932)HALLMARK INFLAMMATORY RESPONSE	1.0	0.0	0.0	0.0	0.0	0.0	0.0	1.0	0.0	0.0	0.0	0.0	0.0	0.0	0.0	0.0	1.0	1.0	0.0	0.0
Ptgs2	19225	symbol	M. musculus	5743	H. sapiens	PTGS2	prostaglandin-endoperoxide synthase 2	GO:0031394 positive regulation of prostaglandin biosynthetic process;GO:0019371 cyclooxygenase pathway;GO:0031392 regulation of prostaglandin biosynthetic process		Enzymes/ENZYME proteins/Oxidoreductases	Endoplasmic reticulum(Supported)	Dihomo-gamma-linolenic acid (Prostaglandin-endoperoxide synthase activity);Icosapent (Prostaglandin-endoperoxide synthase activity);Aminosalicylic Acid (Prostaglandin-endoperoxide synthase activity);Mesalazine (Prostaglandin-endoperoxide synthase activity);Acetaminophen (Prostaglandin-endoperoxide synthase activity);Indomethacin (Prostaglandin-endoperoxide synthase activity);Nabumetone (Prostagla…	(M103)PID S1P S1P1 PATHWAY; (M235)PID TCR CALCIUM PATHWAY; (M229)PID P38 ALPHA BETA DOWNSTREAM PATHWAY	(M5953)HALLMARK KRAS SIGNALING UP; (M5913)HALLMARK INTERFERON GAMMA RESPONSE; (M5890)HALLMARK TNFA SIGNALING VIA NFKB	1.0	1.0	0.0	0.0	1.0	0.0	1.0	1.0	0.0	0.0	1.0	1.0	1.0	1.0	0.0	0.0	1.0	1.0	1.0	0.0
Bmp2	12156	symbol	M. musculus	650	H. sapiens	BMP2	bone morphogenetic protein 2	GO:2000065 negative regulation of cortisol biosynthetic process;GO:0003130 BMP signaling pathway involved in heart induction;GO:0032348 negative regulation of aldosterone biosynthetic process			Vesicles(Supported)		(M181)PID BMP PATHWAY; (M5883)NABA SECRETED FACTORS; (M5885)NABA MATRISOME ASSOCIATED	(M5896)HALLMARK TGF BETA SIGNALING; (M5941)HALLMARK UV RESPONSE UP; (M5902)HALLMARK APOPTOSIS	1.0	1.0	1.0	1.0	1.0	1.0	1.0	1.0	0.0	1.0	1.0	1.0	1.0	1.0	1.0	0.0	0.0	1.0	1.0	1.0
Slco3a1	108116	symbol	M. musculus	28232	H. sapiens	SLCO3A1	solute carrier organic anion transporter family member 3A1	GO:0043252 sodium-independent organic anion transport;GO:0015711 organic anion transport;GO:0006820 anion transport		Transporters/Electrochemical Potential-driven transporters					0.0	0.0	0.0	0.0	0.0	0.0	0.0	0.0	0.0	0.0	0.0	0.0	0.0	0.0	0.0	0.0	0.0	0.0	0.0	0.0
Gfpt2	14584	symbol	M. musculus	9945	H. sapiens	GFPT2	glutamine-fructose-6-phosphate transaminase 2	GO:0006048 UDP-N-acetylglucosamine biosynthetic process;GO:0006541 glutamine metabolic process;GO:0006047 UDP-N-acetylglucosamine metabolic process		Enzymes/ENZYME proteins/Transferases	Vesicles(Supported)			(M5953)HALLMARK KRAS SIGNALING UP; (M5890)HALLMARK TNFA SIGNALING VIA NFKB	0.0	0.0	0.0	0.0	0.0	0.0	0.0	0.0	0.0	0.0	0.0	0.0	0.0	0.0	0.0	1.0	0.0	0.0	0.0	0.0
Lurap1l	52829	symbol	M. musculus	286343	H. sapiens	LURAP1L	leucine rich adaptor protein 1 like				Nucleoli;Nucleus(Approved)				0.0	0.0	0.0	0.0	0.0	0.0	0.0	0.0	0.0	0.0	0.0	0.0	0.0	0.0	0.0	0.0	0.0	0.0	0.0	0.0
Arl4d	80981	symbol	M. musculus	379	H. sapiens	ARL4D	ADP ribosylation factor like GTPase 4D	GO:0009306 protein secretion;GO:0002790 peptide secretion;GO:0007264 small GTPase mediated signal transduction			Golgi apparatus;Vesicles(Approved)				0.0	0.0	0.0	0.0	0.0	0.0	0.0	0.0	0.0	0.0	0.0	0.0	0.0	0.0	1.0	0.0	0.0	0.0	0.0	0.0
Fgf2	14173	symbol	M. musculus	2247	H. sapiens	FGF2	fibroblast growth factor 2	GO:2000546 positive regulation of endothelial cell chemotaxis to fibroblast growth factor;GO:0014843 growth factor dependent regulation of skeletal muscle satellite cell proliferation;GO:0001658 branching involved in ureteric bud morphogenesis		RAS pathway related proteins	Nuclear bodies;Nucleoplasm(Supported)	Sucralfate (Ligand-dependent nuclear receptor transcription coactivator activity);Pentosan Polysulfate (Ligand-dependent nuclear receptor transcription coactivator activity);Sirolimus (Ligand-dependent nuclear receptor transcription coactivator activity);1,4-Dideoxy-O2-Sulfo-Glucuronic Acid (Ligand-dependent nuclear receptor transcription coactivator activity);N,O6-Disulfo-Glucosamine (Ligand-dep…	(M33)PID GLYPICAN 1PATHWAY; (M165)PID SYNDECAN 4 PATHWAY; (M92)PID ANGIOPOIETIN RECEPTOR PATHWAY	(M5909)HALLMARK MYOGENESIS; (M5930)HALLMARK EPITHELIAL MESENCHYMAL TRANSITION	1.0	1.0	1.0	0.0	1.0	1.0	1.0	1.0	0.0	0.0	1.0	1.0	0.0	1.0	0.0	0.0	1.0	0.0	1.0	0.0
Qpct	70536	symbol	M. musculus	25797	H. sapiens	QPCT	glutaminyl-peptide cyclotransferase	GO:0017186 peptidyl-pyroglutamic acid biosynthetic process, using glutaminyl-peptide cyclotransferase;GO:0018199 peptidyl-glutamine modification;GO:0043312 neutrophil degranulation		Enzymes/ENZYME proteins/Transferases	Cytosol(Approved)	1-benzylimidazole (Zinc ion binding);N-ACETYLHISTAMINE (Zinc ion binding);Glutamine t-butyl ester (Zinc ion binding)			0.0	0.0	0.0	0.0	0.0	0.0	0.0	0.0	0.0	0.0	0.0	0.0	0.0	0.0	0.0	0.0	0.0	0.0	0.0	0.0
Cadm3	94332	symbol	M. musculus	57863	H. sapiens	CADM3	cell adhesion molecule 3	GO:0007157 heterophilic cell-cell adhesion via plasma membrane cell adhesion molecules;GO:0034332 adherens junction organization;GO:0007156 homophilic cell adhesion via plasma membrane adhesion molecules						(M5915)HALLMARK APICAL JUNCTION	0.0	0.0	0.0	0.0	0.0	0.0	0.0	0.0	0.0	0.0	0.0	0.0	0.0	0.0	0.0	0.0	0.0	0.0	0.0	0.0
Klf2	16598	symbol	M. musculus	10365	H. sapiens	KLF2	Kruppel like factor 2	GO:0060509 Type I pneumocyte differentiation;GO:0043249 erythrocyte maturation;GO:0071409 cellular response to cycloheximide		Transcription factors/Zinc-coordinating DNA-binding domains	Nucleoplasm(Approved)			(M5890)HALLMARK TNFA SIGNALING VIA NFKB	0.0	0.0	1.0	0.0	1.0	0.0	0.0	0.0	0.0	1.0	1.0	1.0	0.0	0.0	1.0	0.0	0.0	0.0	0.0	0.0
Creb5	231991	symbol	M. musculus	9586	H. sapiens	CREB5	cAMP responsive element binding protein 5	GO:0045893 positive regulation of transcription, DNA-templated;GO:1903508 positive regulation of nucleic acid-templated transcription;GO:1902680 positive regulation of RNA biosynthetic process		Transcription factors/Basic domains	Nucleus;Plasma membrane;Vesicles(Approved)		(M14775)ST G ALPHA S PATHWAY; (M7871)ST GRANULE CELL SURVIVAL PATHWAY; (M4910)ST ERK1 ERK2 MAPK PATHWAY		1.0	0.0	0.0	0.0	0.0	0.0	0.0	0.0	0.0	0.0	1.0	0.0	0.0	0.0	0.0	0.0	0.0	0.0	0.0	0.0
Uap1	107652	symbol	M. musculus	6675	H. sapiens	UAP1	UDP-N-acetylglucosamine pyrophosphorylase 1	GO:0006048 UDP-N-acetylglucosamine biosynthetic process;GO:0006047 UDP-N-acetylglucosamine metabolic process;GO:0046349 amino sugar biosynthetic process		Enzymes/ENZYME proteins/Transferases	Cytosol(Supported)Nucleoplasm;Plasma membrane(Approved)	Uridine-Diphosphate-N-Acetylgalactosamine (Udp-n-acetylglucosamine diphosphorylase activity);Uridine-Diphosphate-N-Acetylglucosamine (Udp-n-acetylglucosamine diphosphorylase activity)		(M5908)HALLMARK ANDROGEN RESPONSE	0.0	0.0	0.0	0.0	0.0	0.0	0.0	0.0	0.0	0.0	0.0	0.0	0.0	0.0	0.0	1.0	0.0	0.0	0.0	0.0
Samhd1	56045	symbol	M. musculus	25939	H. sapiens	SAMHD1	SAM and HD domain containing deoxynucleoside triphosphate triphosphohydrolase 1	GO:0046061 dATP catabolic process;GO:0006203 dGTP catabolic process;GO:0046070 dGTP metabolic process			Nucleoplasm(Supported)Plasma membrane(Approved)			(M5913)HALLMARK INTERFERON GAMMA RESPONSE	0.0	0.0	0.0	0.0	0.0	0.0	0.0	1.0	0.0	0.0	0.0	1.0	0.0	0.0	0.0	0.0	1.0	0.0	0.0	0.0
Ugdh	22235	symbol	M. musculus	7358	H. sapiens	UGDH	UDP-glucose 6-dehydrogenase	GO:0006065 UDP-glucuronate biosynthetic process;GO:0046398 UDP-glucuronate metabolic process;GO:0006011 UDP-glucose metabolic process		Enzymes/ENZYME proteins/Oxidoreductases	Nucleoplasm(Validated)	NADH (Udp-glucose 6-dehydrogenase activity)		(M5935)HALLMARK FATTY ACID METABOLISM; (M5907)HALLMARK ESTROGEN RESPONSE LATE; (M5934)HALLMARK XENOBIOTIC METABOLISM	0.0	0.0	1.0	0.0	0.0	0.0	0.0	0.0	0.0	0.0	1.0	0.0	0.0	0.0	0.0	1.0	0.0	1.0	0.0	0.0
Plac8	231507	symbol	M. musculus	51316	H. sapiens	PLAC8	placenta specific 8	GO:0040015 negative regulation of multicellular organism growth;GO:0043312 neutrophil degranulation;GO:0002283 neutrophil activation involved in immune response			Cytosol(Approved)			(M5891)HALLMARK HYPOXIA	1.0	0.0	1.0	0.0	1.0	0.0	1.0	0.0	0.0	0.0	0.0	0.0	1.0	0.0	0.0	0.0	1.0	1.0	0.0	0.0
Lamc2	16782	symbol	M. musculus	3918	H. sapiens	LAMC2	laminin subunit gamma 2	GO:0070831 basement membrane assembly;GO:0031581 hemidesmosome assembly;GO:0071711 basement membrane organization			Cytosol(Approved)		(M158)PID INTEGRIN4 PATHWAY; (M5887)NABA BASEMENT MEMBRANES; (M239)PID A6B1 A6B4 INTEGRIN PATHWAY	(M5915)HALLMARK APICAL JUNCTION; (M5907)HALLMARK ESTROGEN RESPONSE LATE; (M5930)HALLMARK EPITHELIAL MESENCHYMAL TRANSITION	1.0	1.0	0.0	0.0	0.0	0.0	0.0	0.0	0.0	0.0	0.0	0.0	0.0	0.0	0.0	0.0	0.0	0.0	0.0	0.0
Scara3	219151	symbol	M. musculus	51435	H. sapiens	SCARA3	scavenger receptor class A member 3	GO:0034138 toll-like receptor 3 signaling pathway;GO:0002224 toll-like receptor signaling pathway;GO:0009650 UV protection			Endoplasmic reticulum(Supported)				0.0	0.0	0.0	0.0	0.0	0.0	0.0	1.0	0.0	0.0	1.0	0.0	0.0	0.0	0.0	0.0	0.0	0.0	0.0	0.0
Scd1	20249	symbol	M. musculus	6319	H. sapiens	SCD	stearoyl-CoA desaturase	GO:0035338 long-chain fatty-acyl-CoA biosynthetic process;GO:0046949 fatty-acyl-CoA biosynthetic process;GO:0035336 long-chain fatty-acyl-CoA metabolic process		Enzymes/ENZYME proteins/Oxidoreductases	Endoplasmic reticulum(Validated)			(M5892)HALLMARK CHOLESTEROL HOMEOSTASIS; (M5908)HALLMARK ANDROGEN RESPONSE; (M5924)HALLMARK MTORC1 SIGNALING	0.0	0.0	0.0	0.0	0.0	0.0	0.0	0.0	0.0	0.0	1.0	0.0	0.0	0.0	0.0	0.0	0.0	0.0	0.0	0.0
Efemp1	216616	symbol	M. musculus	2202	H. sapiens	EFEMP1	EGF containing fibulin like extracellular matrix protein 1	GO:0032331 negative regulation of chondrocyte differentiation;GO:0048050 post-embryonic eye morphogenesis;GO:0061037 negative regulation of cartilage development			Mitochondria(Uncertain)		(M3008)NABA ECM GLYCOPROTEINS; (M5884)NABA CORE MATRISOME; (M5889)NABA MATRISOME	(M5942)HALLMARK UV RESPONSE DN	1.0	0.0	1.0	1.0	1.0	1.0	1.0	0.0	0.0	0.0	0.0	0.0	0.0	0.0	0.0	0.0	0.0	0.0	0.0	0.0
Col14a1	12818	symbol	M. musculus	7373	H. sapiens	COL14A1	collagen type XIV alpha 1 chain	GO:0030199 collagen fibril organization;GO:0030198 extracellular matrix organization;GO:0043062 extracellular structure organization			Vesicles(Approved)		(M3005)NABA COLLAGENS; (M198)PID SYNDECAN 1 PATHWAY; (M160)PID AVB3 INTEGRIN PATHWAY		1.0	0.0	0.0	0.0	0.0	0.0	0.0	0.0	0.0	0.0	0.0	0.0	0.0	0.0	0.0	0.0	0.0	0.0	0.0	0.0
Ppp1r14b	18938	symbol	M. musculus	26472	H. sapiens	PPP1R14B	protein phosphatase 1 regulatory inhibitor subunit 14B	GO:0043086 negative regulation of catalytic activity;GO:0045087 innate immune response;GO:0042325 regulation of phosphorylation					(M71)PID ILK PATHWAY		0.0	0.0	0.0	0.0	0.0	0.0	0.0	0.0	0.0	0.0	0.0	0.0	0.0	0.0	0.0	0.0	0.0	0.0	0.0	0.0
Pcolce2	76477	symbol	M. musculus	26577	H. sapiens	PCOLCE2	procollagen C-endopeptidase enhancer 2	GO:0010952 positive regulation of peptidase activity;GO:0045862 positive regulation of proteolysis;GO:0052547 regulation of peptidase activity			Cytosol;Nucleoplasm(Approved)		(M3008)NABA ECM GLYCOPROTEINS; (M5884)NABA CORE MATRISOME; (M5889)NABA MATRISOME	(M5930)HALLMARK EPITHELIAL MESENCHYMAL TRANSITION	1.0	0.0	0.0	0.0	0.0	0.0	0.0	0.0	0.0	0.0	0.0	0.0	0.0	0.0	0.0	0.0	0.0	0.0	0.0	0.0
Zyx	22793	symbol	M. musculus	7791	H. sapiens	ZYX	zyxin	GO:0043149 stress fiber assembly;GO:0030038 contractile actin filament bundle assembly;GO:0051017 actin filament bundle assembly			Focal adhesion sites(Supported)		(M184)PID ECADHERIN KERATINOCYTE PATHWAY; (M232)PID ECADHERIN STABILIZATION PATHWAY; (M238)PID THROMBIN PAR1 PATHWAY	(M5915)HALLMARK APICAL JUNCTION	1.0	0.0	0.0	1.0	0.0	1.0	0.0	1.0	0.0	0.0	0.0	0.0	0.0	0.0	0.0	0.0	0.0	0.0	0.0	0.0
Igfbp4	16010	symbol	M. musculus	3487	H. sapiens	IGFBP4	insulin like growth factor binding protein 4	GO:0043568 positive regulation of insulin-like growth factor receptor signaling pathway;GO:0043567 regulation of insulin-like growth factor receptor signaling pathway;GO:0044342 type B pancreatic cell proliferation					(M77)PID WNT SIGNALING PATHWAY; (M3008)NABA ECM GLYCOPROTEINS; (M5884)NABA CORE MATRISOME	(M5907)HALLMARK ESTROGEN RESPONSE LATE; (M5906)HALLMARK ESTROGEN RESPONSE EARLY; (M5930)HALLMARK EPITHELIAL MESENCHYMAL TRANSITION	0.0	0.0	0.0	0.0	1.0	1.0	1.0	1.0	0.0	0.0	0.0	1.0	1.0	0.0	0.0	0.0	0.0	0.0	0.0	0.0
Fndc1	68655	symbol	M. musculus			None	None	None	None	None	None	None	None	None	nan	nan	nan	nan	nan	nan	nan	nan	nan	nan	nan	nan	nan	nan	nan	nan	nan	nan	nan	nan
Prss23	76453	symbol	M. musculus	11098	H. sapiens	PRSS23	protease, serine 23	GO:0006508 proteolysis;GO:0019538 protein metabolic process;GO:0043170 macromolecule metabolic process		Enzymes/Peptidases/Serine-type peptidases				(M5946)HALLMARK COAGULATION; (M5906)HALLMARK ESTROGEN RESPONSE EARLY; (M5907)HALLMARK ESTROGEN RESPONSE LATE	0.0	0.0	0.0	0.0	0.0	0.0	0.0	0.0	0.0	0.0	0.0	0.0	0.0	0.0	0.0	0.0	0.0	0.0	0.0	0.0
Pcsk6	18553	symbol	M. musculus	5046	H. sapiens	PCSK6	proprotein convertase subtilisin/kexin type 6	GO:0032455 nerve growth factor processing;GO:0007354 zygotic determination of anterior/posterior axis, embryo;GO:0032902 nerve growth factor production		Enzymes/Peptidases/Serine-type peptidases			(M3468)NABA ECM REGULATORS; (M5885)NABA MATRISOME ASSOCIATED; (M5889)NABA MATRISOME		0.0	0.0	1.0	0.0	0.0	1.0	0.0	0.0	0.0	1.0	0.0	0.0	0.0	0.0	1.0	0.0	0.0	0.0	0.0	0.0
Sfrp2	20319	symbol	M. musculus	6423	H. sapiens	SFRP2	secreted frizzled related protein 2	GO:2000041 negative regulation of planar cell polarity pathway involved in axis elongation;GO:0090179 planar cell polarity pathway involved in neural tube closure;GO:0042662 negative regulation of mesodermal cell fate specification					(M5883)NABA SECRETED FACTORS; (M5885)NABA MATRISOME ASSOCIATED; (M5889)NABA MATRISOME		1.0	1.0	1.0	0.0	1.0	1.0	1.0	0.0	0.0	0.0	0.0	1.0	1.0	1.0	1.0	0.0	0.0	1.0	0.0	1.0
Dact1	59036	symbol	M. musculus	51339	H. sapiens	DACT1	dishevelled binding antagonist of beta catenin 1	GO:1904864 negative regulation of beta-catenin-TCF complex assembly;GO:0035413 positive regulation of catenin import into nucleus;GO:1904863 regulation of beta-catenin-TCF complex assembly			Nucleoplasm(Supported)		(M17761)ST WNT BETA CATENIN PATHWAY		0.0	1.0	1.0	0.0	0.0	1.0	0.0	0.0	0.0	0.0	0.0	1.0	1.0	0.0	0.0	0.0	0.0	1.0	0.0	0.0
Procr	19124	symbol	M. musculus	10544	H. sapiens	PROCR	protein C receptor	GO:0050819 negative regulation of coagulation;GO:0050818 regulation of coagulation;GO:0007596 blood coagulation		CD markers		Drotrecogin alfa (Receptor activity);Phosphatidylethanolamine (Receptor activity)		(M5911)HALLMARK INTERFERON ALPHA RESPONSE; (M5939)HALLMARK P53 PATHWAY	0.0	0.0	0.0	0.0	1.0	0.0	0.0	0.0	0.0	0.0	0.0	0.0	0.0	0.0	0.0	0.0	1.0	0.0	1.0	0.0
Fn1	14268	symbol	M. musculus	2335	H. sapiens	FN1	fibronectin 1	GO:2001202 negative regulation of transforming growth factor-beta secretion;GO:1904237 positive regulation of substrate-dependent cell migration, cell attachment to substrate;GO:2001201 regulation of transforming growth factor-beta secretion				Ocriplasmin (Protease binding)	(M212)PID INTEGRIN5 PATHWAY; (M118)PID INTEGRIN A9B1 PATHWAY; (M274)PID LYMPH ANGIOGENESIS PATHWAY	(M5946)HALLMARK COAGULATION; (M5921)HALLMARK COMPLEMENT; (M5930)HALLMARK EPITHELIAL MESENCHYMAL TRANSITION	1.0	1.0	1.0	1.0	1.0	0.0	0.0	1.0	0.0	0.0	0.0	1.0	0.0	1.0	1.0	0.0	1.0	1.0	1.0	0.0
Pla1a	85031	symbol	M. musculus	51365	H. sapiens	PLA1A	phospholipase A1 member A	GO:0036150 phosphatidylserine acyl-chain remodeling;GO:0006658 phosphatidylserine metabolic process;GO:0006650 glycerophospholipid metabolic process		RAS pathway related proteins	Nuclear speckles(Approved)				0.0	0.0	0.0	0.0	0.0	0.0	0.0	0.0	0.0	0.0	0.0	0.0	0.0	0.0	0.0	0.0	0.0	0.0	0.0	0.0
Hdac7	56233	symbol	M. musculus	51564	H. sapiens	HDAC7	histone deacetylase 7	GO:0090050 positive regulation of cell migration involved in sprouting angiogenesis;GO:1903672 positive regulation of sprouting angiogenesis;GO:0090049 regulation of cell migration involved in sprouting angiogenesis		Enzymes/ENZYME proteins/Hydrolases	Cytosol(Supported)	7-[4-(Dimethylamino)Phenyl]-N-Hydroxy-4,6-Dimethyl-7-Oxo-2,4-Heptadienamide (Transcription corepressor activity)	(M30)PID HDAC CLASSII PATHWAY; (M151)PID AR TF PATHWAY; (M255)PID HIF1 TFPATHWAY		0.0	1.0	0.0	0.0	1.0	0.0	1.0	0.0	1.0	0.0	0.0	0.0	0.0	0.0	0.0	0.0	0.0	0.0	0.0	0.0
Axl	26362	symbol	M. musculus	558	H. sapiens	AXL	AXL receptor tyrosine kinase	GO:2000669 negative regulation of dendritic cell apoptotic process;GO:0032825 positive regulation of natural killer cell differentiation;GO:0048549 positive regulation of pinocytosis	Tyr protein kinase family	Enzymes/{ENZYME proteins/Transferases,Kinases/Tyr protein kinases}	Intermediate filaments(Approved)		(M236)PID DELTA NP63 PATHWAY	(M5932)HALLMARK INFLAMMATORY RESPONSE	1.0	0.0	0.0	0.0	1.0	1.0	1.0	1.0	0.0	0.0	1.0	1.0	0.0	1.0	1.0	0.0	1.0	0.0	0.0	1.0
Lrrn4cl	68852	symbol	M. musculus	221091	H. sapiens	LRRN4CL	LRRN4 C-terminal like				Nuclear bodies;Nucleoplasm(Approved)				0.0	0.0	0.0	0.0	0.0	0.0	0.0	0.0	0.0	0.0	0.0	0.0	0.0	0.0	0.0	0.0	0.0	0.0	0.0	0.0
Heg1	77446	symbol	M. musculus	57493	H. sapiens	HEG1	heart development protein with EGF like domains 1	GO:0090271 positive regulation of fibroblast growth factor production;GO:0003222 ventricular trabecula myocardium morphogenesis;GO:0003017 lymph circulation			Vesicles(Approved)				0.0	1.0	1.0	1.0	1.0	0.0	0.0	0.0	1.0	1.0	0.0	0.0	0.0	0.0	0.0	0.0	0.0	1.0	0.0	0.0
Nbl1	17965	symbol	M. musculus	4681	H. sapiens	NBL1	neuroblastoma 1, DAN family BMP antagonist	GO:0038098 sequestering of BMP from receptor via BMP binding;GO:0090027 negative regulation of monocyte chemotaxis;GO:0035582 sequestering of BMP in extracellular matrix						(M5907)HALLMARK ESTROGEN RESPONSE LATE; (M5906)HALLMARK ESTROGEN RESPONSE EARLY	0.0	1.0	1.0	0.0	0.0	1.0	1.0	1.0	0.0	0.0	0.0	0.0	0.0	1.0	0.0	0.0	0.0	0.0	1.0	0.0
Emilin2	246707	symbol	M. musculus	84034	H. sapiens	EMILIN2	elastin microfibril interfacer 2	GO:0007155 cell adhesion;GO:0022610 biological adhesion;GO:0008150 biological_process					(M3008)NABA ECM GLYCOPROTEINS; (M5884)NABA CORE MATRISOME; (M5889)NABA MATRISOME		1.0	0.0	0.0	1.0	0.0	0.0	0.0	0.0	0.0	0.0	0.0	0.0	0.0	0.0	0.0	0.0	0.0	0.0	0.0	0.0
Ackr3	12778	symbol	M. musculus	57007	H. sapiens	ACKR3	atypical chemokine receptor 3	GO:1905322 positive regulation of mesenchymal stem cell migration;GO:1905320 regulation of mesenchymal stem cell migration;GO:1905319 mesenchymal stem cell migration		G-protein coupled receptors/{Chemokines and chemotactic factors receptors,GPCRs excl olfactory receptors}	Plasma membrane(Supported)Vesicles(Approved)			(M5891)HALLMARK HYPOXIA; (M5890)HALLMARK TNFA SIGNALING VIA NFKB	0.0	1.0	0.0	0.0	0.0	0.0	0.0	0.0	1.0	0.0	0.0	1.0	0.0	0.0	0.0	0.0	0.0	0.0	1.0	0.0
Errfi1	74155	symbol	M. musculus	54206	H. sapiens	ERRFI1	ERBB receptor feedback inhibitor 1	GO:1903243 negative regulation of cardiac muscle hypertrophy in response to stress;GO:0010616 negative regulation of cardiac muscle adaptation;GO:1903242 regulation of cardiac muscle hypertrophy in response to stress			Cytosol(Supported)			(M5892)HALLMARK CHOLESTEROL HOMEOSTASIS; (M5891)HALLMARK HYPOXIA	0.0	1.0	1.0	0.0	1.0	1.0	1.0	0.0	0.0	1.0	1.0	1.0	0.0	0.0	0.0	0.0	0.0	0.0	1.0	0.0
Ifi27l2a	76933	symbol	M. musculus			None	None	None	None	None	None	None	None	None	nan	nan	nan	nan	nan	nan	nan	nan	nan	nan	nan	nan	nan	nan	nan	nan	nan	nan	nan	nan
Plpp3	67916	symbol	M. musculus	8613	H. sapiens	PLPP3	phospholipid phosphatase 3	GO:0044328 canonical Wnt signaling pathway involved in positive regulation of endothelial cell migration;GO:0044329 canonical Wnt signaling pathway involved in positive regulation of cell-cell adhesion;GO:0044330 canonical Wnt signaling pathway involved in positive regulation of wound healing		Enzymes/ENZYME proteins/Hydrolases	Golgi apparatus(Supported)			(M5942)HALLMARK UV RESPONSE DN; (M5890)HALLMARK TNFA SIGNALING VIA NFKB	0.0	1.0	1.0	0.0	0.0	0.0	0.0	0.0	0.0	0.0	1.0	1.0	1.0	0.0	0.0	0.0	1.0	1.0	0.0	1.0
Ccl2	20296	symbol	M. musculus	6357	H. sapiens	CCL13	C-C motif chemokine ligand 13	GO:0048245 eosinophil chemotaxis;GO:0072677 eosinophil migration;GO:0030593 neutrophil chemotaxis					(M19043)ST ADRENERGIC; (M5883)NABA SECRETED FACTORS; (M5885)NABA MATRISOME ASSOCIATED	(M5950)HALLMARK ALLOGRAFT REJECTION	0.0	1.0	0.0	0.0	0.0	0.0	0.0	1.0	0.0	0.0	0.0	1.0	0.0	0.0	0.0	0.0	0.0	0.0	1.0	0.0
Fbn1	14118	symbol	M. musculus	2200	H. sapiens	FBN1	fibrillin 1	GO:2001205 negative regulation of osteoclast development;GO:0035583 sequestering of TGFbeta in extracellular matrix;GO:0035582 sequestering of BMP in extracellular matrix			Cytosol(Approved)		(M212)PID INTEGRIN5 PATHWAY; (M53)PID INTEGRIN3 PATHWAY; (M18)PID INTEGRIN1 PATHWAY	(M5946)HALLMARK COAGULATION; (M5915)HALLMARK APICAL JUNCTION; (M5930)HALLMARK EPITHELIAL MESENCHYMAL TRANSITION	1.0	1.0	1.0	1.0	1.0	1.0	1.0	0.0	0.0	0.0	1.0	0.0	0.0	1.0	1.0	0.0	0.0	0.0	0.0	0.0
Mfap5	50530	symbol	M. musculus	8076	H. sapiens	MFAP5	microfibrillar associated protein 5	GO:0060216 definitive hemopoiesis;GO:0030198 extracellular matrix organization;GO:0043062 extracellular structure organization					(M17)PID NOTCH PATHWAY; (M3008)NABA ECM GLYCOPROTEINS; (M5884)NABA CORE MATRISOME	(M5930)HALLMARK EPITHELIAL MESENCHYMAL TRANSITION	1.0	0.0	0.0	1.0	0.0	0.0	0.0	0.0	0.0	0.0	0.0	0.0	0.0	0.0	0.0	0.0	0.0	0.0	0.0	0.0
Tgfbr2	21813	symbol	M. musculus	7048	H. sapiens	TGFBR2	transforming growth factor beta receptor 2	GO:0003430 growth plate cartilage chondrocyte growth;GO:0051138 positive regulation of NK T cell differentiation;GO:0003431 growth plate cartilage chondrocyte development	TKL Ser/Thr protein kinase family	Enzymes/{ENZYME proteins/Transferases,Kinases/TKL Ser/Thr protein kinases}	Plasma membrane(Supported)	Glycerol (Type iii transforming growth factor beta receptor binding)	(M185)PID ALK1 PATHWAY; (M33)PID GLYPICAN 1PATHWAY; (M53)PID INTEGRIN3 PATHWAY	(M5942)HALLMARK UV RESPONSE DN	1.0	1.0	1.0	1.0	1.0	1.0	1.0	1.0	1.0	1.0	1.0	1.0	1.0	1.0	0.0	0.0	1.0	1.0	0.0	1.0
Igfbp6	16012	symbol	M. musculus	3489	H. sapiens	IGFBP6	insulin like growth factor binding protein 6	GO:0043567 regulation of insulin-like growth factor receptor signaling pathway;GO:0090090 negative regulation of canonical Wnt signaling pathway;GO:0048009 insulin-like growth factor receptor signaling pathway					(M3008)NABA ECM GLYCOPROTEINS; (M5884)NABA CORE MATRISOME; (M5889)NABA MATRISOME	(M5902)HALLMARK APOPTOSIS	0.0	0.0	0.0	0.0	1.0	1.0	1.0	0.0	0.0	0.0	0.0	0.0	1.0	0.0	0.0	0.0	0.0	0.0	0.0	0.0
Timp2	21858	symbol	M. musculus	7077	H. sapiens	TIMP2	TIMP metallopeptidase inhibitor 2	GO:0045762 positive regulation of adenylate cyclase activity;GO:0032487 regulation of Rap protein signal transduction;GO:1905049 negative regulation of metallopeptidase activity					(M3468)NABA ECM REGULATORS; (M5885)NABA MATRISOME ASSOCIATED; (M5889)NABA MATRISOME	(M5902)HALLMARK APOPTOSIS; (M5921)HALLMARK COMPLEMENT	1.0	0.0	0.0	0.0	0.0	0.0	1.0	0.0	0.0	0.0	1.0	1.0	0.0	1.0	0.0	0.0	0.0	1.0	0.0	1.0

## Sheet: C1_Enrichment_h
Cluster1_Enrichment_Human_metascape
GroupID	Category	Term	Description	LogP	Log(q-value)	InTerm_InList	Genes	Symbols
1_Summary	Reactome Gene Sets	R-HSA-1474244	Extracellular matrix organization	-10.4779	-6.22821	13/300	650,2200,2202,2247,2335,3695,3918,7077,7373,8076,26577,59277,84034,1803,6423,54507,1604,1906,5743,7048,51316,558,7791,9586,81551	BMP2,FBN1,EFEMP1,FGF2,FN1,ITGB7,LAMC2,TIMP2,COL14A1,MFAP5,PCOLCE2,NTN4,EMILIN2,DPP4,SFRP2,ADAMTSL4,CD55,EDN1,PTGS2,TGFBR2,PLAC8,AXL,ZYX,CREB5,STMN4
[truncated: 356 more rows]

## Sheet: C8_Annotation_h
Cluster8_Annotation_Human_metascape
[truncated: 102 more rows]

## Sheet: C8_Enrichment_h
Cluster8_Enrichment_Human_metascape
GroupID	Category	Term	Description	LogP	Log(q-value)	InTerm_InList	Genes	Symbols
[truncated: 338 more rows]

## Sheet: human_C1vsC8
			Cluster1-Cluster8	Cluster 1	Cluster 1	Cluster 1	Cluster 1	Cluster 1	Cluster 1		Cluster 8	Cluster 8	Cluster 8	Cluster 8	Cluster 8	Cluster 8
[truncated: 575 more rows]
