# Supplementary material for: Quartz-Seq2: a high-throughput single-cell RNA-sequencing method that effectively uses limited sequence reads
Source: Genome Biol. 2018 Mar 9;19:29. doi: 10.1186/s13059-018-1407-3 (PMC5845169; doi:10.1186/s13059-018-1407-3)
Supplement: Supplementary file 5 — Table S4. Primer sequences. (XLSX 148 kb) [file 13059_2018_1407_MOESM5_ESM.xlsx]

## Sheet: 384 RT primer with SeqLv14mer
v3.1 RT primers with 14 mer SeqLv cell barcode (384 ) for Quartz-Seq2
OPC (Oligonucleotide Purification cartridge) purification grade
RT primer name	sequence	cell barcode sequence	384 well plate name	384 well position
MDRT001	TATAGAATTCGCGGCCGCTCGCGATACCATATTCCTGGTGGNNNNNNNNTTTTTTTTTTTTTTTTTTTTTTTT	CATATTCCTGGTGG	v31_384p01	A01
MDRT002	TATAGAATTCGCGGCCGCTCGCGATACACAACAAGGTTCGGNNNNNNNNTTTTTTTTTTTTTTTTTTTTTTTT	ACAACAAGGTTCGG	v31_384p01	A03
MDRT003	TATAGAATTCGCGGCCGCTCGCGATACTCGGTGAGGATTGGNNNNNNNNTTTTTTTTTTTTTTTTTTTTTTTT	TCGGTGAGGATTGG	v31_384p01	A05
MDRT004	TATAGAATTCGCGGCCGCTCGCGATACGACAACATCAGCGGNNNNNNNNTTTTTTTTTTTTTTTTTTTTTTTT	GACAACATCAGCGG	v31_384p01	A07
MDRT005	TATAGAATTCGCGGCCGCTCGCGATACATATTGCAACCTGGNNNNNNNNTTTTTTTTTTTTTTTTTTTTTTTT	ATATTGCAACCTGG	v31_384p01	A09
MDRT006	TATAGAATTCGCGGCCGCTCGCGATACTTGGAACCTTGCCGNNNNNNNNTTTTTTTTTTTTTTTTTTTTTTTT	TTGGAACCTTGCCG	v31_384p01	A11
MDRT007	TATAGAATTCGCGGCCGCTCGCGATACGTTATAGCTTGTCGNNNNNNNNTTTTTTTTTTTTTTTTTTTTTTTT	GTTATAGCTTGTCG	v31_384p01	A13
MDRT008	TATAGAATTCGCGGCCGCTCGCGATACGAGGTATGGTCTTGNNNNNNNNTTTTTTTTTTTTTTTTTTTTTTTT	GAGGTATGGTCTTG	v31_384p01	A15
MDRT009	TATAGAATTCGCGGCCGCTCGCGATACAGCTCATAAGTGAGNNNNNNNNTTTTTTTTTTTTTTTTTTTTTTTT	AGCTCATAAGTGAG	v31_384p01	A17
MDRT010	TATAGAATTCGCGGCCGCTCGCGATACGAGAAGTAATCCAGNNNNNNNNTTTTTTTTTTTTTTTTTTTTTTTT	GAGAAGTAATCCAG	v31_384p01	A19
MDRT011	TATAGAATTCGCGGCCGCTCGCGATACGGAATTCGCTTCGGNNNNNNNNTTTTTTTTTTTTTTTTTTTTTTTT	GGAATTCGCTTCGG	v31_384p01	A21
MDRT012	TATAGAATTCGCGGCCGCTCGCGATACTGATTCCTAGGCGGNNNNNNNNTTTTTTTTTTTTTTTTTTTTTTTT	TGATTCCTAGGCGG	v31_384p01	A23
MDRT013	TATAGAATTCGCGGCCGCTCGCGATACCCTTCTCCATCCTGNNNNNNNNTTTTTTTTTTTTTTTTTTTTTTTT	CCTTCTCCATCCTG	v31_384p01	C01
MDRT014	TATAGAATTCGCGGCCGCTCGCGATACCGCGAATTGATTAGNNNNNNNNTTTTTTTTTTTTTTTTTTTTTTTT	CGCGAATTGATTAG	v31_384p01	C03
MDRT015	TATAGAATTCGCGGCCGCTCGCGATACTTAGGCGTTGGTGGNNNNNNNNTTTTTTTTTTTTTTTTTTTTTTTT	TTAGGCGTTGGTGG	v31_384p01	C05
MDRT016	TATAGAATTCGCGGCCGCTCGCGATACACAAGTCTCACGTGNNNNNNNNTTTTTTTTTTTTTTTTTTTTTTTT	ACAAGTCTCACGTG	v31_384p01	C07
MDRT017	TATAGAATTCGCGGCCGCTCGCGATACAGACGGAGTTGTGGNNNNNNNNTTTTTTTTTTTTTTTTTTTTTTTT	AGACGGAGTTGTGG	v31_384p01	C09
MDRT018	TATAGAATTCGCGGCCGCTCGCGATACACATGAGTGTTCTGNNNNNNNNTTTTTTTTTTTTTTTTTTTTTTTT	ACATGAGTGTTCTG	v31_384p01	C11
MDRT019	TATAGAATTCGCGGCCGCTCGCGATACAATCCTTCGTGTGGNNNNNNNNTTTTTTTTTTTTTTTTTTTTTTTT	AATCCTTCGTGTGG	v31_384p01	C13
MDRT020	TATAGAATTCGCGGCCGCTCGCGATACCTCTCCAAGACTGGNNNNNNNNTTTTTTTTTTTTTTTTTTTTTTTT	CTCTCCAAGACTGG	v31_384p01	C15
MDRT021	TATAGAATTCGCGGCCGCTCGCGATACCCAAGCGAACCTTGNNNNNNNNTTTTTTTTTTTTTTTTTTTTTTTT	CCAAGCGAACCTTG	v31_384p01	C17
MDRT022	TATAGAATTCGCGGCCGCTCGCGATACTACTACGGTTACGGNNNNNNNNTTTTTTTTTTTTTTTTTTTTTTTT	TACTACGGTTACGG	v31_384p01	C19
MDRT023	TATAGAATTCGCGGCCGCTCGCGATACCACGTGCATACTGGNNNNNNNNTTTTTTTTTTTTTTTTTTTTTTTT	CACGTGCATACTGG	v31_384p01	C21
MDRT024	TATAGAATTCGCGGCCGCTCGCGATACTATAGGCAACGCGGNNNNNNNNTTTTTTTTTTTTTTTTTTTTTTTT	TATAGGCAACGCGG	v31_384p01	C23
MDRT025	TATAGAATTCGCGGCCGCTCGCGATACATATGAAGGCTTGGNNNNNNNNTTTTTTTTTTTTTTTTTTTTTTTT	ATATGAAGGCTTGG	v31_384p01	E01
MDRT026	TATAGAATTCGCGGCCGCTCGCGATACCCTTAGATCCTCCGNNNNNNNNTTTTTTTTTTTTTTTTTTTTTTTT	CCTTAGATCCTCCG	v31_384p01	E03
MDRT027	TATAGAATTCGCGGCCGCTCGCGATACTACATAAGCCTTCGNNNNNNNNTTTTTTTTTTTTTTTTTTTTTTTT	TACATAAGCCTTCG	v31_384p01	E05
MDRT028	TATAGAATTCGCGGCCGCTCGCGATACGCCAGGAAGTCTTGNNNNNNNNTTTTTTTTTTTTTTTTTTTTTTTT	GCCAGGAAGTCTTG	v31_384p01	E07
MDRT029	TATAGAATTCGCGGCCGCTCGCGATACAGCAAGACTAGCGGNNNNNNNNTTTTTTTTTTTTTTTTTTTTTTTT	AGCAAGACTAGCGG	v31_384p01	E09
MDRT030	TATAGAATTCGCGGCCGCTCGCGATACAGCCTTGGATCTGGNNNNNNNNTTTTTTTTTTTTTTTTTTTTTTTT	AGCCTTGGATCTGG	v31_384p01	E11
MDRT031	TATAGAATTCGCGGCCGCTCGCGATACTGAGATCCACCTCGNNNNNNNNTTTTTTTTTTTTTTTTTTTTTTTT	TGAGATCCACCTCG	v31_384p01	E13
MDRT032	TATAGAATTCGCGGCCGCTCGCGATACGTCCAGTAGTATGGNNNNNNNNTTTTTTTTTTTTTTTTTTTTTTTT	GTCCAGTAGTATGG	v31_384p01	E15
MDRT033	TATAGAATTCGCGGCCGCTCGCGATACTTATACTCCTTGCGNNNNNNNNTTTTTTTTTTTTTTTTTTTTTTTT	TTATACTCCTTGCG	v31_384p01	E17
MDRT034	TATAGAATTCGCGGCCGCTCGCGATACTCCTTGGTACGTGGNNNNNNNNTTTTTTTTTTTTTTTTTTTTTTTT	TCCTTGGTACGTGG	v31_384p01	E19
MDRT035	TATAGAATTCGCGGCCGCTCGCGATACAGGCAATCAGGTGGNNNNNNNNTTTTTTTTTTTTTTTTTTTTTTTT	AGGCAATCAGGTGG	v31_384p01	E21
MDRT036	TATAGAATTCGCGGCCGCTCGCGATACTCTAAGCGGTCTTGNNNNNNNNTTTTTTTTTTTTTTTTTTTTTTTT	TCTAAGCGGTCTTG	v31_384p01	E23
MDRT037	TATAGAATTCGCGGCCGCTCGCGATACGAGGCTTAACTTGGNNNNNNNNTTTTTTTTTTTTTTTTTTTTTTTT	GAGGCTTAACTTGG	v31_384p01	G01
MDRT038	TATAGAATTCGCGGCCGCTCGCGATACTGACAGGACTTCGGNNNNNNNNTTTTTTTTTTTTTTTTTTTTTTTT	TGACAGGACTTCGG	v31_384p01	G03
MDRT039	TATAGAATTCGCGGCCGCTCGCGATACGGAGCACTAGCTTGNNNNNNNNTTTTTTTTTTTTTTTTTTTTTTTT	GGAGCACTAGCTTG	v31_384p01	G05
MDRT040	TATAGAATTCGCGGCCGCTCGCGATACATGTTATCTCGTGGNNNNNNNNTTTTTTTTTTTTTTTTTTTTTTTT	ATGTTATCTCGTGG	v31_384p01	G07
MDRT041	TATAGAATTCGCGGCCGCTCGCGATACAGCTAATGTTGTCGNNNNNNNNTTTTTTTTTTTTTTTTTTTTTTTT	AGCTAATGTTGTCG	v31_384p01	G09
MDRT042	TATAGAATTCGCGGCCGCTCGCGATACGGAACGATATTCAGNNNNNNNNTTTTTTTTTTTTTTTTTTTTTTTT	GGAACGATATTCAG	v31_384p01	G11
MDRT043	TATAGAATTCGCGGCCGCTCGCGATACTATGGTGGACCTGGNNNNNNNNTTTTTTTTTTTTTTTTTTTTTTTT	TATGGTGGACCTGG	v31_384p01	G13
MDRT044	TATAGAATTCGCGGCCGCTCGCGATACGCATGTATTACCGGNNNNNNNNTTTTTTTTTTTTTTTTTTTTTTTT	GCATGTATTACCGG	v31_384p01	G15
MDRT045	TATAGAATTCGCGGCCGCTCGCGATACACACGCTACTTCGGNNNNNNNNTTTTTTTTTTTTTTTTTTTTTTTT	ACACGCTACTTCGG	v31_384p01	G17
MDRT046	TATAGAATTCGCGGCCGCTCGCGATACTTGTCAAGTGGCGGNNNNNNNNTTTTTTTTTTTTTTTTTTTTTTTT	TTGTCAAGTGGCGG	v31_384p01	G19
MDRT047	TATAGAATTCGCGGCCGCTCGCGATACAGGTATGTATACGGNNNNNNNNTTTTTTTTTTTTTTTTTTTTTTTT	AGGTATGTATACGG	v31_384p01	G21
MDRT048	TATAGAATTCGCGGCCGCTCGCGATACGCAAGTACACATAGNNNNNNNNTTTTTTTTTTTTTTTTTTTTTTTT	GCAAGTACACATAG	v31_384p01	G23
MDRT049	TATAGAATTCGCGGCCGCTCGCGATACTTGCGAGTCTCCTGNNNNNNNNTTTTTTTTTTTTTTTTTTTTTTTT	TTGCGAGTCTCCTG	v31_384p01	I01
MDRT050	TATAGAATTCGCGGCCGCTCGCGATACCAATCCACACTCCGNNNNNNNNTTTTTTTTTTTTTTTTTTTTTTTT	CAATCCACACTCCG	v31_384p01	I03
MDRT051	TATAGAATTCGCGGCCGCTCGCGATACACACTTCGCCTTGGNNNNNNNNTTTTTTTTTTTTTTTTTTTTTTTT	ACACTTCGCCTTGG	v31_384p01	I05
MDRT052	TATAGAATTCGCGGCCGCTCGCGATACGTATATAACTCCGGNNNNNNNNTTTTTTTTTTTTTTTTTTTTTTTT	GTATATAACTCCGG	v31_384p01	I07
MDRT053	TATAGAATTCGCGGCCGCTCGCGATACCGTCATTCTTGCGGNNNNNNNNTTTTTTTTTTTTTTTTTTTTTTTT	CGTCATTCTTGCGG	v31_384p01	I09
MDRT054	TATAGAATTCGCGGCCGCTCGCGATACACAGAATCGTCCGGNNNNNNNNTTTTTTTTTTTTTTTTTTTTTTTT	ACAGAATCGTCCGG	v31_384p01	I11
MDRT055	TATAGAATTCGCGGCCGCTCGCGATACTTACTGGCTAGCGGNNNNNNNNTTTTTTTTTTTTTTTTTTTTTTTT	TTACTGGCTAGCGG	v31_384p01	I13
MDRT056	TATAGAATTCGCGGCCGCTCGCGATACGTAATGCCGTGTAGNNNNNNNNTTTTTTTTTTTTTTTTTTTTTTTT	GTAATGCCGTGTAG	v31_384p01	I15
MDRT057	TATAGAATTCGCGGCCGCTCGCGATACCGCGATAACGATCGNNNNNNNNTTTTTTTTTTTTTTTTTTTTTTTT	CGCGATAACGATCG	v31_384p01	I17
MDRT058	TATAGAATTCGCGGCCGCTCGCGATACTCTCTGGTAGCTAGNNNNNNNNTTTTTTTTTTTTTTTTTTTTTTTT	TCTCTGGTAGCTAG	v31_384p01	I19
MDRT059	TATAGAATTCGCGGCCGCTCGCGATACATTGGTTATGACGGNNNNNNNNTTTTTTTTTTTTTTTTTTTTTTTT	ATTGGTTATGACGG	v31_384p01	I21
MDRT060	TATAGAATTCGCGGCCGCTCGCGATACCAACCATTGCTTGGNNNNNNNNTTTTTTTTTTTTTTTTTTTTTTTT	CAACCATTGCTTGG	v31_384p01	I23
MDRT061	TATAGAATTCGCGGCCGCTCGCGATACGCTAATTCCACTCGNNNNNNNNTTTTTTTTTTTTTTTTTTTTTTTT	GCTAATTCCACTCG	v31_384p01	K01
MDRT062	TATAGAATTCGCGGCCGCTCGCGATACACTAGTCCTTGGCGNNNNNNNNTTTTTTTTTTTTTTTTTTTTTTTT	ACTAGTCCTTGGCG	v31_384p01	K03
MDRT063	TATAGAATTCGCGGCCGCTCGCGATACGACAATCTTCTTGGNNNNNNNNTTTTTTTTTTTTTTTTTTTTTTTT	GACAATCTTCTTGG	v31_384p01	K05
MDRT064	TATAGAATTCGCGGCCGCTCGCGATACAGGTCACTGCCTTGNNNNNNNNTTTTTTTTTTTTTTTTTTTTTTTT	AGGTCACTGCCTTG	v31_384p01	K07
MDRT065	TATAGAATTCGCGGCCGCTCGCGATACTTCTGCGCCATTCGNNNNNNNNTTTTTTTTTTTTTTTTTTTTTTTT	TTCTGCGCCATTCG	v31_384p01	K09
MDRT066	TATAGAATTCGCGGCCGCTCGCGATACCCTCGAGAATGTGGNNNNNNNNTTTTTTTTTTTTTTTTTTTTTTTT	CCTCGAGAATGTGG	v31_384p01	K11
MDRT067	TATAGAATTCGCGGCCGCTCGCGATACGAGTTCTTGTGCGGNNNNNNNNTTTTTTTTTTTTTTTTTTTTTTTT	GAGTTCTTGTGCGG	v31_384p01	K13
MDRT068	TATAGAATTCGCGGCCGCTCGCGATACACCATGTCGTTCCGNNNNNNNNTTTTTTTTTTTTTTTTTTTTTTTT	ACCATGTCGTTCCG	v31_384p01	K15
MDRT069	TATAGAATTCGCGGCCGCTCGCGATACTATAATTGCCGCGGNNNNNNNNTTTTTTTTTTTTTTTTTTTTTTTT	TATAATTGCCGCGG	v31_384p01	K17
MDRT070	TATAGAATTCGCGGCCGCTCGCGATACTAGAAGATTGTCGGNNNNNNNNTTTTTTTTTTTTTTTTTTTTTTTT	TAGAAGATTGTCGG	v31_384p01	K19
MDRT071	TATAGAATTCGCGGCCGCTCGCGATACGATGTGGACTTCCGNNNNNNNNTTTTTTTTTTTTTTTTTTTTTTTT	GATGTGGACTTCCG	v31_384p01	K21
MDRT072	TATAGAATTCGCGGCCGCTCGCGATACAACCTGGAACGCTGNNNNNNNNTTTTTTTTTTTTTTTTTTTTTTTT	AACCTGGAACGCTG	v31_384p01	K23
MDRT073	TATAGAATTCGCGGCCGCTCGCGATACCTGAACGTGGCTTGNNNNNNNNTTTTTTTTTTTTTTTTTTTTTTTT	CTGAACGTGGCTTG	v31_384p01	M01
MDRT074	TATAGAATTCGCGGCCGCTCGCGATACGAGGATATACTGAGNNNNNNNNTTTTTTTTTTTTTTTTTTTTTTTT	GAGGATATACTGAG	v31_384p01	M03
MDRT075	TATAGAATTCGCGGCCGCTCGCGATACGTTCAACTATACGGNNNNNNNNTTTTTTTTTTTTTTTTTTTTTTTT	GTTCAACTATACGG	v31_384p01	M05
MDRT076	TATAGAATTCGCGGCCGCTCGCGATACCAGCATTGTACGTGNNNNNNNNTTTTTTTTTTTTTTTTTTTTTTTT	CAGCATTGTACGTG	v31_384p01	M07
MDRT077	TATAGAATTCGCGGCCGCTCGCGATACCCAACTTCGGTCTGNNNNNNNNTTTTTTTTTTTTTTTTTTTTTTTT	CCAACTTCGGTCTG	v31_384p01	M09
MDRT078	TATAGAATTCGCGGCCGCTCGCGATACTCTTGCATCTTCGGNNNNNNNNTTTTTTTTTTTTTTTTTTTTTTTT	TCTTGCATCTTCGG	v31_384p01	M11
MDRT079	TATAGAATTCGCGGCCGCTCGCGATACTTGCTAAGATACGGNNNNNNNNTTTTTTTTTTTTTTTTTTTTTTTT	TTGCTAAGATACGG	v31_384p01	M13
MDRT080	TATAGAATTCGCGGCCGCTCGCGATACAGAACACCATCCGGNNNNNNNNTTTTTTTTTTTTTTTTTTTTTTTT	AGAACACCATCCGG	v31_384p01	M15
MDRT081	TATAGAATTCGCGGCCGCTCGCGATACCAGTCAGAACATGGNNNNNNNNTTTTTTTTTTTTTTTTTTTTTTTT	CAGTCAGAACATGG	v31_384p01	M17
MDRT082	TATAGAATTCGCGGCCGCTCGCGATACATTGGCTGCTGTGGNNNNNNNNTTTTTTTTTTTTTTTTTTTTTTTT	ATTGGCTGCTGTGG	v31_384p01	M19
MDRT083	TATAGAATTCGCGGCCGCTCGCGATACAACACCAATTACGGNNNNNNNNTTTTTTTTTTTTTTTTTTTTTTTT	AACACCAATTACGG	v31_384p01	M21
MDRT084	TATAGAATTCGCGGCCGCTCGCGATACAACAGTACCTGCGGNNNNNNNNTTTTTTTTTTTTTTTTTTTTTTTT	AACAGTACCTGCGG	v31_384p01	M23
MDRT085	TATAGAATTCGCGGCCGCTCGCGATACGATAGTTGATACGGNNNNNNNNTTTTTTTTTTTTTTTTTTTTTTTT	GATAGTTGATACGG	v31_384p01	O01
MDRT086	TATAGAATTCGCGGCCGCTCGCGATACATAAGGCATAGTGGNNNNNNNNTTTTTTTTTTTTTTTTTTTTTTTT	ATAAGGCATAGTGG	v31_384p01	O03
MDRT087	TATAGAATTCGCGGCCGCTCGCGATACTTGTTGACACTTGGNNNNNNNNTTTTTTTTTTTTTTTTTTTTTTTT	TTGTTGACACTTGG	v31_384p01	O05
MDRT088	TATAGAATTCGCGGCCGCTCGCGATACCATTACCGCTTCGGNNNNNNNNTTTTTTTTTTTTTTTTTTTTTTTT	CATTACCGCTTCGG	v31_384p01	O07
MDRT089	TATAGAATTCGCGGCCGCTCGCGATACGTATCACGCGGTTGNNNNNNNNTTTTTTTTTTTTTTTTTTTTTTTT	GTATCACGCGGTTG	v31_384p01	O09
MDRT090	TATAGAATTCGCGGCCGCTCGCGATACAGCATCCAACATGGNNNNNNNNTTTTTTTTTTTTTTTTTTTTTTTT	AGCATCCAACATGG	v31_384p01	O11
MDRT091	TATAGAATTCGCGGCCGCTCGCGATACCGTCTTCGACTTCCNNNNNNNNTTTTTTTTTTTTTTTTTTTTTTTT	CGTCTTCGACTTCC	v31_384p01	O13
MDRT092	TATAGAATTCGCGGCCGCTCGCGATACTCAACTCGACAGCCNNNNNNNNTTTTTTTTTTTTTTTTTTTTTTTT	TCAACTCGACAGCC	v31_384p01	O15
MDRT093	TATAGAATTCGCGGCCGCTCGCGATACAAGGCGACAGTCTCNNNNNNNNTTTTTTTTTTTTTTTTTTTTTTTT	AAGGCGACAGTCTC	v31_384p01	O17
MDRT094	TATAGAATTCGCGGCCGCTCGCGATACGACTGAAGATCTCCNNNNNNNNTTTTTTTTTTTTTTTTTTTTTTTT	GACTGAAGATCTCC	v31_384p01	O19
MDRT095	TATAGAATTCGCGGCCGCTCGCGATACCTAGCTAATGCTCCNNNNNNNNTTTTTTTTTTTTTTTTTTTTTTTT	CTAGCTAATGCTCC	v31_384p01	O21
MDRT096	TATAGAATTCGCGGCCGCTCGCGATACCAGGTACTTATGTCNNNNNNNNTTTTTTTTTTTTTTTTTTTTTTTT	CAGGTACTTATGTC	v31_384p01	O23
MDRT097	TATAGAATTCGCGGCCGCTCGCGATACTGCTGTCAGATTGCNNNNNNNNTTTTTTTTTTTTTTTTTTTTTTTT	TGCTGTCAGATTGC	v31_384p01	A02
MDRT098	TATAGAATTCGCGGCCGCTCGCGATACCTATTGCCTTCGCCNNNNNNNNTTTTTTTTTTTTTTTTTTTTTTTT	CTATTGCCTTCGCC	v31_384p01	A04
MDRT099	TATAGAATTCGCGGCCGCTCGCGATACCAGAGGCTGTTGTCNNNNNNNNTTTTTTTTTTTTTTTTTTTTTTTT	CAGAGGCTGTTGTC	v31_384p01	A06
MDRT100	TATAGAATTCGCGGCCGCTCGCGATACATGAGTAGACCTTCNNNNNNNNTTTTTTTTTTTTTTTTTTTTTTTT	ATGAGTAGACCTTC	v31_384p01	A08
MDRT101	TATAGAATTCGCGGCCGCTCGCGATACACCGTTAAGTCGCCNNNNNNNNTTTTTTTTTTTTTTTTTTTTTTTT	ACCGTTAAGTCGCC	v31_384p01	A10
MDRT102	TATAGAATTCGCGGCCGCTCGCGATACATCTGTGGTTCTACNNNNNNNNTTTTTTTTTTTTTTTTTTTTTTTT	ATCTGTGGTTCTAC	v31_384p01	A12
MDRT103	TATAGAATTCGCGGCCGCTCGCGATACACCAAGGAACATACNNNNNNNNTTTTTTTTTTTTTTTTTTTTTTTT	ACCAAGGAACATAC	v31_384p01	A14
MDRT104	TATAGAATTCGCGGCCGCTCGCGATACTTCGTTAACTGTCCNNNNNNNNTTTTTTTTTTTTTTTTTTTTTTTT	TTCGTTAACTGTCC	v31_384p01	A16
MDRT105	TATAGAATTCGCGGCCGCTCGCGATACATGCTCTAACCTCCNNNNNNNNTTTTTTTTTTTTTTTTTTTTTTTT	ATGCTCTAACCTCC	v31_384p01	A18
MDRT106	TATAGAATTCGCGGCCGCTCGCGATACTGACTCAAGCGTGCNNNNNNNNTTTTTTTTTTTTTTTTTTTTTTTT	TGACTCAAGCGTGC	v31_384p01	A20
MDRT107	TATAGAATTCGCGGCCGCTCGCGATACTTAACCGGAGTTCCNNNNNNNNTTTTTTTTTTTTTTTTTTTTTTTT	TTAACCGGAGTTCC	v31_384p01	A22
MDRT108	TATAGAATTCGCGGCCGCTCGCGATACGACACGTGTTCTCCNNNNNNNNTTTTTTTTTTTTTTTTTTTTTTTT	GACACGTGTTCTCC	v31_384p01	A24
MDRT109	TATAGAATTCGCGGCCGCTCGCGATACTGTGCGGTTCGTTCNNNNNNNNTTTTTTTTTTTTTTTTTTTTTTTT	TGTGCGGTTCGTTC	v31_384p01	C02
MDRT110	TATAGAATTCGCGGCCGCTCGCGATACAAGCGCCATGGTTCNNNNNNNNTTTTTTTTTTTTTTTTTTTTTTTT	AAGCGCCATGGTTC	v31_384p01	C04
MDRT111	TATAGAATTCGCGGCCGCTCGCGATACTCAGAGGTAGTTACNNNNNNNNTTTTTTTTTTTTTTTTTTTTTTTT	TCAGAGGTAGTTAC	v31_384p01	C06
MDRT112	TATAGAATTCGCGGCCGCTCGCGATACGTTGGTTAGTCTTCNNNNNNNNTTTTTTTTTTTTTTTTTTTTTTTT	GTTGGTTAGTCTTC	v31_384p01	C08
MDRT113	TATAGAATTCGCGGCCGCTCGCGATACCATTACTATACCGCNNNNNNNNTTTTTTTTTTTTTTTTTTTTTTTT	CATTACTATACCGC	v31_384p01	C10
MDRT114	TATAGAATTCGCGGCCGCTCGCGATACCGACAACTACTGCCNNNNNNNNTTTTTTTTTTTTTTTTTTTTTTTT	CGACAACTACTGCC	v31_384p01	C12
MDRT115	TATAGAATTCGCGGCCGCTCGCGATACATACCTCAAGGTCCNNNNNNNNTTTTTTTTTTTTTTTTTTTTTTTT	ATACCTCAAGGTCC	v31_384p01	C14
MDRT116	TATAGAATTCGCGGCCGCTCGCGATACCAAGGTCTTCCTCCNNNNNNNNTTTTTTTTTTTTTTTTTTTTTTTT	CAAGGTCTTCCTCC	v31_384p01	C16
MDRT117	TATAGAATTCGCGGCCGCTCGCGATACCCAATTGAGCGCTCNNNNNNNNTTTTTTTTTTTTTTTTTTTTTTTT	CCAATTGAGCGCTC	v31_384p01	C18
MDRT118	TATAGAATTCGCGGCCGCTCGCGATACACACTACCGTGTCCNNNNNNNNTTTTTTTTTTTTTTTTTTTTTTTT	ACACTACCGTGTCC	v31_384p01	C20
MDRT119	TATAGAATTCGCGGCCGCTCGCGATACAATAGTTGCGTTGCNNNNNNNNTTTTTTTTTTTTTTTTTTTTTTTT	AATAGTTGCGTTGC	v31_384p01	C22
MDRT120	TATAGAATTCGCGGCCGCTCGCGATACCAATTCAGTAGCACNNNNNNNNTTTTTTTTTTTTTTTTTTTTTTTT	CAATTCAGTAGCAC	v31_384p01	C24
MDRT121	TATAGAATTCGCGGCCGCTCGCGATACAACCACGATAGGCCNNNNNNNNTTTTTTTTTTTTTTTTTTTTTTTT	AACCACGATAGGCC	v31_384p01	E02
MDRT122	TATAGAATTCGCGGCCGCTCGCGATACGCTAGAGACTCTTCNNNNNNNNTTTTTTTTTTTTTTTTTTTTTTTT	GCTAGAGACTCTTC	v31_384p01	E04
MDRT123	TATAGAATTCGCGGCCGCTCGCGATACGTTAGGAAGTTCACNNNNNNNNTTTTTTTTTTTTTTTTTTTTTTTT	GTTAGGAAGTTCAC	v31_384p01	E06
MDRT124	TATAGAATTCGCGGCCGCTCGCGATACTTGATCCGTTCTTCNNNNNNNNTTTTTTTTTTTTTTTTTTTTTTTT	TTGATCCGTTCTTC	v31_384p01	E08
MDRT125	TATAGAATTCGCGGCCGCTCGCGATACGGTTAGTAGATTCCNNNNNNNNTTTTTTTTTTTTTTTTTTTTTTTT	GGTTAGTAGATTCC	v31_384p01	E10
MDRT126	TATAGAATTCGCGGCCGCTCGCGATACCCGGACTAACCTTCNNNNNNNNTTTTTTTTTTTTTTTTTTTTTTTT	CCGGACTAACCTTC	v31_384p01	E12
MDRT127	TATAGAATTCGCGGCCGCTCGCGATACTAGTTGGTACCTTCNNNNNNNNTTTTTTTTTTTTTTTTTTTTTTTT	TAGTTGGTACCTTC	v31_384p01	E14
MDRT128	TATAGAATTCGCGGCCGCTCGCGATACAGAGCGATCGTTGCNNNNNNNNTTTTTTTTTTTTTTTTTTTTTTTT	AGAGCGATCGTTGC	v31_384p01	E16
MDRT129	TATAGAATTCGCGGCCGCTCGCGATACAAGAGTTCTACCACNNNNNNNNTTTTTTTTTTTTTTTTTTTTTTTT	AAGAGTTCTACCAC	v31_384p01	E18
MDRT130	TATAGAATTCGCGGCCGCTCGCGATACATAATAAGCACGCCNNNNNNNNTTTTTTTTTTTTTTTTTTTTTTTT	ATAATAAGCACGCC	v31_384p01	E20
MDRT131	TATAGAATTCGCGGCCGCTCGCGATACGACCTAACTAGCGCNNNNNNNNTTTTTTTTTTTTTTTTTTTTTTTT	GACCTAACTAGCGC	v31_384p01	E22
MDRT132	TATAGAATTCGCGGCCGCTCGCGATACCTTCTAGAGGTTCCNNNNNNNNTTTTTTTTTTTTTTTTTTTTTTTT	CTTCTAGAGGTTCC	v31_384p01	E24
MDRT133	TATAGAATTCGCGGCCGCTCGCGATACAGCATGGACTCTCCNNNNNNNNTTTTTTTTTTTTTTTTTTTTTTTT	AGCATGGACTCTCC	v31_384p01	G02
MDRT134	TATAGAATTCGCGGCCGCTCGCGATACTTCCAGATACCTTCNNNNNNNNTTTTTTTTTTTTTTTTTTTTTTTT	TTCCAGATACCTTC	v31_384p01	G04
MDRT135	TATAGAATTCGCGGCCGCTCGCGATACATAAGACACTCTGCNNNNNNNNTTTTTTTTTTTTTTTTTTTTTTTT	ATAAGACACTCTGC	v31_384p01	G06
MDRT136	TATAGAATTCGCGGCCGCTCGCGATACGAATTCTCGATTCCNNNNNNNNTTTTTTTTTTTTTTTTTTTTTTTT	GAATTCTCGATTCC	v31_384p01	G08
MDRT137	TATAGAATTCGCGGCCGCTCGCGATACGTCAATTCACCTACNNNNNNNNTTTTTTTTTTTTTTTTTTTTTTTT	GTCAATTCACCTAC	v31_384p01	G10
MDRT138	TATAGAATTCGCGGCCGCTCGCGATACGGTATTAAGACGTCNNNNNNNNTTTTTTTTTTTTTTTTTTTTTTTT	GGTATTAAGACGTC	v31_384p01	G12
MDRT139	TATAGAATTCGCGGCCGCTCGCGATACTCTCACTTCACTCCNNNNNNNNTTTTTTTTTTTTTTTTTTTTTTTT	TCTCACTTCACTCC	v31_384p01	G14
MDRT140	TATAGAATTCGCGGCCGCTCGCGATACTGTTCACCTGCGTCNNNNNNNNTTTTTTTTTTTTTTTTTTTTTTTT	TGTTCACCTGCGTC	v31_384p01	G16
MDRT141	TATAGAATTCGCGGCCGCTCGCGATACTGTAACTAGTTGCCNNNNNNNNTTTTTTTTTTTTTTTTTTTTTTTT	TGTAACTAGTTGCC	v31_384p01	G18
MDRT142	TATAGAATTCGCGGCCGCTCGCGATACGGTCTACTGTTCGCNNNNNNNNTTTTTTTTTTTTTTTTTTTTTTTT	GGTCTACTGTTCGC	v31_384p01	G20
MDRT143	TATAGAATTCGCGGCCGCTCGCGATACTTCCTCTAATCGACNNNNNNNNTTTTTTTTTTTTTTTTTTTTTTTT	TTCCTCTAATCGAC	v31_384p01	G22
MDRT144	TATAGAATTCGCGGCCGCTCGCGATACGAGTCCGATCTCTCNNNNNNNNTTTTTTTTTTTTTTTTTTTTTTTT	GAGTCCGATCTCTC	v31_384p01	G24
MDRT145	TATAGAATTCGCGGCCGCTCGCGATACGGTGGATAAGTTCCNNNNNNNNTTTTTTTTTTTTTTTTTTTTTTTT	GGTGGATAAGTTCC	v31_384p01	I02
MDRT146	TATAGAATTCGCGGCCGCTCGCGATACCCTCCTGAATAGACNNNNNNNNTTTTTTTTTTTTTTTTTTTTTTTT	CCTCCTGAATAGAC	v31_384p01	I04
MDRT147	TATAGAATTCGCGGCCGCTCGCGATACTAATTGCAATCCGCNNNNNNNNTTTTTTTTTTTTTTTTTTTTTTTT	TAATTGCAATCCGC	v31_384p01	I06
MDRT148	TATAGAATTCGCGGCCGCTCGCGATACAATACTGACGCTCCNNNNNNNNTTTTTTTTTTTTTTTTTTTTTTTT	AATACTGACGCTCC	v31_384p01	I08
MDRT149	TATAGAATTCGCGGCCGCTCGCGATACAAGTATTCCACTCCNNNNNNNNTTTTTTTTTTTTTTTTTTTTTTTT	AAGTATTCCACTCC	v31_384p01	I10
MDRT150	TATAGAATTCGCGGCCGCTCGCGATACAGGCAGCTAAGTCCNNNNNNNNTTTTTTTTTTTTTTTTTTTTTTTT	AGGCAGCTAAGTCC	v31_384p01	I12
MDRT151	TATAGAATTCGCGGCCGCTCGCGATACGTATACTCTCAGTCNNNNNNNNTTTTTTTTTTTTTTTTTTTTTTTT	GTATACTCTCAGTC	v31_384p01	I14
MDRT152	TATAGAATTCGCGGCCGCTCGCGATACTATCGGTTGCCTCCNNNNNNNNTTTTTTTTTTTTTTTTTTTTTTTT	TATCGGTTGCCTCC	v31_384p01	I16
MDRT153	TATAGAATTCGCGGCCGCTCGCGATACTGGCCTGTACTGTCNNNNNNNNTTTTTTTTTTTTTTTTTTTTTTTT	TGGCCTGTACTGTC	v31_384p01	I18
MDRT154	TATAGAATTCGCGGCCGCTCGCGATACTACACCTTATTGCCNNNNNNNNTTTTTTTTTTTTTTTTTTTTTTTT	TACACCTTATTGCC	v31_384p01	I20
MDRT155	TATAGAATTCGCGGCCGCTCGCGATACATACATGACTTGCCNNNNNNNNTTTTTTTTTTTTTTTTTTTTTTTT	ATACATGACTTGCC	v31_384p01	I22
MDRT156	TATAGAATTCGCGGCCGCTCGCGATACTCCGCTTGGTTGTCNNNNNNNNTTTTTTTTTTTTTTTTTTTTTTTT	TCCGCTTGGTTGTC	v31_384p01	I24
MDRT157	TATAGAATTCGCGGCCGCTCGCGATACTCCATGCAATTGTCNNNNNNNNTTTTTTTTTTTTTTTTTTTTTTTT	TCCATGCAATTGTC	v31_384p01	K02
MDRT158	TATAGAATTCGCGGCCGCTCGCGATACTCCATACGGAGTCCNNNNNNNNTTTTTTTTTTTTTTTTTTTTTTTT	TCCATACGGAGTCC	v31_384p01	K04
MDRT159	TATAGAATTCGCGGCCGCTCGCGATACTGACTCTTCTCGCCNNNNNNNNTTTTTTTTTTTTTTTTTTTTTTTT	TGACTCTTCTCGCC	v31_384p01	K06
MDRT160	TATAGAATTCGCGGCCGCTCGCGATACACTTCAATTCTGCCNNNNNNNNTTTTTTTTTTTTTTTTTTTTTTTT	ACTTCAATTCTGCC	v31_384p01	K08
MDRT161	TATAGAATTCGCGGCCGCTCGCGATACTTCACTATTGAGCCNNNNNNNNTTTTTTTTTTTTTTTTTTTTTTTT	TTCACTATTGAGCC	v31_384p01	K10
MDRT162	TATAGAATTCGCGGCCGCTCGCGATACAGAGGAACCGCTTCNNNNNNNNTTTTTTTTTTTTTTTTTTTTTTTT	AGAGGAACCGCTTC	v31_384p01	K12
MDRT163	TATAGAATTCGCGGCCGCTCGCGATACAGAAGTCAAGGCGCNNNNNNNNTTTTTTTTTTTTTTTTTTTTTTTT	AGAAGTCAAGGCGC	v31_384p01	K14
MDRT164	TATAGAATTCGCGGCCGCTCGCGATACATCGGATAAGATGCNNNNNNNNTTTTTTTTTTTTTTTTTTTTTTTT	ATCGGATAAGATGC	v31_384p01	K16
MDRT165	TATAGAATTCGCGGCCGCTCGCGATACGCGCAATAGTCTCCNNNNNNNNTTTTTTTTTTTTTTTTTTTTTTTT	GCGCAATAGTCTCC	v31_384p01	K18
MDRT166	TATAGAATTCGCGGCCGCTCGCGATACAATACGCCATATCCNNNNNNNNTTTTTTTTTTTTTTTTTTTTTTTT	AATACGCCATATCC	v31_384p01	K20
MDRT167	TATAGAATTCGCGGCCGCTCGCGATACACCTCGTAGCTCTCNNNNNNNNTTTTTTTTTTTTTTTTTTTTTTTT	ACCTCGTAGCTCTC	v31_384p01	K22
MDRT168	TATAGAATTCGCGGCCGCTCGCGATACAACCAGACTTCTCCNNNNNNNNTTTTTTTTTTTTTTTTTTTTTTTT	AACCAGACTTCTCC	v31_384p01	K24
MDRT169	TATAGAATTCGCGGCCGCTCGCGATACTAGGTTCGAGCTCCNNNNNNNNTTTTTTTTTTTTTTTTTTTTTTTT	TAGGTTCGAGCTCC	v31_384p01	M02
MDRT170	TATAGAATTCGCGGCCGCTCGCGATACCGATCGGATCATCCNNNNNNNNTTTTTTTTTTTTTTTTTTTTTTTT	CGATCGGATCATCC	v31_384p01	M04
MDRT171	TATAGAATTCGCGGCCGCTCGCGATACCGTCAAGCATCTCCNNNNNNNNTTTTTTTTTTTTTTTTTTTTTTTT	CGTCAAGCATCTCC	v31_384p01	M06
MDRT172	TATAGAATTCGCGGCCGCTCGCGATACGGATTATTGGCGCCNNNNNNNNTTTTTTTTTTTTTTTTTTTTTTTT	GGATTATTGGCGCC	v31_384p01	M08
MDRT173	TATAGAATTCGCGGCCGCTCGCGATACGCGAGGTCGTATTCNNNNNNNNTTTTTTTTTTTTTTTTTTTTTTTT	GCGAGGTCGTATTC	v31_384p01	M10
MDRT174	TATAGAATTCGCGGCCGCTCGCGATACCTGGCGGAACATACNNNNNNNNTTTTTTTTTTTTTTTTTTTTTTTT	CTGGCGGAACATAC	v31_384p01	M12
MDRT175	TATAGAATTCGCGGCCGCTCGCGATACCATGGCCAATAGCCNNNNNNNNTTTTTTTTTTTTTTTTTTTTTTTT	CATGGCCAATAGCC	v31_384p01	M14
MDRT176	TATAGAATTCGCGGCCGCTCGCGATACTCTCGAGGATATTCNNNNNNNNTTTTTTTTTTTTTTTTTTTTTTTT	TCTCGAGGATATTC	v31_384p01	M16
MDRT177	TATAGAATTCGCGGCCGCTCGCGATACCTGTGGACCATGTCNNNNNNNNTTTTTTTTTTTTTTTTTTTTTTTT	CTGTGGACCATGTC	v31_384p01	M18
MDRT178	TATAGAATTCGCGGCCGCTCGCGATACTAACTTAAGACCGCNNNNNNNNTTTTTTTTTTTTTTTTTTTTTTTT	TAACTTAAGACCGC	v31_384p01	M20
MDRT179	TATAGAATTCGCGGCCGCTCGCGATACGTTGCCTTATGGCCNNNNNNNNTTTTTTTTTTTTTTTTTTTTTTTT	GTTGCCTTATGGCC	v31_384p01	M22
MDRT180	TATAGAATTCGCGGCCGCTCGCGATACGTGATCAATGCCTCNNNNNNNNTTTTTTTTTTTTTTTTTTTTTTTT	GTGATCAATGCCTC	v31_384p01	M24
MDRT181	TATAGAATTCGCGGCCGCTCGCGATACCAAGGATCTGCGAANNNNNNNNTTTTTTTTTTTTTTTTTTTTTTTT	CAAGGATCTGCGAA	v31_384p01	O02
MDRT182	TATAGAATTCGCGGCCGCTCGCGATACGCTTCACACTCCAANNNNNNNNTTTTTTTTTTTTTTTTTTTTTTTT	GCTTCACACTCCAA	v31_384p01	O04
MDRT183	TATAGAATTCGCGGCCGCTCGCGATACAGGAAGAACCTTGANNNNNNNNTTTTTTTTTTTTTTTTTTTTTTTT	AGGAAGAACCTTGA	v31_384p01	O06
MDRT184	TATAGAATTCGCGGCCGCTCGCGATACCTCGCTAACAAGAANNNNNNNNTTTTTTTTTTTTTTTTTTTTTTTT	CTCGCTAACAAGAA	v31_384p01	O08
MDRT185	TATAGAATTCGCGGCCGCTCGCGATACTCTGGACTCTGTTANNNNNNNNTTTTTTTTTTTTTTTTTTTTTTTT	TCTGGACTCTGTTA	v31_384p01	O10
MDRT186	TATAGAATTCGCGGCCGCTCGCGATACTATTGAGAGCGGAANNNNNNNNTTTTTTTTTTTTTTTTTTTTTTTT	TATTGAGAGCGGAA	v31_384p01	O12
MDRT187	TATAGAATTCGCGGCCGCTCGCGATACAACTCTCCGGAGAANNNNNNNNTTTTTTTTTTTTTTTTTTTTTTTT	AACTCTCCGGAGAA	v31_384p01	O14
MDRT188	TATAGAATTCGCGGCCGCTCGCGATACGAACAGTGGACCAANNNNNNNNTTTTTTTTTTTTTTTTTTTTTTTT	GAACAGTGGACCAA	v31_384p01	O16
MDRT189	TATAGAATTCGCGGCCGCTCGCGATACAGGTGTAATGTGGANNNNNNNNTTTTTTTTTTTTTTTTTTTTTTTT	AGGTGTAATGTGGA	v31_384p01	O18
MDRT190	TATAGAATTCGCGGCCGCTCGCGATACGCGCTTGTCGACAANNNNNNNNTTTTTTTTTTTTTTTTTTTTTTTT	GCGCTTGTCGACAA	v31_384p01	O20
MDRT191	TATAGAATTCGCGGCCGCTCGCGATACGCTCCGTCACACAANNNNNNNNTTTTTTTTTTTTTTTTTTTTTTTT	GCTCCGTCACACAA	v31_384p01	O22
MDRT192	TATAGAATTCGCGGCCGCTCGCGATACGTCATTGGTCCGAANNNNNNNNTTTTTTTTTTTTTTTTTTTTTTTT	GTCATTGGTCCGAA	v31_384p01	O24
MDRT193	TATAGAATTCGCGGCCGCTCGCGATACAATATCTTCGGCCANNNNNNNNTTTTTTTTTTTTTTTTTTTTTTTT	AATATCTTCGGCCA	v31_384p01	B01
MDRT194	TATAGAATTCGCGGCCGCTCGCGATACAGTGGCGTTAACAANNNNNNNNTTTTTTTTTTTTTTTTTTTTTTTT	AGTGGCGTTAACAA	v31_384p01	B03
MDRT195	TATAGAATTCGCGGCCGCTCGCGATACGTGTCCGGCATTGANNNNNNNNTTTTTTTTTTTTTTTTTTTTTTTT	GTGTCCGGCATTGA	v31_384p01	B05
MDRT196	TATAGAATTCGCGGCCGCTCGCGATACCAACCGGAGAAGAANNNNNNNNTTTTTTTTTTTTTTTTTTTTTTTT	CAACCGGAGAAGAA	v31_384p01	B07
MDRT197	TATAGAATTCGCGGCCGCTCGCGATACCTCAGGACTTAGTANNNNNNNNTTTTTTTTTTTTTTTTTTTTTTTT	CTCAGGACTTAGTA	v31_384p01	B09
MDRT198	TATAGAATTCGCGGCCGCTCGCGATACGCTTAGACTAGCTANNNNNNNNTTTTTTTTTTTTTTTTTTTTTTTT	GCTTAGACTAGCTA	v31_384p01	B11
MDRT199	TATAGAATTCGCGGCCGCTCGCGATACGCAGATTAGTGTCANNNNNNNNTTTTTTTTTTTTTTTTTTTTTTTT	GCAGATTAGTGTCA	v31_384p01	B13
MDRT200	TATAGAATTCGCGGCCGCTCGCGATACGGTTGGTGGCTTAANNNNNNNNTTTTTTTTTTTTTTTTTTTTTTTT	GGTTGGTGGCTTAA	v31_384p01	B15
MDRT201	TATAGAATTCGCGGCCGCTCGCGATACCTAAGAACACCGAANNNNNNNNTTTTTTTTTTTTTTTTTTTTTTTT	CTAAGAACACCGAA	v31_384p01	B17
MDRT202	TATAGAATTCGCGGCCGCTCGCGATACTTAGACGTCTACGANNNNNNNNTTTTTTTTTTTTTTTTTTTTTTTT	TTAGACGTCTACGA	v31_384p01	B19
MDRT203	TATAGAATTCGCGGCCGCTCGCGATACGGACCTCGTGAGAANNNNNNNNTTTTTTTTTTTTTTTTTTTTTTTT	GGACCTCGTGAGAA	v31_384p01	B21
MDRT204	TATAGAATTCGCGGCCGCTCGCGATACGGAAGTTGAGGTAANNNNNNNNTTTTTTTTTTTTTTTTTTTTTTTT	GGAAGTTGAGGTAA	v31_384p01	B23
MDRT205	TATAGAATTCGCGGCCGCTCGCGATACACATTGTCCACCAANNNNNNNNTTTTTTTTTTTTTTTTTTTTTTTT	ACATTGTCCACCAA	v31_384p01	D01
MDRT206	TATAGAATTCGCGGCCGCTCGCGATACATCGCGCCAACCAANNNNNNNNTTTTTTTTTTTTTTTTTTTTTTTT	ATCGCGCCAACCAA	v31_384p01	D03
MDRT207	TATAGAATTCGCGGCCGCTCGCGATACGCGAAGTCCGAGAANNNNNNNNTTTTTTTTTTTTTTTTTTTTTTTT	GCGAAGTCCGAGAA	v31_384p01	D05
MDRT208	TATAGAATTCGCGGCCGCTCGCGATACATTAGGAGCTCGAANNNNNNNNTTTTTTTTTTTTTTTTTTTTTTTT	ATTAGGAGCTCGAA	v31_384p01	D07
MDRT209	TATAGAATTCGCGGCCGCTCGCGATACGCGTGACGCAGTAANNNNNNNNTTTTTTTTTTTTTTTTTTTTTTTT	GCGTGACGCAGTAA	v31_384p01	D09
MDRT210	TATAGAATTCGCGGCCGCTCGCGATACGGATCCTTAGACAANNNNNNNNTTTTTTTTTTTTTTTTTTTTTTTT	GGATCCTTAGACAA	v31_384p01	D11
MDRT211	TATAGAATTCGCGGCCGCTCGCGATACCATCAATGCGGCAANNNNNNNNTTTTTTTTTTTTTTTTTTTTTTTT	CATCAATGCGGCAA	v31_384p01	D13
MDRT212	TATAGAATTCGCGGCCGCTCGCGATACAAGGCCACTAACAANNNNNNNNTTTTTTTTTTTTTTTTTTTTTTTT	AAGGCCACTAACAA	v31_384p01	D15
MDRT213	TATAGAATTCGCGGCCGCTCGCGATACGGTACCGAAGAGAANNNNNNNNTTTTTTTTTTTTTTTTTTTTTTTT	GGTACCGAAGAGAA	v31_384p01	D17
MDRT214	TATAGAATTCGCGGCCGCTCGCGATACCGATCAGGTCGGAANNNNNNNNTTTTTTTTTTTTTTTTTTTTTTTT	CGATCAGGTCGGAA	v31_384p01	D19
MDRT215	TATAGAATTCGCGGCCGCTCGCGATACACAACATGCTCCTANNNNNNNNTTTTTTTTTTTTTTTTTTTTTTTT	ACAACATGCTCCTA	v31_384p01	D21
MDRT216	TATAGAATTCGCGGCCGCTCGCGATACGAGACAAGCGATAANNNNNNNNTTTTTTTTTTTTTTTTTTTTTTTT	GAGACAAGCGATAA	v31_384p01	D23
MDRT217	TATAGAATTCGCGGCCGCTCGCGATACGAAGCATAGGAGAANNNNNNNNTTTTTTTTTTTTTTTTTTTTTTTT	GAAGCATAGGAGAA	v31_384p01	F01
MDRT218	TATAGAATTCGCGGCCGCTCGCGATACCACCTCCATGTGTANNNNNNNNTTTTTTTTTTTTTTTTTTTTTTTT	CACCTCCATGTGTA	v31_384p01	F03
MDRT219	TATAGAATTCGCGGCCGCTCGCGATACCGCATGCTATAGAANNNNNNNNTTTTTTTTTTTTTTTTTTTTTTTT	CGCATGCTATAGAA	v31_384p01	F05
MDRT220	TATAGAATTCGCGGCCGCTCGCGATACTGGTCGATCTTGAANNNNNNNNTTTTTTTTTTTTTTTTTTTTTTTT	TGGTCGATCTTGAA	v31_384p01	F07
MDRT221	TATAGAATTCGCGGCCGCTCGCGATACTAGATCTCGCAGAANNNNNNNNTTTTTTTTTTTTTTTTTTTTTTTT	TAGATCTCGCAGAA	v31_384p01	F09
MDRT222	TATAGAATTCGCGGCCGCTCGCGATACTAGTGAGCTAGTCANNNNNNNNTTTTTTTTTTTTTTTTTTTTTTTT	TAGTGAGCTAGTCA	v31_384p01	F11
MDRT223	TATAGAATTCGCGGCCGCTCGCGATACCCTGTGAGCCGTTANNNNNNNNTTTTTTTTTTTTTTTTTTTTTTTT	CCTGTGAGCCGTTA	v31_384p01	F13
MDRT224	TATAGAATTCGCGGCCGCTCGCGATACCGACGACTCAGGAANNNNNNNNTTTTTTTTTTTTTTTTTTTTTTTT	CGACGACTCAGGAA	v31_384p01	F15
MDRT225	TATAGAATTCGCGGCCGCTCGCGATACATCTTGACGGCGAANNNNNNNNTTTTTTTTTTTTTTTTTTTTTTTT	ATCTTGACGGCGAA	v31_384p01	F17
MDRT226	TATAGAATTCGCGGCCGCTCGCGATACCTCTTGGTGTTCAANNNNNNNNTTTTTTTTTTTTTTTTTTTTTTTT	CTCTTGGTGTTCAA	v31_384p01	F19
MDRT227	TATAGAATTCGCGGCCGCTCGCGATACTCGGTACTAAGGAANNNNNNNNTTTTTTTTTTTTTTTTTTTTTTTT	TCGGTACTAAGGAA	v31_384p01	F21
MDRT228	TATAGAATTCGCGGCCGCTCGCGATACACCTGGTGATACAANNNNNNNNTTTTTTTTTTTTTTTTTTTTTTTT	ACCTGGTGATACAA	v31_384p01	F23
MDRT229	TATAGAATTCGCGGCCGCTCGCGATACATGAGCGCATATCANNNNNNNNTTTTTTTTTTTTTTTTTTTTTTTT	ATGAGCGCATATCA	v31_384p01	H01
MDRT230	TATAGAATTCGCGGCCGCTCGCGATACCTATACAGTGCGTANNNNNNNNTTTTTTTTTTTTTTTTTTTTTTTT	CTATACAGTGCGTA	v31_384p01	H03
MDRT231	TATAGAATTCGCGGCCGCTCGCGATACGAGAGAAGGTTGTANNNNNNNNTTTTTTTTTTTTTTTTTTTTTTTT	GAGAGAAGGTTGTA	v31_384p01	H05
MDRT232	TATAGAATTCGCGGCCGCTCGCGATACCTGGAGAGGTACAANNNNNNNNTTTTTTTTTTTTTTTTTTTTTTTT	CTGGAGAGGTACAA	v31_384p01	H07
MDRT233	TATAGAATTCGCGGCCGCTCGCGATACTTATACGATCGCCANNNNNNNNTTTTTTTTTTTTTTTTTTTTTTTT	TTATACGATCGCCA	v31_384p01	H09
MDRT234	TATAGAATTCGCGGCCGCTCGCGATACCTCGAATCCTACAANNNNNNNNTTTTTTTTTTTTTTTTTTTTTTTT	CTCGAATCCTACAA	v31_384p01	H11
MDRT235	TATAGAATTCGCGGCCGCTCGCGATACAAGAGGTCGGCTAANNNNNNNNTTTTTTTTTTTTTTTTTTTTTTTT	AAGAGGTCGGCTAA	v31_384p01	H13
MDRT236	TATAGAATTCGCGGCCGCTCGCGATACAACAAGCTCCGCAANNNNNNNNTTTTTTTTTTTTTTTTTTTTTTTT	AACAAGCTCCGCAA	v31_384p01	H15
MDRT237	TATAGAATTCGCGGCCGCTCGCGATACCAGGTCCTGAAGAANNNNNNNNTTTTTTTTTTTTTTTTTTTTTTTT	CAGGTCCTGAAGAA	v31_384p01	H17
MDRT238	TATAGAATTCGCGGCCGCTCGCGATACATTCTTGCTCCTGANNNNNNNNTTTTTTTTTTTTTTTTTTTTTTTT	ATTCTTGCTCCTGA	v31_384p01	H19
MDRT239	TATAGAATTCGCGGCCGCTCGCGATACATGAAGGTCTGTGANNNNNNNNTTTTTTTTTTTTTTTTTTTTTTTT	ATGAAGGTCTGTGA	v31_384p01	H21
MDRT240	TATAGAATTCGCGGCCGCTCGCGATACTTGTCGGCCGAGAANNNNNNNNTTTTTTTTTTTTTTTTTTTTTTTT	TTGTCGGCCGAGAA	v31_384p01	H23
MDRT241	TATAGAATTCGCGGCCGCTCGCGATACGGCTTAGCGGAGAANNNNNNNNTTTTTTTTTTTTTTTTTTTTTTTT	GGCTTAGCGGAGAA	v31_384p01	J01
MDRT242	TATAGAATTCGCGGCCGCTCGCGATACTGGACGTCGATTAANNNNNNNNTTTTTTTTTTTTTTTTTTTTTTTT	TGGACGTCGATTAA	v31_384p01	J03
MDRT243	TATAGAATTCGCGGCCGCTCGCGATACGTGGTAGCCTAGAANNNNNNNNTTTTTTTTTTTTTTTTTTTTTTTT	GTGGTAGCCTAGAA	v31_384p01	J05
MDRT244	TATAGAATTCGCGGCCGCTCGCGATACTCTTCGTATCGCAANNNNNNNNTTTTTTTTTTTTTTTTTTTTTTTT	TCTTCGTATCGCAA	v31_384p01	J07
MDRT245	TATAGAATTCGCGGCCGCTCGCGATACAAGTGGTGTTCCTANNNNNNNNTTTTTTTTTTTTTTTTTTTTTTTT	AAGTGGTGTTCCTA	v31_384p01	J09
MDRT246	TATAGAATTCGCGGCCGCTCGCGATACGGAAGGTCATACAANNNNNNNNTTTTTTTTTTTTTTTTTTTTTTTT	GGAAGGTCATACAA	v31_384p01	J11
MDRT247	TATAGAATTCGCGGCCGCTCGCGATACGATTCGGTCCGCTANNNNNNNNTTTTTTTTTTTTTTTTTTTTTTTT	GATTCGGTCCGCTA	v31_384p01	J13
MDRT248	TATAGAATTCGCGGCCGCTCGCGATACACACGTATGTGTGANNNNNNNNTTTTTTTTTTTTTTTTTTTTTTTT	ACACGTATGTGTGA	v31_384p01	J15
MDRT249	TATAGAATTCGCGGCCGCTCGCGATACGCAGTTGCTAGTAANNNNNNNNTTTTTTTTTTTTTTTTTTTTTTTT	GCAGTTGCTAGTAA	v31_384p01	J17
MDRT250	TATAGAATTCGCGGCCGCTCGCGATACGTGTTGTCGCGGAANNNNNNNNTTTTTTTTTTTTTTTTTTTTTTTT	GTGTTGTCGCGGAA	v31_384p01	J19
MDRT251	TATAGAATTCGCGGCCGCTCGCGATACCGCTGGTAATGTAANNNNNNNNTTTTTTTTTTTTTTTTTTTTTTTT	CGCTGGTAATGTAA	v31_384p01	J21
MDRT252	TATAGAATTCGCGGCCGCTCGCGATACCAGCTGTGAATCAANNNNNNNNTTTTTTTTTTTTTTTTTTTTTTTT	CAGCTGTGAATCAA	v31_384p01	J23
MDRT253	TATAGAATTCGCGGCCGCTCGCGATACTCGCGTTGCCAGAANNNNNNNNTTTTTTTTTTTTTTTTTTTTTTTT	TCGCGTTGCCAGAA	v31_384p01	L01
MDRT254	TATAGAATTCGCGGCCGCTCGCGATACTGCACTCTACCTTANNNNNNNNTTTTTTTTTTTTTTTTTTTTTTTT	TGCACTCTACCTTA	v31_384p01	L03
MDRT255	TATAGAATTCGCGGCCGCTCGCGATACCTGAGCTTGTTCAANNNNNNNNTTTTTTTTTTTTTTTTTTTTTTTT	CTGAGCTTGTTCAA	v31_384p01	L05
MDRT256	TATAGAATTCGCGGCCGCTCGCGATACTATCGGACGTACAANNNNNNNNTTTTTTTTTTTTTTTTTTTTTTTT	TATCGGACGTACAA	v31_384p01	L07
MDRT257	TATAGAATTCGCGGCCGCTCGCGATACCAGCCAATAAGGAANNNNNNNNTTTTTTTTTTTTTTTTTTTTTTTT	CAGCCAATAAGGAA	v31_384p01	L09
MDRT258	TATAGAATTCGCGGCCGCTCGCGATACGGTTCTATAGCCTANNNNNNNNTTTTTTTTTTTTTTTTTTTTTTTT	GGTTCTATAGCCTA	v31_384p01	L11
MDRT259	TATAGAATTCGCGGCCGCTCGCGATACCTTACTGGTGCCAANNNNNNNNTTTTTTTTTTTTTTTTTTTTTTTT	CTTACTGGTGCCAA	v31_384p01	L13
MDRT260	TATAGAATTCGCGGCCGCTCGCGATACACATCTTGAGCTGANNNNNNNNTTTTTTTTTTTTTTTTTTTTTTTT	ACATCTTGAGCTGA	v31_384p01	L15
MDRT261	TATAGAATTCGCGGCCGCTCGCGATACGATCTAACCGAGAANNNNNNNNTTTTTTTTTTTTTTTTTTTTTTTT	GATCTAACCGAGAA	v31_384p01	L17
MDRT262	TATAGAATTCGCGGCCGCTCGCGATACGAAGCCTAATCCAANNNNNNNNTTTTTTTTTTTTTTTTTTTTTTTT	GAAGCCTAATCCAA	v31_384p01	L19
MDRT263	TATAGAATTCGCGGCCGCTCGCGATACAGTAACGGTTGGTANNNNNNNNTTTTTTTTTTTTTTTTTTTTTTTT	AGTAACGGTTGGTA	v31_384p01	L21
MDRT264	TATAGAATTCGCGGCCGCTCGCGATACCCTCTTCCTATCAANNNNNNNNTTTTTTTTTTTTTTTTTTTTTTTT	CCTCTTCCTATCAA	v31_384p01	L23
MDRT265	TATAGAATTCGCGGCCGCTCGCGATACGAGAGGCGACACAANNNNNNNNTTTTTTTTTTTTTTTTTTTTTTTT	GAGAGGCGACACAA	v31_384p01	N01
MDRT266	TATAGAATTCGCGGCCGCTCGCGATACCGAATCGCAAGGAANNNNNNNNTTTTTTTTTTTTTTTTTTTTTTTT	CGAATCGCAAGGAA	v31_384p01	N03
MDRT267	TATAGAATTCGCGGCCGCTCGCGATACTGACTCGTTGGTTANNNNNNNNTTTTTTTTTTTTTTTTTTTTTTTT	TGACTCGTTGGTTA	v31_384p01	N05
MDRT268	TATAGAATTCGCGGCCGCTCGCGATACTCCTAGGAGAAGAANNNNNNNNTTTTTTTTTTTTTTTTTTTTTTTT	TCCTAGGAGAAGAA	v31_384p01	N07
MDRT269	TATAGAATTCGCGGCCGCTCGCGATACTCGTGATGTGTGTANNNNNNNNTTTTTTTTTTTTTTTTTTTTTTTT	TCGTGATGTGTGTA	v31_384p01	N09
MDRT270	TATAGAATTCGCGGCCGCTCGCGATACTCTGTGCACCAGAANNNNNNNNTTTTTTTTTTTTTTTTTTTTTTTT	TCTGTGCACCAGAA	v31_384p01	N11
MDRT271	TATAGAATTCGCGGCCGCTCGCGATACGTCTTACGCCGCTANNNNNNNNTTTTTTTTTTTTTTTTTTTTTTTT	GTCTTACGCCGCTA	v31_384p01	N13
MDRT272	TATAGAATTCGCGGCCGCTCGCGATACCTTGTACTTCCAGANNNNNNNNTTTTTTTTTTTTTTTTTTTTTTTT	CTTGTACTTCCAGA	v31_384p01	N15
MDRT273	TATAGAATTCGCGGCCGCTCGCGATACATAGTGGTCGTAGANNNNNNNNTTTTTTTTTTTTTTTTTTTTTTTT	ATAGTGGTCGTAGA	v31_384p01	N17
MDRT274	TATAGAATTCGCGGCCGCTCGCGATACGCACAACTTGTAGANNNNNNNNTTTTTTTTTTTTTTTTTTTTTTTT	GCACAACTTGTAGA	v31_384p01	N19
MDRT275	TATAGAATTCGCGGCCGCTCGCGATACAAGAGCCTTGTAGANNNNNNNNTTTTTTTTTTTTTTTTTTTTTTTT	AAGAGCCTTGTAGA	v31_384p01	N21
MDRT276	TATAGAATTCGCGGCCGCTCGCGATACGACCTGTCATTAGANNNNNNNNTTTTTTTTTTTTTTTTTTTTTTTT	GACCTGTCATTAGA	v31_384p01	N23
MDRT277	TATAGAATTCGCGGCCGCTCGCGATACCTGTCGTAATGACANNNNNNNNTTTTTTTTTTTTTTTTTTTTTTTT	CTGTCGTAATGACA	v31_384p01	P01
MDRT278	TATAGAATTCGCGGCCGCTCGCGATACTATCTCGGTACACANNNNNNNNTTTTTTTTTTTTTTTTTTTTTTTT	TATCTCGGTACACA	v31_384p01	P03
MDRT279	TATAGAATTCGCGGCCGCTCGCGATACTGATTGCTTGCACANNNNNNNNTTTTTTTTTTTTTTTTTTTTTTTT	TGATTGCTTGCACA	v31_384p01	P05
MDRT280	TATAGAATTCGCGGCCGCTCGCGATACATTACCTCTCCACANNNNNNNNTTTTTTTTTTTTTTTTTTTTTTTT	ATTACCTCTCCACA	v31_384p01	P07
MDRT281	TATAGAATTCGCGGCCGCTCGCGATACGGTATCCAATCACANNNNNNNNTTTTTTTTTTTTTTTTTTTTTTTT	GGTATCCAATCACA	v31_384p01	P09
MDRT282	TATAGAATTCGCGGCCGCTCGCGATACAGACGAGACTCACANNNNNNNNTTTTTTTTTTTTTTTTTTTTTTTT	AGACGAGACTCACA	v31_384p01	P11
MDRT283	TATAGAATTCGCGGCCGCTCGCGATACACCTTCTTCTCACANNNNNNNNTTTTTTTTTTTTTTTTTTTTTTTT	ACCTTCTTCTCACA	v31_384p01	P13
MDRT284	TATAGAATTCGCGGCCGCTCGCGATACGCATCAAGAGTACANNNNNNNNTTTTTTTTTTTTTTTTTTTTTTTT	GCATCAAGAGTACA	v31_384p01	P15
MDRT285	TATAGAATTCGCGGCCGCTCGCGATACTAGTCCTTCCTACANNNNNNNNTTTTTTTTTTTTTTTTTTTTTTTT	TAGTCCTTCCTACA	v31_384p01	P17
MDRT286	TATAGAATTCGCGGCCGCTCGCGATACCTTGGCCTATTACANNNNNNNNTTTTTTTTTTTTTTTTTTTTTTTT	CTTGGCCTATTACA	v31_384p01	P19
MDRT287	TATAGAATTCGCGGCCGCTCGCGATACCGCGACAAGTTACANNNNNNNNTTTTTTTTTTTTTTTTTTTTTTTT	CGCGACAAGTTACA	v31_384p01	P21
MDRT288	TATAGAATTCGCGGCCGCTCGCGATACGTGCTTGAGTTACANNNNNNNNTTTTTTTTTTTTTTTTTTTTTTTT	GTGCTTGAGTTACA	v31_384p01	P23
MDRT289	TATAGAATTCGCGGCCGCTCGCGATACAACAGACCGTTACANNNNNNNNTTTTTTTTTTTTTTTTTTTTTTTT	AACAGACCGTTACA	v31_384p01	B02
MDRT290	TATAGAATTCGCGGCCGCTCGCGATACGTGCCTCACCGATANNNNNNNNTTTTTTTTTTTTTTTTTTTTTTTT	GTGCCTCACCGATA	v31_384p01	B04
MDRT291	TATAGAATTCGCGGCCGCTCGCGATACTTGCGCCTCACATANNNNNNNNTTTTTTTTTTTTTTTTTTTTTTTT	TTGCGCCTCACATA	v31_384p01	B06
MDRT292	TATAGAATTCGCGGCCGCTCGCGATACACCGCGAAGATATANNNNNNNNTTTTTTTTTTTTTTTTTTTTTTTT	ACCGCGAAGATATA	v31_384p01	B08
MDRT293	TATAGAATTCGCGGCCGCTCGCGATACCAGGACCGTATATANNNNNNNNTTTTTTTTTTTTTTTTTTTTTTTT	CAGGACCGTATATA	v31_384p01	B10
MDRT294	TATAGAATTCGCGGCCGCTCGCGATACTTATCTAGACGAGGNNNNNNNNTTTTTTTTTTTTTTTTTTTTTTTT	TTATCTAGACGAGG	v31_384p01	B12
MDRT295	TATAGAATTCGCGGCCGCTCGCGATACTAACCGTAATGAGGNNNNNNNNTTTTTTTTTTTTTTTTTTTTTTTT	TAACCGTAATGAGG	v31_384p01	B14
MDRT296	TATAGAATTCGCGGCCGCTCGCGATACACTAAGCTGACAGGNNNNNNNNTTTTTTTTTTTTTTTTTTTTTTTT	ACTAAGCTGACAGG	v31_384p01	B16
MDRT297	TATAGAATTCGCGGCCGCTCGCGATACGTTATGCTACCAGGNNNNNNNNTTTTTTTTTTTTTTTTTTTTTTTT	GTTATGCTACCAGG	v31_384p01	B18
MDRT298	TATAGAATTCGCGGCCGCTCGCGATACCCATGAGTAATAGGNNNNNNNNTTTTTTTTTTTTTTTTTTTTTTTT	CCATGAGTAATAGG	v31_384p01	B20
MDRT299	TATAGAATTCGCGGCCGCTCGCGATACACGGTTCAGATAGGNNNNNNNNTTTTTTTTTTTTTTTTTTTTTTTT	ACGGTTCAGATAGG	v31_384p01	B22
MDRT300	TATAGAATTCGCGGCCGCTCGCGATACTGACGGAGGATAGGNNNNNNNNTTTTTTTTTTTTTTTTTTTTTTTT	TGACGGAGGATAGG	v31_384p01	B24
MDRT301	TATAGAATTCGCGGCCGCTCGCGATACACTATCGCGCTAGGNNNNNNNNTTTTTTTTTTTTTTTTTTTTTTTT	ACTATCGCGCTAGG	v31_384p01	D02
MDRT302	TATAGAATTCGCGGCCGCTCGCGATACATTGGAGCATTAGGNNNNNNNNTTTTTTTTTTTTTTTTTTTTTTTT	ATTGGAGCATTAGG	v31_384p01	D04
MDRT303	TATAGAATTCGCGGCCGCTCGCGATACATGCAGAGCTGACGNNNNNNNNTTTTTTTTTTTTTTTTTTTTTTTT	ATGCAGAGCTGACG	v31_384p01	D06
MDRT304	TATAGAATTCGCGGCCGCTCGCGATACATTGTATCACCACGNNNNNNNNTTTTTTTTTTTTTTTTTTTTTTTT	ATTGTATCACCACG	v31_384p01	D08
MDRT305	TATAGAATTCGCGGCCGCTCGCGATACGTAAGTCCTATACGNNNNNNNNTTTTTTTTTTTTTTTTTTTTTTTT	GTAAGTCCTATACG	v31_384p01	D10
MDRT306	TATAGAATTCGCGGCCGCTCGCGATACTTCATGACCAGATGNNNNNNNNTTTTTTTTTTTTTTTTTTTTTTTT	TTCATGACCAGATG	v31_384p01	D12
MDRT307	TATAGAATTCGCGGCCGCTCGCGATACACCGACTGATTATGNNNNNNNNTTTTTTTTTTTTTTTTTTTTTTTT	ACCGACTGATTATG	v31_384p01	D14
MDRT308	TATAGAATTCGCGGCCGCTCGCGATACAATAACCTAGCAGCNNNNNNNNTTTTTTTTTTTTTTTTTTTTTTTT	AATAACCTAGCAGC	v31_384p01	D16
MDRT309	TATAGAATTCGCGGCCGCTCGCGATACTAAGACAAGACACCNNNNNNNNTTTTTTTTTTTTTTTTTTTTTTTT	TAAGACAAGACACC	v31_384p01	D18
MDRT310	TATAGAATTCGCGGCCGCTCGCGATACGTATTCTTACCACCNNNNNNNNTTTTTTTTTTTTTTTTTTTTTTTT	GTATTCTTACCACC	v31_384p01	D20
MDRT311	TATAGAATTCGCGGCCGCTCGCGATACAGACTTCAGATACCNNNNNNNNTTTTTTTTTTTTTTTTTTTTTTTT	AGACTTCAGATACC	v31_384p01	D22
MDRT312	TATAGAATTCGCGGCCGCTCGCGATACCGAACGCTCACATCNNNNNNNNTTTTTTTTTTTTTTTTTTTTTTTT	CGAACGCTCACATC	v31_384p01	D24
MDRT313	TATAGAATTCGCGGCCGCTCGCGATACGACAGGAGAGAGATNNNNNNNNTTTTTTTTTTTTTTTTTTTTTTTT	GACAGGAGAGAGAT	v31_384p01	F02
MDRT314	TATAGAATTCGCGGCCGCTCGCGATACCCAGTCCAACAGATNNNNNNNNTTTTTTTTTTTTTTTTTTTTTTTT	CCAGTCCAACAGAT	v31_384p01	F04
MDRT315	TATAGAATTCGCGGCCGCTCGCGATACCAGAATGGACAGATNNNNNNNNTTTTTTTTTTTTTTTTTTTTTTTT	CAGAATGGACAGAT	v31_384p01	F06
MDRT316	TATAGAATTCGCGGCCGCTCGCGATACGTTCGCAGGCAGATNNNNNNNNTTTTTTTTTTTTTTTTTTTTTTTT	GTTCGCAGGCAGAT	v31_384p01	F08
MDRT317	TATAGAATTCGCGGCCGCTCGCGATACCATGCGAGTCGGATNNNNNNNNTTTTTTTTTTTTTTTTTTTTTTTT	CATGCGAGTCGGAT	v31_384p01	F10
MDRT318	TATAGAATTCGCGGCCGCTCGCGATACGGAACGAGGACGATNNNNNNNNTTTTTTTTTTTTTTTTTTTTTTTT	GGAACGAGGACGAT	v31_384p01	F12
MDRT319	TATAGAATTCGCGGCCGCTCGCGATACGTCAGTTCGATGATNNNNNNNNTTTTTTTTTTTTTTTTTTTTTTTT	GTCAGTTCGATGAT	v31_384p01	F14
MDRT320	TATAGAATTCGCGGCCGCTCGCGATACGGTCGGTCCATCATNNNNNNNNTTTTTTTTTTTTTTTTTTTTTTTT	GGTCGGTCCATCAT	v31_384p01	F16
MDRT321	TATAGAATTCGCGGCCGCTCGCGATACTCGCTGAACCATATNNNNNNNNTTTTTTTTTTTTTTTTTTTTTTTT	TCGCTGAACCATAT	v31_384p01	F18
MDRT322	TATAGAATTCGCGGCCGCTCGCGATACCGCCGGCACTATATNNNNNNNNTTTTTTTTTTTTTTTTTTTTTTTT	CGCCGGCACTATAT	v31_384p01	F20
MDRT323	TATAGAATTCGCGGCCGCTCGCGATACGGCACCGCGATTATNNNNNNNNTTTTTTTTTTTTTTTTTTTTTTTT	GGCACCGCGATTAT	v31_384p01	F22
MDRT324	TATAGAATTCGCGGCCGCTCGCGATACCTGCATCAGGTTATNNNNNNNNTTTTTTTTTTTTTTTTTTTTTTTT	CTGCATCAGGTTAT	v31_384p01	F24
MDRT325	TATAGAATTCGCGGCCGCTCGCGATACCGGAAGCCACTTATNNNNNNNNTTTTTTTTTTTTTTTTTTTTTTTT	CGGAAGCCACTTAT	v31_384p01	H02
MDRT326	TATAGAATTCGCGGCCGCTCGCGATACAGTCCACTAGGCGTNNNNNNNNTTTTTTTTTTTTTTTTTTTTTTTT	AGTCCACTAGGCGT	v31_384p01	H04
MDRT327	TATAGAATTCGCGGCCGCTCGCGATACTTGGTCTGGTGCGTNNNNNNNNTTTTTTTTTTTTTTTTTTTTTTTT	TTGGTCTGGTGCGT	v31_384p01	H06
MDRT328	TATAGAATTCGCGGCCGCTCGCGATACCTCACCGTGATCGTNNNNNNNNTTTTTTTTTTTTTTTTTTTTTTTT	CTCACCGTGATCGT	v31_384p01	H08
MDRT329	TATAGAATTCGCGGCCGCTCGCGATACTAACAAGTGCTCGTNNNNNNNNTTTTTTTTTTTTTTTTTTTTTTTT	TAACAAGTGCTCGT	v31_384p01	H10
MDRT330	TATAGAATTCGCGGCCGCTCGCGATACGGATTCCAGTTCGTNNNNNNNNTTTTTTTTTTTTTTTTTTTTTTTT	GGATTCCAGTTCGT	v31_384p01	H12
MDRT331	TATAGAATTCGCGGCCGCTCGCGATACAGTTGATGAGGTGTNNNNNNNNTTTTTTTTTTTTTTTTTTTTTTTT	AGTTGATGAGGTGT	v31_384p01	H14
MDRT332	TATAGAATTCGCGGCCGCTCGCGATACGCTTGAAGGCGTGTNNNNNNNNTTTTTTTTTTTTTTTTTTTTTTTT	GCTTGAAGGCGTGT	v31_384p01	H16
MDRT333	TATAGAATTCGCGGCCGCTCGCGATACGCCATAGAACCTGTNNNNNNNNTTTTTTTTTTTTTTTTTTTTTTTT	GCCATAGAACCTGT	v31_384p01	H18
MDRT334	TATAGAATTCGCGGCCGCTCGCGATACCGAATCTTACCTGTNNNNNNNNTTTTTTTTTTTTTTTTTTTTTTTT	CGAATCTTACCTGT	v31_384p01	H20
MDRT335	TATAGAATTCGCGGCCGCTCGCGATACCTGCCAGAAGTTGTNNNNNNNNTTTTTTTTTTTTTTTTTTTTTTTT	CTGCCAGAAGTTGT	v31_384p01	H22
MDRT336	TATAGAATTCGCGGCCGCTCGCGATACGGTCCAACCGTTGTNNNNNNNNTTTTTTTTTTTTTTTTTTTTTTTT	GGTCCAACCGTTGT	v31_384p01	H24
MDRT337	TATAGAATTCGCGGCCGCTCGCGATACCATTCCTCTGTTGTNNNNNNNNTTTTTTTTTTTTTTTTTTTTTTTT	CATTCCTCTGTTGT	v31_384p01	J02
MDRT338	TATAGAATTCGCGGCCGCTCGCGATACGCTCCTCGACTTGTNNNNNNNNTTTTTTTTTTTTTTTTTTTTTTTT	GCTCCTCGACTTGT	v31_384p01	J04
MDRT339	TATAGAATTCGCGGCCGCTCGCGATACCACCAACACCTTGTNNNNNNNNTTTTTTTTTTTTTTTTTTTTTTTT	CACCAACACCTTGT	v31_384p01	J06
MDRT340	TATAGAATTCGCGGCCGCTCGCGATACACACCGGTTCTTGTNNNNNNNNTTTTTTTTTTTTTTTTTTTTTTTT	ACACCGGTTCTTGT	v31_384p01	J08
MDRT341	TATAGAATTCGCGGCCGCTCGCGATACACAGCAGGCAGACTNNNNNNNNTTTTTTTTTTTTTTTTTTTTTTTT	ACAGCAGGCAGACT	v31_384p01	J10
MDRT342	TATAGAATTCGCGGCCGCTCGCGATACATGGCGTGATCGCTNNNNNNNNTTTTTTTTTTTTTTTTTTTTTTTT	ATGGCGTGATCGCT	v31_384p01	J12
MDRT343	TATAGAATTCGCGGCCGCTCGCGATACGTCGTCGTAGTGCTNNNNNNNNTTTTTTTTTTTTTTTTTTTTTTTT	GTCGTCGTAGTGCT	v31_384p01	J14
MDRT344	TATAGAATTCGCGGCCGCTCGCGATACGTGTCGTCACACCTNNNNNNNNTTTTTTTTTTTTTTTTTTTTTTTT	GTGTCGTCACACCT	v31_384p01	J16
MDRT345	TATAGAATTCGCGGCCGCTCGCGATACCTTGACGAACGCCTNNNNNNNNTTTTTTTTTTTTTTTTTTTTTTTT	CTTGACGAACGCCT	v31_384p01	J18
MDRT346	TATAGAATTCGCGGCCGCTCGCGATACTCTTGAAGCCTCCTNNNNNNNNTTTTTTTTTTTTTTTTTTTTTTTT	TCTTGAAGCCTCCT	v31_384p01	J20
MDRT347	TATAGAATTCGCGGCCGCTCGCGATACCACATAACCAGTCTNNNNNNNNTTTTTTTTTTTTTTTTTTTTTTTT	CACATAACCAGTCT	v31_384p01	J22
MDRT348	TATAGAATTCGCGGCCGCTCGCGATACGAATTGCGGCGTCTNNNNNNNNTTTTTTTTTTTTTTTTTTTTTTTT	GAATTGCGGCGTCT	v31_384p01	J24
MDRT349	TATAGAATTCGCGGCCGCTCGCGATACGACGTTCAGCCTCTNNNNNNNNTTTTTTTTTTTTTTTTTTTTTTTT	GACGTTCAGCCTCT	v31_384p01	L02
MDRT350	TATAGAATTCGCGGCCGCTCGCGATACTTACCGTGGCCTCTNNNNNNNNTTTTTTTTTTTTTTTTTTTTTTTT	TTACCGTGGCCTCT	v31_384p01	L04
MDRT351	TATAGAATTCGCGGCCGCTCGCGATACGGCATACACGTTCTNNNNNNNNTTTTTTTTTTTTTTTTTTTTTTTT	GGCATACACGTTCT	v31_384p01	L06
MDRT352	TATAGAATTCGCGGCCGCTCGCGATACCGTATCGTTGTTCTNNNNNNNNTTTTTTTTTTTTTTTTTTTTTTTT	CGTATCGTTGTTCT	v31_384p01	L08
MDRT353	TATAGAATTCGCGGCCGCTCGCGATACCCATGGCCACTTCTNNNNNNNNTTTTTTTTTTTTTTTTTTTTTTTT	CCATGGCCACTTCT	v31_384p01	L10
MDRT354	TATAGAATTCGCGGCCGCTCGCGATACCTTCGGTCTCTTCTNNNNNNNNTTTTTTTTTTTTTTTTTTTTTTTT	CTTCGGTCTCTTCT	v31_384p01	L12
MDRT355	TATAGAATTCGCGGCCGCTCGCGATACAGTTGTGCCACATTNNNNNNNNTTTTTTTTTTTTTTTTTTTTTTTT	AGTTGTGCCACATT	v31_384p01	L14
MDRT356	TATAGAATTCGCGGCCGCTCGCGATACCCGGCGCCAATATTNNNNNNNNTTTTTTTTTTTTTTTTTTTTTTTT	CCGGCGCCAATATT	v31_384p01	L16
MDRT357	TATAGAATTCGCGGCCGCTCGCGATACGGCGAGAGGTTATTNNNNNNNNTTTTTTTTTTTTTTTTTTTTTTTT	GGCGAGAGGTTATT	v31_384p01	L18
MDRT358	TATAGAATTCGCGGCCGCTCGCGATACCCACCGAAGGAGTTNNNNNNNNTTTTTTTTTTTTTTTTTTTTTTTT	CCACCGAAGGAGTT	v31_384p01	L20
MDRT359	TATAGAATTCGCGGCCGCTCGCGATACGCCTTCCAATAGTTNNNNNNNNTTTTTTTTTTTTTTTTTTTTTTTT	GCCTTCCAATAGTT	v31_384p01	L22
MDRT360	TATAGAATTCGCGGCCGCTCGCGATACTTGCCGTACCGGTTNNNNNNNNTTTTTTTTTTTTTTTTTTTTTTTT	TTGCCGTACCGGTT	v31_384p01	L24
MDRT361	TATAGAATTCGCGGCCGCTCGCGATACGGTAGCCTGTGGTTNNNNNNNNTTTTTTTTTTTTTTTTTTTTTTTT	GGTAGCCTGTGGTT	v31_384p01	N02
MDRT362	TATAGAATTCGCGGCCGCTCGCGATACGCTCGTCATGCGTTNNNNNNNNTTTTTTTTTTTTTTTTTTTTTTTT	GCTCGTCATGCGTT	v31_384p01	N04
MDRT363	TATAGAATTCGCGGCCGCTCGCGATACGTATTGTAGCCGTTNNNNNNNNTTTTTTTTTTTTTTTTTTTTTTTT	GTATTGTAGCCGTT	v31_384p01	N06
MDRT364	TATAGAATTCGCGGCCGCTCGCGATACTGGTTCATGTCGTTNNNNNNNNTTTTTTTTTTTTTTTTTTTTTTTT	TGGTTCATGTCGTT	v31_384p01	N08
MDRT365	TATAGAATTCGCGGCCGCTCGCGATACAGGAGGTGCATGTTNNNNNNNNTTTTTTTTTTTTTTTTTTTTTTTT	AGGAGGTGCATGTT	v31_384p01	N10
MDRT366	TATAGAATTCGCGGCCGCTCGCGATACAAGGAGCAGGTGTTNNNNNNNNTTTTTTTTTTTTTTTTTTTTTTTT	AAGGAGCAGGTGTT	v31_384p01	N12
MDRT367	TATAGAATTCGCGGCCGCTCGCGATACGAGAACCGTGTGTTNNNNNNNNTTTTTTTTTTTTTTTTTTTTTTTT	GAGAACCGTGTGTT	v31_384p01	N14
MDRT368	TATAGAATTCGCGGCCGCTCGCGATACCCGGATGCACTGTTNNNNNNNNTTTTTTTTTTTTTTTTTTTTTTTT	CCGGATGCACTGTT	v31_384p01	N16
MDRT369	TATAGAATTCGCGGCCGCTCGCGATACGGACGGAGACACTTNNNNNNNNTTTTTTTTTTTTTTTTTTTTTTTT	GGACGGAGACACTT	v31_384p01	N18
MDRT370	TATAGAATTCGCGGCCGCTCGCGATACCCTCACCTACGCTTNNNNNNNNTTTTTTTTTTTTTTTTTTTTTTTT	CCTCACCTACGCTT	v31_384p01	N20
MDRT371	TATAGAATTCGCGGCCGCTCGCGATACATTGTGGCGCGCTTNNNNNNNNTTTTTTTTTTTTTTTTTTTTTTTT	ATTGTGGCGCGCTT	v31_384p01	N22
MDRT372	TATAGAATTCGCGGCCGCTCGCGATACAAGTCTGTCTGCTTNNNNNNNNTTTTTTTTTTTTTTTTTTTTTTTT	AAGTCTGTCTGCTT	v31_384p01	N24
MDRT373	TATAGAATTCGCGGCCGCTCGCGATACGGAGTTAACACCTTNNNNNNNNTTTTTTTTTTTTTTTTTTTTTTTT	GGAGTTAACACCTT	v31_384p01	P02
MDRT374	TATAGAATTCGCGGCCGCTCGCGATACGCGAGATGTGCCTTNNNNNNNNTTTTTTTTTTTTTTTTTTTTTTTT	GCGAGATGTGCCTT	v31_384p01	P04
MDRT375	TATAGAATTCGCGGCCGCTCGCGATACTCGAGCACATCCTTNNNNNNNNTTTTTTTTTTTTTTTTTTTTTTTT	TCGAGCACATCCTT	v31_384p01	P06
MDRT376	TATAGAATTCGCGGCCGCTCGCGATACGCATCCTTATCCTTNNNNNNNNTTTTTTTTTTTTTTTTTTTTTTTT	GCATCCTTATCCTT	v31_384p01	P08
MDRT377	TATAGAATTCGCGGCCGCTCGCGATACCATCCGGAGATCTTNNNNNNNNTTTTTTTTTTTTTTTTTTTTTTTT	CATCCGGAGATCTT	v31_384p01	P10
MDRT378	TATAGAATTCGCGGCCGCTCGCGATACGTTACACCGATCTTNNNNNNNNTTTTTTTTTTTTTTTTTTTTTTTT	GTTACACCGATCTT	v31_384p01	P12
MDRT379	TATAGAATTCGCGGCCGCTCGCGATACAGTTGACGCATCTTNNNNNNNNTTTTTTTTTTTTTTTTTTTTTTTT	AGTTGACGCATCTT	v31_384p01	P14
MDRT380	TATAGAATTCGCGGCCGCTCGCGATACCTTGTCACAGTCTTNNNNNNNNTTTTTTTTTTTTTTTTTTTTTTTT	CTTGTCACAGTCTT	v31_384p01	P16
MDRT381	TATAGAATTCGCGGCCGCTCGCGATACGCTGTCGAGGTCTTNNNNNNNNTTTTTTTTTTTTTTTTTTTTTTTT	GCTGTCGAGGTCTT	v31_384p01	P18
MDRT382	TATAGAATTCGCGGCCGCTCGCGATACCTCCACTGACTCTTNNNNNNNNTTTTTTTTTTTTTTTTTTTTTTTT	CTCCACTGACTCTT	v31_384p01	P20
MDRT383	TATAGAATTCGCGGCCGCTCGCGATACGAACATTGGCTCTTNNNNNNNNTTTTTTTTTTTTTTTTTTTTTTTT	GAACATTGGCTCTT	v31_384p01	P22
MDRT384	TATAGAATTCGCGGCCGCTCGCGATACGGCGAGTACCTCTTNNNNNNNNTTTTTTTTTTTTTTTTTTTTTTTT	GGCGAGTACCTCTT	v31_384p01	P24

## Sheet: 1536 RT primer with SeqLv15mer
v3.2 RT primers with 14 mer SeqLv cell barcode (1,536) for Quartz-Seq2
OPC (Oligonucleotide Purification cartridge) purification grade
RT primer name	sequence	cell bardoce sequence	384 well plate name	384 well position
eMDRT0001	TATAGAATTCGCGGCCGCTCGCGATACATCAATCCTATCTGCNNNNNNNNTTTTTTTTTTTTTTTTTTTTTTTT	ATCAATCCTATCTGC	v32_384p01	A01
eMDRT0002	TATAGAATTCGCGGCCGCTCGCGATACCTAACACCTGGCTCGNNNNNNNNTTTTTTTTTTTTTTTTTTTTTTTT	CTAACACCTGGCTCG	v32_384p01	C01
eMDRT0003	TATAGAATTCGCGGCCGCTCGCGATACACTGAACATCTCGAANNNNNNNNTTTTTTTTTTTTTTTTTTTTTTTT	ACTGAACATCTCGAA	v32_384p01	E01
eMDRT0004	TATAGAATTCGCGGCCGCTCGCGATACCAAGCACACGTGTCCNNNNNNNNTTTTTTTTTTTTTTTTTTTTTTTT	CAAGCACACGTGTCC	v32_384p01	G01
eMDRT0005	TATAGAATTCGCGGCCGCTCGCGATACTTGGAGTCAACGCGGNNNNNNNNTTTTTTTTTTTTTTTTTTTTTTTT	TTGGAGTCAACGCGG	v32_384p01	I01
eMDRT0006	TATAGAATTCGCGGCCGCTCGCGATACAAGCGTGATCTGGAANNNNNNNNTTTTTTTTTTTTTTTTTTTTTTTT	AAGCGTGATCTGGAA	v32_384p01	K01
eMDRT0007	TATAGAATTCGCGGCCGCTCGCGATACCCGGAACAGCCTGAANNNNNNNNTTTTTTTTTTTTTTTTTTTTTTTT	CCGGAACAGCCTGAA	v32_384p01	M01
eMDRT0008	TATAGAATTCGCGGCCGCTCGCGATACGAACATACGCGTGCTNNNNNNNNTTTTTTTTTTTTTTTTTTTTTTTT	GAACATACGCGTGCT	v32_384p01	O01
eMDRT0009	TATAGAATTCGCGGCCGCTCGCGATACGTTGCATGGCGCACANNNNNNNNTTTTTTTTTTTTTTTTTTTTTTTT	GTTGCATGGCGCACA	v32_384p01	A03
eMDRT0010	TATAGAATTCGCGGCCGCTCGCGATACTTGCTCCGCGAGTCTNNNNNNNNTTTTTTTTTTTTTTTTTTTTTTTT	TTGCTCCGCGAGTCT	v32_384p01	C03
eMDRT0011	TATAGAATTCGCGGCCGCTCGCGATACCGCCTCTCCAGGTAANNNNNNNNTTTTTTTTTTTTTTTTTTTTTTTT	CGCCTCTCCAGGTAA	v32_384p01	E03
eMDRT0012	TATAGAATTCGCGGCCGCTCGCGATACGTGTCAAGTTCAGAANNNNNNNNTTTTTTTTTTTTTTTTTTTTTTTT	GTGTCAAGTTCAGAA	v32_384p01	G03
eMDRT0013	TATAGAATTCGCGGCCGCTCGCGATACTTCCATTGGCTGTAANNNNNNNNTTTTTTTTTTTTTTTTTTTTTTTT	TTCCATTGGCTGTAA	v32_384p01	I03
eMDRT0014	TATAGAATTCGCGGCCGCTCGCGATACGGCACCACCAGTGTTNNNNNNNNTTTTTTTTTTTTTTTTTTTTTTTT	GGCACCACCAGTGTT	v32_384p01	K03
eMDRT0015	TATAGAATTCGCGGCCGCTCGCGATACGTCGGAGCATGTATANNNNNNNNTTTTTTTTTTTTTTTTTTTTTTTT	GTCGGAGCATGTATA	v32_384p01	M03
eMDRT0016	TATAGAATTCGCGGCCGCTCGCGATACCGGTGTGTAAGCTCCNNNNNNNNTTTTTTTTTTTTTTTTTTTTTTTT	CGGTGTGTAAGCTCC	v32_384p01	O03
eMDRT0017	TATAGAATTCGCGGCCGCTCGCGATACAAGTCTGTACTATGGNNNNNNNNTTTTTTTTTTTTTTTTTTTTTTTT	AAGTCTGTACTATGG	v32_384p01	A05
eMDRT0018	TATAGAATTCGCGGCCGCTCGCGATACTATTGTTCGACGGCANNNNNNNNTTTTTTTTTTTTTTTTTTTTTTTT	TATTGTTCGACGGCA	v32_384p01	C05
eMDRT0019	TATAGAATTCGCGGCCGCTCGCGATACACATGTTAGATTCGGNNNNNNNNTTTTTTTTTTTTTTTTTTTTTTTT	ACATGTTAGATTCGG	v32_384p01	E05
eMDRT0020	TATAGAATTCGCGGCCGCTCGCGATACTGTTCGCGGCGTCTTNNNNNNNNTTTTTTTTTTTTTTTTTTTTTTTT	TGTTCGCGGCGTCTT	v32_384p01	G05
eMDRT0021	TATAGAATTCGCGGCCGCTCGCGATACTTCCGTAGTTACCAANNNNNNNNTTTTTTTTTTTTTTTTTTTTTTTT	TTCCGTAGTTACCAA	v32_384p01	I05
eMDRT0022	TATAGAATTCGCGGCCGCTCGCGATACTCGTCTTCGACGCTCNNNNNNNNTTTTTTTTTTTTTTTTTTTTTTTT	TCGTCTTCGACGCTC	v32_384p01	K05
eMDRT0023	TATAGAATTCGCGGCCGCTCGCGATACTGGACTAGACCTCGGNNNNNNNNTTTTTTTTTTTTTTTTTTTTTTTT	TGGACTAGACCTCGG	v32_384p01	M05
eMDRT0024	TATAGAATTCGCGGCCGCTCGCGATACCCTACGGAGTAGGAANNNNNNNNTTTTTTTTTTTTTTTTTTTTTTTT	CCTACGGAGTAGGAA	v32_384p01	O05
eMDRT0025	TATAGAATTCGCGGCCGCTCGCGATACAACGAGTATGCTCAANNNNNNNNTTTTTTTTTTTTTTTTTTTTTTTT	AACGAGTATGCTCAA	v32_384p01	A07
eMDRT0026	TATAGAATTCGCGGCCGCTCGCGATACAAGTGGAGGCCTTGGNNNNNNNNTTTTTTTTTTTTTTTTTTTTTTTT	AAGTGGAGGCCTTGG	v32_384p01	C07
eMDRT0027	TATAGAATTCGCGGCCGCTCGCGATACAAGCGTCTGGCCGAANNNNNNNNTTTTTTTTTTTTTTTTTTTTTTTT	AAGCGTCTGGCCGAA	v32_384p01	E07
eMDRT0028	TATAGAATTCGCGGCCGCTCGCGATACTCTACTGGCGAGTTANNNNNNNNTTTTTTTTTTTTTTTTTTTTTTTT	TCTACTGGCGAGTTA	v32_384p01	G07
eMDRT0029	TATAGAATTCGCGGCCGCTCGCGATACGTTAGAACCAGCCGGNNNNNNNNTTTTTTTTTTTTTTTTTTTTTTTT	GTTAGAACCAGCCGG	v32_384p01	I07
eMDRT0030	TATAGAATTCGCGGCCGCTCGCGATACTAGGTGCATAGCCGGNNNNNNNNTTTTTTTTTTTTTTTTTTTTTTTT	TAGGTGCATAGCCGG	v32_384p01	K07
eMDRT0031	TATAGAATTCGCGGCCGCTCGCGATACCGGTCCACATAAGAANNNNNNNNTTTTTTTTTTTTTTTTTTTTTTTT	CGGTCCACATAAGAA	v32_384p01	M07
eMDRT0032	TATAGAATTCGCGGCCGCTCGCGATACAGTTCGCTTGTCCGGNNNNNNNNTTTTTTTTTTTTTTTTTTTTTTTT	AGTTCGCTTGTCCGG	v32_384p01	O07
eMDRT0033	TATAGAATTCGCGGCCGCTCGCGATACTTATCCGAGATATGCNNNNNNNNTTTTTTTTTTTTTTTTTTTTTTTT	TTATCCGAGATATGC	v32_384p01	A09
eMDRT0034	TATAGAATTCGCGGCCGCTCGCGATACATGATGCGCGCCTTGNNNNNNNNTTTTTTTTTTTTTTTTTTTTTTTT	ATGATGCGCGCCTTG	v32_384p01	C09
eMDRT0035	TATAGAATTCGCGGCCGCTCGCGATACCCATTGGCCGCTGAANNNNNNNNTTTTTTTTTTTTTTTTTTTTTTTT	CCATTGGCCGCTGAA	v32_384p01	E09
eMDRT0036	TATAGAATTCGCGGCCGCTCGCGATACGTGGATGATCGCGTCNNNNNNNNTTTTTTTTTTTTTTTTTTTTTTTT	GTGGATGATCGCGTC	v32_384p01	G09
eMDRT0037	TATAGAATTCGCGGCCGCTCGCGATACGGATCCTACATCCGGNNNNNNNNTTTTTTTTTTTTTTTTTTTTTTTT	GGATCCTACATCCGG	v32_384p01	I09
eMDRT0038	TATAGAATTCGCGGCCGCTCGCGATACCCGACTAAGGTGTGGNNNNNNNNTTTTTTTTTTTTTTTTTTTTTTTT	CCGACTAAGGTGTGG	v32_384p01	K09
eMDRT0039	TATAGAATTCGCGGCCGCTCGCGATACGGAATCTCCGTGCTGNNNNNNNNTTTTTTTTTTTTTTTTTTTTTTTT	GGAATCTCCGTGCTG	v32_384p01	M09
eMDRT0040	TATAGAATTCGCGGCCGCTCGCGATACCGTAACTAGCAACAANNNNNNNNTTTTTTTTTTTTTTTTTTTTTTTT	CGTAACTAGCAACAA	v32_384p01	O09
eMDRT0041	TATAGAATTCGCGGCCGCTCGCGATACTGAGAATCGCGACGCNNNNNNNNTTTTTTTTTTTTTTTTTTTTTTTT	TGAGAATCGCGACGC	v32_384p01	A11
eMDRT0042	TATAGAATTCGCGGCCGCTCGCGATACCACACATTATGTTGGNNNNNNNNTTTTTTTTTTTTTTTTTTTTTTTT	CACACATTATGTTGG	v32_384p01	C11
eMDRT0043	TATAGAATTCGCGGCCGCTCGCGATACGGTGTCGAATTCTCGNNNNNNNNTTTTTTTTTTTTTTTTTTTTTTTT	GGTGTCGAATTCTCG	v32_384p01	E11
eMDRT0044	TATAGAATTCGCGGCCGCTCGCGATACCGGTGTTCAAGGCGANNNNNNNNTTTTTTTTTTTTTTTTTTTTTTTT	CGGTGTTCAAGGCGA	v32_384p01	G11
eMDRT0045	TATAGAATTCGCGGCCGCTCGCGATACCCTGCGAGGTCTCAANNNNNNNNTTTTTTTTTTTTTTTTTTTTTTTT	CCTGCGAGGTCTCAA	v32_384p01	I11
eMDRT0046	TATAGAATTCGCGGCCGCTCGCGATACTTAGGCGCCTGTTCGNNNNNNNNTTTTTTTTTTTTTTTTTTTTTTTT	TTAGGCGCCTGTTCG	v32_384p01	K11
eMDRT0047	TATAGAATTCGCGGCCGCTCGCGATACGTGCCTTAACTCTGGNNNNNNNNTTTTTTTTTTTTTTTTTTTTTTTT	GTGCCTTAACTCTGG	v32_384p01	M11
eMDRT0048	TATAGAATTCGCGGCCGCTCGCGATACTCTCCAGCGGACTTGNNNNNNNNTTTTTTTTTTTTTTTTTTTTTTTT	TCTCCAGCGGACTTG	v32_384p01	O11
eMDRT0049	TATAGAATTCGCGGCCGCTCGCGATACGCCAAGAAGATCCGGNNNNNNNNTTTTTTTTTTTTTTTTTTTTTTTT	GCCAAGAAGATCCGG	v32_384p01	A13
eMDRT0050	TATAGAATTCGCGGCCGCTCGCGATACCGAGACCAATATTGTNNNNNNNNTTTTTTTTTTTTTTTTTTTTTTTT	CGAGACCAATATTGT	v32_384p01	C13
eMDRT0051	TATAGAATTCGCGGCCGCTCGCGATACGCTTCTCCGGAGTTGNNNNNNNNTTTTTTTTTTTTTTTTTTTTTTTT	GCTTCTCCGGAGTTG	v32_384p01	E13
eMDRT0052	TATAGAATTCGCGGCCGCTCGCGATACGCGGCTTGATTCGCTNNNNNNNNTTTTTTTTTTTTTTTTTTTTTTTT	GCGGCTTGATTCGCT	v32_384p01	G13
eMDRT0053	TATAGAATTCGCGGCCGCTCGCGATACAGCGACCTGGATACCNNNNNNNNTTTTTTTTTTTTTTTTTTTTTTTT	AGCGACCTGGATACC	v32_384p01	I13
eMDRT0054	TATAGAATTCGCGGCCGCTCGCGATACCACCTGTAGTAAGAANNNNNNNNTTTTTTTTTTTTTTTTTTTTTTTT	CACCTGTAGTAAGAA	v32_384p01	K13
eMDRT0055	TATAGAATTCGCGGCCGCTCGCGATACTGGCCATATGCTCGCNNNNNNNNTTTTTTTTTTTTTTTTTTTTTTTT	TGGCCATATGCTCGC	v32_384p01	M13
eMDRT0056	TATAGAATTCGCGGCCGCTCGCGATACGATACCACTCTAGAANNNNNNNNTTTTTTTTTTTTTTTTTTTTTTTT	GATACCACTCTAGAA	v32_384p01	O13
eMDRT0057	TATAGAATTCGCGGCCGCTCGCGATACCACAACGTTGTCGTGNNNNNNNNTTTTTTTTTTTTTTTTTTTTTTTT	CACAACGTTGTCGTG	v32_384p01	A15
eMDRT0058	TATAGAATTCGCGGCCGCTCGCGATACCTACTCTTGGAGCGGNNNNNNNNTTTTTTTTTTTTTTTTTTTTTTTT	CTACTCTTGGAGCGG	v32_384p01	C15
eMDRT0059	TATAGAATTCGCGGCCGCTCGCGATACTACAGCCTCACCTCGNNNNNNNNTTTTTTTTTTTTTTTTTTTTTTTT	TACAGCCTCACCTCG	v32_384p01	E15
eMDRT0060	TATAGAATTCGCGGCCGCTCGCGATACATTGCGGCTGGAGAANNNNNNNNTTTTTTTTTTTTTTTTTTTTTTTT	ATTGCGGCTGGAGAA	v32_384p01	G15
eMDRT0061	TATAGAATTCGCGGCCGCTCGCGATACCTTCAGGTGCGGCTANNNNNNNNTTTTTTTTTTTTTTTTTTTTTTTT	CTTCAGGTGCGGCTA	v32_384p01	I15
eMDRT0062	TATAGAATTCGCGGCCGCTCGCGATACACTCTTAGTAGCGAANNNNNNNNTTTTTTTTTTTTTTTTTTTTTTTT	ACTCTTAGTAGCGAA	v32_384p01	K15
eMDRT0063	TATAGAATTCGCGGCCGCTCGCGATACTACCTTATGTGCTTGNNNNNNNNTTTTTTTTTTTTTTTTTTTTTTTT	TACCTTATGTGCTTG	v32_384p01	M15
eMDRT0064	TATAGAATTCGCGGCCGCTCGCGATACGACCACTAAGTTGTTNNNNNNNNTTTTTTTTTTTTTTTTTTTTTTTT	GACCACTAAGTTGTT	v32_384p01	O15
eMDRT0065	TATAGAATTCGCGGCCGCTCGCGATACAGCTGGTTGGCCTAGNNNNNNNNTTTTTTTTTTTTTTTTTTTTTTTT	AGCTGGTTGGCCTAG	v32_384p01	A17
eMDRT0066	TATAGAATTCGCGGCCGCTCGCGATACATTGTTAAGGTGTGGNNNNNNNNTTTTTTTTTTTTTTTTTTTTTTTT	ATTGTTAAGGTGTGG	v32_384p01	C17
eMDRT0067	TATAGAATTCGCGGCCGCTCGCGATACATAACCTCCATGTCGNNNNNNNNTTTTTTTTTTTTTTTTTTTTTTTT	ATAACCTCCATGTCG	v32_384p01	E17
eMDRT0068	TATAGAATTCGCGGCCGCTCGCGATACTCTCTCGGAACCACCNNNNNNNNTTTTTTTTTTTTTTTTTTTTTTTT	TCTCTCGGAACCACC	v32_384p01	G17
eMDRT0069	TATAGAATTCGCGGCCGCTCGCGATACCAGATATGGAGGTTGNNNNNNNNTTTTTTTTTTTTTTTTTTTTTTTT	CAGATATGGAGGTTG	v32_384p01	I17
eMDRT0070	TATAGAATTCGCGGCCGCTCGCGATACGGTTGTAACATTGCGNNNNNNNNTTTTTTTTTTTTTTTTTTTTTTTT	GGTTGTAACATTGCG	v32_384p01	K17
eMDRT0071	TATAGAATTCGCGGCCGCTCGCGATACATATCCTGGATCGCCNNNNNNNNTTTTTTTTTTTTTTTTTTTTTTTT	ATATCCTGGATCGCC	v32_384p01	M17
eMDRT0072	TATAGAATTCGCGGCCGCTCGCGATACATAGCGCCAGGTCTTNNNNNNNNTTTTTTTTTTTTTTTTTTTTTTTT	ATAGCGCCAGGTCTT	v32_384p01	O17
eMDRT0073	TATAGAATTCGCGGCCGCTCGCGATACCTGTTCTCTATCACANNNNNNNNTTTTTTTTTTTTTTTTTTTTTTTT	CTGTTCTCTATCACA	v32_384p01	A19
eMDRT0074	TATAGAATTCGCGGCCGCTCGCGATACCCGCTTAACCGTTCCNNNNNNNNTTTTTTTTTTTTTTTTTTTTTTTT	CCGCTTAACCGTTCC	v32_384p01	C19
eMDRT0075	TATAGAATTCGCGGCCGCTCGCGATACTGGTAAGAACGCCGGNNNNNNNNTTTTTTTTTTTTTTTTTTTTTTTT	TGGTAAGAACGCCGG	v32_384p01	E19
eMDRT0076	TATAGAATTCGCGGCCGCTCGCGATACAGTGTGGATCAGCGGNNNNNNNNTTTTTTTTTTTTTTTTTTTTTTTT	AGTGTGGATCAGCGG	v32_384p01	G19
eMDRT0077	TATAGAATTCGCGGCCGCTCGCGATACTTAGAGGCGAGGTTGNNNNNNNNTTTTTTTTTTTTTTTTTTTTTTTT	TTAGAGGCGAGGTTG	v32_384p01	I19
eMDRT0078	TATAGAATTCGCGGCCGCTCGCGATACAGTACGGACGAGGTTNNNNNNNNTTTTTTTTTTTTTTTTTTTTTTTT	AGTACGGACGAGGTT	v32_384p01	K19
eMDRT0079	TATAGAATTCGCGGCCGCTCGCGATACCCAATATAATTCCGCNNNNNNNNTTTTTTTTTTTTTTTTTTTTTTTT	CCAATATAATTCCGC	v32_384p01	M19
eMDRT0080	TATAGAATTCGCGGCCGCTCGCGATACTTCTTCCTTCAGCGGNNNNNNNNTTTTTTTTTTTTTTTTTTTTTTTT	TTCTTCCTTCAGCGG	v32_384p01	O19
eMDRT0081	TATAGAATTCGCGGCCGCTCGCGATACAGCCTTACTTCGCCGNNNNNNNNTTTTTTTTTTTTTTTTTTTTTTTT	AGCCTTACTTCGCCG	v32_384p01	A21
eMDRT0082	TATAGAATTCGCGGCCGCTCGCGATACTCAGTGTACGGTCCGNNNNNNNNTTTTTTTTTTTTTTTTTTTTTTTT	TCAGTGTACGGTCCG	v32_384p01	C21
eMDRT0083	TATAGAATTCGCGGCCGCTCGCGATACAGTACCAAGACCTGGNNNNNNNNTTTTTTTTTTTTTTTTTTTTTTTT	AGTACCAAGACCTGG	v32_384p01	E21
eMDRT0084	TATAGAATTCGCGGCCGCTCGCGATACCAAGAAGGTGTTGAANNNNNNNNTTTTTTTTTTTTTTTTTTTTTTTT	CAAGAAGGTGTTGAA	v32_384p01	G21
eMDRT0085	TATAGAATTCGCGGCCGCTCGCGATACTAACACTGTATTCGCNNNNNNNNTTTTTTTTTTTTTTTTTTTTTTTT	TAACACTGTATTCGC	v32_384p01	I21
eMDRT0086	TATAGAATTCGCGGCCGCTCGCGATACGCAACAGATGCTTATNNNNNNNNTTTTTTTTTTTTTTTTTTTTTTTT	GCAACAGATGCTTAT	v32_384p01	K21
eMDRT0087	TATAGAATTCGCGGCCGCTCGCGATACGCAATTCGAAGCGTTNNNNNNNNTTTTTTTTTTTTTTTTTTTTTTTT	GCAATTCGAAGCGTT	v32_384p01	M21
eMDRT0088	TATAGAATTCGCGGCCGCTCGCGATACCAAGAACAACTCGTTNNNNNNNNTTTTTTTTTTTTTTTTTTTTTTTT	CAAGAACAACTCGTT	v32_384p01	O21
eMDRT0089	TATAGAATTCGCGGCCGCTCGCGATACTCGAGTCGCCGCTTANNNNNNNNTTTTTTTTTTTTTTTTTTTTTTTT	TCGAGTCGCCGCTTA	v32_384p01	A23
eMDRT0090	TATAGAATTCGCGGCCGCTCGCGATACTGAGGTGTTCTTAGANNNNNNNNTTTTTTTTTTTTTTTTTTTTTTTT	TGAGGTGTTCTTAGA	v32_384p01	C23
eMDRT0091	TATAGAATTCGCGGCCGCTCGCGATACTCGATGGTCATCCTGNNNNNNNNTTTTTTTTTTTTTTTTTTTTTTTT	TCGATGGTCATCCTG	v32_384p01	E23
eMDRT0092	TATAGAATTCGCGGCCGCTCGCGATACAACCTTCGTAGTTCGNNNNNNNNTTTTTTTTTTTTTTTTTTTTTTTT	AACCTTCGTAGTTCG	v32_384p01	G23
eMDRT0093	TATAGAATTCGCGGCCGCTCGCGATACATTAAGAGCCGTCTTNNNNNNNNTTTTTTTTTTTTTTTTTTTTTTTT	ATTAAGAGCCGTCTT	v32_384p01	I23
eMDRT0094	TATAGAATTCGCGGCCGCTCGCGATACGATAACTTGGCGCGGNNNNNNNNTTTTTTTTTTTTTTTTTTTTTTTT	GATAACTTGGCGCGG	v32_384p01	K23
eMDRT0095	TATAGAATTCGCGGCCGCTCGCGATACTGGCACAGCATTATANNNNNNNNTTTTTTTTTTTTTTTTTTTTTTTT	TGGCACAGCATTATA	v32_384p01	M23
eMDRT0096	TATAGAATTCGCGGCCGCTCGCGATACTTGCCTCCTTATCGCNNNNNNNNTTTTTTTTTTTTTTTTTTTTTTTT	TTGCCTCCTTATCGC	v32_384p01	O23
eMDRT0097	TATAGAATTCGCGGCCGCTCGCGATACCAGAGCGGCAGTGTTNNNNNNNNTTTTTTTTTTTTTTTTTTTTTTTT	CAGAGCGGCAGTGTT	v32_384p01	A02
eMDRT0098	TATAGAATTCGCGGCCGCTCGCGATACGGTGGTGCCTTCTCANNNNNNNNTTTTTTTTTTTTTTTTTTTTTTTT	GGTGGTGCCTTCTCA	v32_384p01	C02
eMDRT0099	TATAGAATTCGCGGCCGCTCGCGATACCCGCTATTGATGCGGNNNNNNNNTTTTTTTTTTTTTTTTTTTTTTTT	CCGCTATTGATGCGG	v32_384p01	E02
eMDRT0100	TATAGAATTCGCGGCCGCTCGCGATACTTGTTCCACCTTGCGNNNNNNNNTTTTTTTTTTTTTTTTTTTTTTTT	TTGTTCCACCTTGCG	v32_384p01	G02
eMDRT0101	TATAGAATTCGCGGCCGCTCGCGATACTATGCATAGACCACANNNNNNNNTTTTTTTTTTTTTTTTTTTTTTTT	TATGCATAGACCACA	v32_384p01	I02
eMDRT0102	TATAGAATTCGCGGCCGCTCGCGATACGCATCTGCTGCGTGANNNNNNNNTTTTTTTTTTTTTTTTTTTTTTTT	GCATCTGCTGCGTGA	v32_384p01	K02
eMDRT0103	TATAGAATTCGCGGCCGCTCGCGATACTCCGAGGCAATTACANNNNNNNNTTTTTTTTTTTTTTTTTTTTTTTT	TCCGAGGCAATTACA	v32_384p01	M02
eMDRT0104	TATAGAATTCGCGGCCGCTCGCGATACCCTCTAAGAAGGCGGNNNNNNNNTTTTTTTTTTTTTTTTTTTTTTTT	CCTCTAAGAAGGCGG	v32_384p01	O02
eMDRT0105	TATAGAATTCGCGGCCGCTCGCGATACTTACACCTACCGTAANNNNNNNNTTTTTTTTTTTTTTTTTTTTTTTT	TTACACCTACCGTAA	v32_384p01	A04
eMDRT0106	TATAGAATTCGCGGCCGCTCGCGATACCTCCTTCCAACGGAANNNNNNNNTTTTTTTTTTTTTTTTTTTTTTTT	CTCCTTCCAACGGAA	v32_384p01	C04
eMDRT0107	TATAGAATTCGCGGCCGCTCGCGATACCGATCAGAATATTGGNNNNNNNNTTTTTTTTTTTTTTTTTTTTTTTT	CGATCAGAATATTGG	v32_384p01	E04
eMDRT0108	TATAGAATTCGCGGCCGCTCGCGATACCTGTAAGAGCTGCTGNNNNNNNNTTTTTTTTTTTTTTTTTTTTTTTT	CTGTAAGAGCTGCTG	v32_384p01	G04
eMDRT0109	TATAGAATTCGCGGCCGCTCGCGATACTCTTCTCGCTTCGCGNNNNNNNNTTTTTTTTTTTTTTTTTTTTTTTT	TCTTCTCGCTTCGCG	v32_384p01	I04
eMDRT0110	TATAGAATTCGCGGCCGCTCGCGATACGACAGTCAGCCGCAANNNNNNNNTTTTTTTTTTTTTTTTTTTTTTTT	GACAGTCAGCCGCAA	v32_384p01	K04
eMDRT0111	TATAGAATTCGCGGCCGCTCGCGATACACATTGATGGCGCGGNNNNNNNNTTTTTTTTTTTTTTTTTTTTTTTT	ACATTGATGGCGCGG	v32_384p01	M04
eMDRT0112	TATAGAATTCGCGGCCGCTCGCGATACAAGAACGCGGTGTGGNNNNNNNNTTTTTTTTTTTTTTTTTTTTTTTT	AAGAACGCGGTGTGG	v32_384p01	O04
eMDRT0113	TATAGAATTCGCGGCCGCTCGCGATACGGATCACCTATGCGGNNNNNNNNTTTTTTTTTTTTTTTTTTTTTTTT	GGATCACCTATGCGG	v32_384p01	A06
eMDRT0114	TATAGAATTCGCGGCCGCTCGCGATACCAAGCGCCAATACAGNNNNNNNNTTTTTTTTTTTTTTTTTTTTTTTT	CAAGCGCCAATACAG	v32_384p01	C06
eMDRT0115	TATAGAATTCGCGGCCGCTCGCGATACACCGAACTGTGCTCCNNNNNNNNTTTTTTTTTTTTTTTTTTTTTTTT	ACCGAACTGTGCTCC	v32_384p01	E06
eMDRT0116	TATAGAATTCGCGGCCGCTCGCGATACTAGTGTTCCATTCCGNNNNNNNNTTTTTTTTTTTTTTTTTTTTTTTT	TAGTGTTCCATTCCG	v32_384p01	G06
eMDRT0117	TATAGAATTCGCGGCCGCTCGCGATACCTTGATAAGTCTTCCNNNNNNNNTTTTTTTTTTTTTTTTTTTTTTTT	CTTGATAAGTCTTCC	v32_384p01	I06
eMDRT0118	TATAGAATTCGCGGCCGCTCGCGATACCTAAGTTCGCACCGTNNNNNNNNTTTTTTTTTTTTTTTTTTTTTTTT	CTAAGTTCGCACCGT	v32_384p01	K06
eMDRT0119	TATAGAATTCGCGGCCGCTCGCGATACCGCCTCCATTACTGGNNNNNNNNTTTTTTTTTTTTTTTTTTTTTTTT	CGCCTCCATTACTGG	v32_384p01	M06
eMDRT0120	TATAGAATTCGCGGCCGCTCGCGATACGCTGTGAACTTATGGNNNNNNNNTTTTTTTTTTTTTTTTTTTTTTTT	GCTGTGAACTTATGG	v32_384p01	O06
eMDRT0121	TATAGAATTCGCGGCCGCTCGCGATACTAGGCTGTTCTGCGGNNNNNNNNTTTTTTTTTTTTTTTTTTTTTTTT	TAGGCTGTTCTGCGG	v32_384p01	A08
eMDRT0122	TATAGAATTCGCGGCCGCTCGCGATACGATTCGGAGATTCGGNNNNNNNNTTTTTTTTTTTTTTTTTTTTTTTT	GATTCGGAGATTCGG	v32_384p01	C08
eMDRT0123	TATAGAATTCGCGGCCGCTCGCGATACAAGGAGCAATACTCGNNNNNNNNTTTTTTTTTTTTTTTTTTTTTTTT	AAGGAGCAATACTCG	v32_384p01	E08
eMDRT0124	TATAGAATTCGCGGCCGCTCGCGATACGGAAGTTGCGTTATANNNNNNNNTTTTTTTTTTTTTTTTTTTTTTTT	GGAAGTTGCGTTATA	v32_384p01	G08
eMDRT0125	TATAGAATTCGCGGCCGCTCGCGATACGGCTTAGTTGTGTGGNNNNNNNNTTTTTTTTTTTTTTTTTTTTTTTT	GGCTTAGTTGTGTGG	v32_384p01	I08
eMDRT0126	TATAGAATTCGCGGCCGCTCGCGATACTTGATTGCAACCACANNNNNNNNTTTTTTTTTTTTTTTTTTTTTTTT	TTGATTGCAACCACA	v32_384p01	K08
eMDRT0127	TATAGAATTCGCGGCCGCTCGCGATACCTCACCTTAACGCCGNNNNNNNNTTTTTTTTTTTTTTTTTTTTTTTT	CTCACCTTAACGCCG	v32_384p01	M08
eMDRT0128	TATAGAATTCGCGGCCGCTCGCGATACAGTCGTTAGCTGCGGNNNNNNNNTTTTTTTTTTTTTTTTTTTTTTTT	AGTCGTTAGCTGCGG	v32_384p01	O08
eMDRT0129	TATAGAATTCGCGGCCGCTCGCGATACCTACAACTTATGCGGNNNNNNNNTTTTTTTTTTTTTTTTTTTTTTTT	CTACAACTTATGCGG	v32_384p01	A10
eMDRT0130	TATAGAATTCGCGGCCGCTCGCGATACGCTATTACGTCGCGGNNNNNNNNTTTTTTTTTTTTTTTTTTTTTTTT	GCTATTACGTCGCGG	v32_384p01	C10
eMDRT0131	TATAGAATTCGCGGCCGCTCGCGATACCAGTGGATAATTGCANNNNNNNNTTTTTTTTTTTTTTTTTTTTTTTT	CAGTGGATAATTGCA	v32_384p01	E10
eMDRT0132	TATAGAATTCGCGGCCGCTCGCGATACTTGTCACCTAATAGGNNNNNNNNTTTTTTTTTTTTTTTTTTTTTTTT	TTGTCACCTAATAGG	v32_384p01	G10
eMDRT0133	TATAGAATTCGCGGCCGCTCGCGATACACGTGTAAGCATGTTNNNNNNNNTTTTTTTTTTTTTTTTTTTTTTTT	ACGTGTAAGCATGTT	v32_384p01	I10
eMDRT0134	TATAGAATTCGCGGCCGCTCGCGATACATGGTGCAATCGTTCNNNNNNNNTTTTTTTTTTTTTTTTTTTTTTTT	ATGGTGCAATCGTTC	v32_384p01	K10
eMDRT0135	TATAGAATTCGCGGCCGCTCGCGATACAGCACCGAGTAACAANNNNNNNNTTTTTTTTTTTTTTTTTTTTTTTT	AGCACCGAGTAACAA	v32_384p01	M10
eMDRT0136	TATAGAATTCGCGGCCGCTCGCGATACAATAGACCAATACGGNNNNNNNNTTTTTTTTTTTTTTTTTTTTTTTT	AATAGACCAATACGG	v32_384p01	O10
eMDRT0137	TATAGAATTCGCGGCCGCTCGCGATACTTCTGCTCACACCGGNNNNNNNNTTTTTTTTTTTTTTTTTTTTTTTT	TTCTGCTCACACCGG	v32_384p01	A12
eMDRT0138	TATAGAATTCGCGGCCGCTCGCGATACACAATATCGGCAGAANNNNNNNNTTTTTTTTTTTTTTTTTTTTTTTT	ACAATATCGGCAGAA	v32_384p01	C12
eMDRT0139	TATAGAATTCGCGGCCGCTCGCGATACTAGATTACAAGGCGCNNNNNNNNTTTTTTTTTTTTTTTTTTTTTTTT	TAGATTACAAGGCGC	v32_384p01	E12
eMDRT0140	TATAGAATTCGCGGCCGCTCGCGATACCTAACCTCGTTACAANNNNNNNNTTTTTTTTTTTTTTTTTTTTTTTT	CTAACCTCGTTACAA	v32_384p01	G12
eMDRT0141	TATAGAATTCGCGGCCGCTCGCGATACTCGGAATCCACCGTTNNNNNNNNTTTTTTTTTTTTTTTTTTTTTTTT	TCGGAATCCACCGTT	v32_384p01	I12
eMDRT0142	TATAGAATTCGCGGCCGCTCGCGATACTTCTACATCTCTGCTNNNNNNNNTTTTTTTTTTTTTTTTTTTTTTTT	TTCTACATCTCTGCT	v32_384p01	K12
eMDRT0143	TATAGAATTCGCGGCCGCTCGCGATACCATTAATGGATTCGGNNNNNNNNTTTTTTTTTTTTTTTTTTTTTTTT	CATTAATGGATTCGG	v32_384p01	M12
eMDRT0144	TATAGAATTCGCGGCCGCTCGCGATACTGAAGACTTACGCCGNNNNNNNNTTTTTTTTTTTTTTTTTTTTTTTT	TGAAGACTTACGCCG	v32_384p01	O12
eMDRT0145	TATAGAATTCGCGGCCGCTCGCGATACCAATGGACACCGGTANNNNNNNNTTTTTTTTTTTTTTTTTTTTTTTT	CAATGGACACCGGTA	v32_384p01	A14
eMDRT0146	TATAGAATTCGCGGCCGCTCGCGATACGGATGATCTAACGAANNNNNNNNTTTTTTTTTTTTTTTTTTTTTTTT	GGATGATCTAACGAA	v32_384p01	C14
eMDRT0147	TATAGAATTCGCGGCCGCTCGCGATACTATGTGTGGAGCGTGNNNNNNNNTTTTTTTTTTTTTTTTTTTTTTTT	TATGTGTGGAGCGTG	v32_384p01	E14
eMDRT0148	TATAGAATTCGCGGCCGCTCGCGATACGTGTGTGTGTCTTGGNNNNNNNNTTTTTTTTTTTTTTTTTTTTTTTT	GTGTGTGTGTCTTGG	v32_384p01	G14
eMDRT0149	TATAGAATTCGCGGCCGCTCGCGATACAGAACCGAGGATCGGNNNNNNNNTTTTTTTTTTTTTTTTTTTTTTTT	AGAACCGAGGATCGG	v32_384p01	I14
eMDRT0150	TATAGAATTCGCGGCCGCTCGCGATACAGAGTCAGCGTGCGTNNNNNNNNTTTTTTTTTTTTTTTTTTTTTTTT	AGAGTCAGCGTGCGT	v32_384p01	K14
eMDRT0151	TATAGAATTCGCGGCCGCTCGCGATACCTACACCAAGAGTTCNNNNNNNNTTTTTTTTTTTTTTTTTTTTTTTT	CTACACCAAGAGTTC	v32_384p01	M14
eMDRT0152	TATAGAATTCGCGGCCGCTCGCGATACAGGTGCGGATTGTGGNNNNNNNNTTTTTTTTTTTTTTTTTTTTTTTT	AGGTGCGGATTGTGG	v32_384p01	O14
eMDRT0153	TATAGAATTCGCGGCCGCTCGCGATACGACCATATTGAGCGGNNNNNNNNTTTTTTTTTTTTTTTTTTTTTTTT	GACCATATTGAGCGG	v32_384p01	A16
eMDRT0154	TATAGAATTCGCGGCCGCTCGCGATACTATTGGAGTCGTTCTNNNNNNNNTTTTTTTTTTTTTTTTTTTTTTTT	TATTGGAGTCGTTCT	v32_384p01	C16
eMDRT0155	TATAGAATTCGCGGCCGCTCGCGATACCACTCGCATTGAGCCNNNNNNNNTTTTTTTTTTTTTTTTTTTTTTTT	CACTCGCATTGAGCC	v32_384p01	E16
eMDRT0156	TATAGAATTCGCGGCCGCTCGCGATACGGTTAGATCTGCGTANNNNNNNNTTTTTTTTTTTTTTTTTTTTTTTT	GGTTAGATCTGCGTA	v32_384p01	G16
eMDRT0157	TATAGAATTCGCGGCCGCTCGCGATACGTGGCATGTGTTCGGNNNNNNNNTTTTTTTTTTTTTTTTTTTTTTTT	GTGGCATGTGTTCGG	v32_384p01	I16
eMDRT0158	TATAGAATTCGCGGCCGCTCGCGATACAACAATTGCTCTTCGNNNNNNNNTTTTTTTTTTTTTTTTTTTTTTTT	AACAATTGCTCTTCG	v32_384p01	K16
eMDRT0159	TATAGAATTCGCGGCCGCTCGCGATACGATGACAAGAGGTTANNNNNNNNTTTTTTTTTTTTTTTTTTTTTTTT	GATGACAAGAGGTTA	v32_384p01	M16
eMDRT0160	TATAGAATTCGCGGCCGCTCGCGATACAAGGTACAAGTCGAANNNNNNNNTTTTTTTTTTTTTTTTTTTTTTTT	AAGGTACAAGTCGAA	v32_384p01	O16
eMDRT0161	TATAGAATTCGCGGCCGCTCGCGATACGATAGAGTTCATTGGNNNNNNNNTTTTTTTTTTTTTTTTTTTTTTTT	GATAGAGTTCATTGG	v32_384p01	A18
eMDRT0162	TATAGAATTCGCGGCCGCTCGCGATACGTGATGTCCTTACAANNNNNNNNTTTTTTTTTTTTTTTTTTTTTTTT	GTGATGTCCTTACAA	v32_384p01	C18
eMDRT0163	TATAGAATTCGCGGCCGCTCGCGATACAACACGGTGATGGCCNNNNNNNNTTTTTTTTTTTTTTTTTTTTTTTT	AACACGGTGATGGCC	v32_384p01	E18
eMDRT0164	TATAGAATTCGCGGCCGCTCGCGATACCCAACCAGAAGTGCCNNNNNNNNTTTTTTTTTTTTTTTTTTTTTTTT	CCAACCAGAAGTGCC	v32_384p01	G18
eMDRT0165	TATAGAATTCGCGGCCGCTCGCGATACGCACATGCTTCCTGGNNNNNNNNTTTTTTTTTTTTTTTTTTTTTTTT	GCACATGCTTCCTGG	v32_384p01	I18
eMDRT0166	TATAGAATTCGCGGCCGCTCGCGATACAATTGTCAGCGTCGGNNNNNNNNTTTTTTTTTTTTTTTTTTTTTTTT	AATTGTCAGCGTCGG	v32_384p01	K18
eMDRT0167	TATAGAATTCGCGGCCGCTCGCGATACCTAGGTCGGATGACGNNNNNNNNTTTTTTTTTTTTTTTTTTTTTTTT	CTAGGTCGGATGACG	v32_384p01	M18
eMDRT0168	TATAGAATTCGCGGCCGCTCGCGATACACGGAAGCCACTCTANNNNNNNNTTTTTTTTTTTTTTTTTTTTTTTT	ACGGAAGCCACTCTA	v32_384p01	O18
eMDRT0169	TATAGAATTCGCGGCCGCTCGCGATACAGCCTTATGTAGTGGNNNNNNNNTTTTTTTTTTTTTTTTTTTTTTTT	AGCCTTATGTAGTGG	v32_384p01	A20
eMDRT0170	TATAGAATTCGCGGCCGCTCGCGATACCATTGTAATCCGGAANNNNNNNNTTTTTTTTTTTTTTTTTTTTTTTT	CATTGTAATCCGGAA	v32_384p01	C20
eMDRT0171	TATAGAATTCGCGGCCGCTCGCGATACGTCGAATGAAGGTGGNNNNNNNNTTTTTTTTTTTTTTTTTTTTTTTT	GTCGAATGAAGGTGG	v32_384p01	E20
eMDRT0172	TATAGAATTCGCGGCCGCTCGCGATACTAACCACTTGGTGCANNNNNNNNTTTTTTTTTTTTTTTTTTTTTTTT	TAACCACTTGGTGCA	v32_384p01	G20
eMDRT0173	TATAGAATTCGCGGCCGCTCGCGATACGTGTATCAGTCTGAANNNNNNNNTTTTTTTTTTTTTTTTTTTTTTTT	GTGTATCAGTCTGAA	v32_384p01	I20
eMDRT0174	TATAGAATTCGCGGCCGCTCGCGATACGCTTGTGGATTCCTGNNNNNNNNTTTTTTTTTTTTTTTTTTTTTTTT	GCTTGTGGATTCCTG	v32_384p01	K20
eMDRT0175	TATAGAATTCGCGGCCGCTCGCGATACCCGGTTGCGGTATGANNNNNNNNTTTTTTTTTTTTTTTTTTTTTTTT	CCGGTTGCGGTATGA	v32_384p01	M20
eMDRT0176	TATAGAATTCGCGGCCGCTCGCGATACACTATCCTGATTAGGNNNNNNNNTTTTTTTTTTTTTTTTTTTTTTTT	ACTATCCTGATTAGG	v32_384p01	O20
eMDRT0177	TATAGAATTCGCGGCCGCTCGCGATACTGGTGTAGTGCGACGNNNNNNNNTTTTTTTTTTTTTTTTTTTTTTTT	TGGTGTAGTGCGACG	v32_384p01	A22
eMDRT0178	TATAGAATTCGCGGCCGCTCGCGATACTATTCGCCTACCGCCNNNNNNNNTTTTTTTTTTTTTTTTTTTTTTTT	TATTCGCCTACCGCC	v32_384p01	C22
eMDRT0179	TATAGAATTCGCGGCCGCTCGCGATACCCGTATTCGGTGTGTNNNNNNNNTTTTTTTTTTTTTTTTTTTTTTTT	CCGTATTCGGTGTGT	v32_384p01	E22
eMDRT0180	TATAGAATTCGCGGCCGCTCGCGATACGAAGGCACCGATGAANNNNNNNNTTTTTTTTTTTTTTTTTTTTTTTT	GAAGGCACCGATGAA	v32_384p01	G22
eMDRT0181	TATAGAATTCGCGGCCGCTCGCGATACCGCATAGGCATCCTTNNNNNNNNTTTTTTTTTTTTTTTTTTTTTTTT	CGCATAGGCATCCTT	v32_384p01	I22
eMDRT0182	TATAGAATTCGCGGCCGCTCGCGATACGTGGTCGGTACTGTTNNNNNNNNTTTTTTTTTTTTTTTTTTTTTTTT	GTGGTCGGTACTGTT	v32_384p01	K22
eMDRT0183	TATAGAATTCGCGGCCGCTCGCGATACCGAGTATGGTATAGTNNNNNNNNTTTTTTTTTTTTTTTTTTTTTTTT	CGAGTATGGTATAGT	v32_384p01	M22
eMDRT0184	TATAGAATTCGCGGCCGCTCGCGATACTCTCACTCCAGGTGGNNNNNNNNTTTTTTTTTTTTTTTTTTTTTTTT	TCTCACTCCAGGTGG	v32_384p01	O22
eMDRT0185	TATAGAATTCGCGGCCGCTCGCGATACGATCTGAGGCGTTGGNNNNNNNNTTTTTTTTTTTTTTTTTTTTTTTT	GATCTGAGGCGTTGG	v32_384p01	A24
eMDRT0186	TATAGAATTCGCGGCCGCTCGCGATACGTGATGGATGGAGAANNNNNNNNTTTTTTTTTTTTTTTTTTTTTTTT	GTGATGGATGGAGAA	v32_384p01	C24
eMDRT0187	TATAGAATTCGCGGCCGCTCGCGATACTCCAGCCACGGTTGTNNNNNNNNTTTTTTTTTTTTTTTTTTTTTTTT	TCCAGCCACGGTTGT	v32_384p01	E24
eMDRT0188	TATAGAATTCGCGGCCGCTCGCGATACAGCTGCTCGTCAGAANNNNNNNNTTTTTTTTTTTTTTTTTTTTTTTT	AGCTGCTCGTCAGAA	v32_384p01	G24
eMDRT0189	TATAGAATTCGCGGCCGCTCGCGATACTTGAACGTTGCTTGGNNNNNNNNTTTTTTTTTTTTTTTTTTTTTTTT	TTGAACGTTGCTTGG	v32_384p01	I24
eMDRT0190	TATAGAATTCGCGGCCGCTCGCGATACAGGTCTGTCACATCCNNNNNNNNTTTTTTTTTTTTTTTTTTTTTTTT	AGGTCTGTCACATCC	v32_384p01	K24
eMDRT0191	TATAGAATTCGCGGCCGCTCGCGATACCCTTCGGTTGGCGTTNNNNNNNNTTTTTTTTTTTTTTTTTTTTTTTT	CCTTCGGTTGGCGTT	v32_384p01	M24
eMDRT0192	TATAGAATTCGCGGCCGCTCGCGATACAAGGAAGACGACCAANNNNNNNNTTTTTTTTTTTTTTTTTTTTTTTT	AAGGAAGACGACCAA	v32_384p01	O24
eMDRT0193	TATAGAATTCGCGGCCGCTCGCGATACAGGAAGAATGTGCGGNNNNNNNNTTTTTTTTTTTTTTTTTTTTTTTT	AGGAAGAATGTGCGG	v32_384p01	B01
eMDRT0194	TATAGAATTCGCGGCCGCTCGCGATACAACTTGGCCACTGCANNNNNNNNTTTTTTTTTTTTTTTTTTTTTTTT	AACTTGGCCACTGCA	v32_384p01	D01
eMDRT0195	TATAGAATTCGCGGCCGCTCGCGATACAAGCCTTACAGCCTTNNNNNNNNTTTTTTTTTTTTTTTTTTTTTTTT	AAGCCTTACAGCCTT	v32_384p01	F01
eMDRT0196	TATAGAATTCGCGGCCGCTCGCGATACCTTCGGCTATCGCTGNNNNNNNNTTTTTTTTTTTTTTTTTTTTTTTT	CTTCGGCTATCGCTG	v32_384p01	H01
eMDRT0197	TATAGAATTCGCGGCCGCTCGCGATACAGCTTCTGGTCTTCTNNNNNNNNTTTTTTTTTTTTTTTTTTTTTTTT	AGCTTCTGGTCTTCT	v32_384p01	J01
eMDRT0198	TATAGAATTCGCGGCCGCTCGCGATACCTCAATTGTGCACAANNNNNNNNTTTTTTTTTTTTTTTTTTTTTTTT	CTCAATTGTGCACAA	v32_384p01	L01
eMDRT0199	TATAGAATTCGCGGCCGCTCGCGATACGTCCACTACGACTCCNNNNNNNNTTTTTTTTTTTTTTTTTTTTTTTT	GTCCACTACGACTCC	v32_384p01	N01
eMDRT0200	TATAGAATTCGCGGCCGCTCGCGATACGAGCCTATCGTTATTNNNNNNNNTTTTTTTTTTTTTTTTTTTTTTTT	GAGCCTATCGTTATT	v32_384p01	P01
eMDRT0201	TATAGAATTCGCGGCCGCTCGCGATACTTAAGGCCACCGCCTNNNNNNNNTTTTTTTTTTTTTTTTTTTTTTTT	TTAAGGCCACCGCCT	v32_384p01	B03
eMDRT0202	TATAGAATTCGCGGCCGCTCGCGATACCTAACACCACCTTCCNNNNNNNNTTTTTTTTTTTTTTTTTTTTTTTT	CTAACACCACCTTCC	v32_384p01	D03
eMDRT0203	TATAGAATTCGCGGCCGCTCGCGATACGCTCCTTGACAGTCCNNNNNNNNTTTTTTTTTTTTTTTTTTTTTTTT	GCTCCTTGACAGTCC	v32_384p01	F03
eMDRT0204	TATAGAATTCGCGGCCGCTCGCGATACGCCACTCAAGTTACANNNNNNNNTTTTTTTTTTTTTTTTTTTTTTTT	GCCACTCAAGTTACA	v32_384p01	H03
eMDRT0205	TATAGAATTCGCGGCCGCTCGCGATACTAGGCTCCTGAAGAANNNNNNNNTTTTTTTTTTTTTTTTTTTTTTTT	TAGGCTCCTGAAGAA	v32_384p01	J03
eMDRT0206	TATAGAATTCGCGGCCGCTCGCGATACTTGGCAACTCTATGANNNNNNNNTTTTTTTTTTTTTTTTTTTTTTTT	TTGGCAACTCTATGA	v32_384p01	L03
eMDRT0207	TATAGAATTCGCGGCCGCTCGCGATACAGGAGAGGAGGTGAANNNNNNNNTTTTTTTTTTTTTTTTTTTTTTTT	AGGAGAGGAGGTGAA	v32_384p01	N03
eMDRT0208	TATAGAATTCGCGGCCGCTCGCGATACAACCGATCAAGTCAANNNNNNNNTTTTTTTTTTTTTTTTTTTTTTTT	AACCGATCAAGTCAA	v32_384p01	P03
eMDRT0209	TATAGAATTCGCGGCCGCTCGCGATACCCTAGTTATCGACAANNNNNNNNTTTTTTTTTTTTTTTTTTTTTTTT	CCTAGTTATCGACAA	v32_384p01	B05
eMDRT0210	TATAGAATTCGCGGCCGCTCGCGATACCCACCGAACGAGTCTNNNNNNNNTTTTTTTTTTTTTTTTTTTTTTTT	CCACCGAACGAGTCT	v32_384p01	D05
eMDRT0211	TATAGAATTCGCGGCCGCTCGCGATACCACATGAACCTCGTGNNNNNNNNTTTTTTTTTTTTTTTTTTTTTTTT	CACATGAACCTCGTG	v32_384p01	F05
eMDRT0212	TATAGAATTCGCGGCCGCTCGCGATACGGTTACGCTACGCCTNNNNNNNNTTTTTTTTTTTTTTTTTTTTTTTT	GGTTACGCTACGCCT	v32_384p01	H05
eMDRT0213	TATAGAATTCGCGGCCGCTCGCGATACGGTGTGACACGTTCCNNNNNNNNTTTTTTTTTTTTTTTTTTTTTTTT	GGTGTGACACGTTCC	v32_384p01	J05
eMDRT0214	TATAGAATTCGCGGCCGCTCGCGATACGCAATATTGTTGTCCNNNNNNNNTTTTTTTTTTTTTTTTTTTTTTTT	GCAATATTGTTGTCC	v32_384p01	L05
eMDRT0215	TATAGAATTCGCGGCCGCTCGCGATACCCTACGGCAAGATGCNNNNNNNNTTTTTTTTTTTTTTTTTTTTTTTT	CCTACGGCAAGATGC	v32_384p01	N05
eMDRT0216	TATAGAATTCGCGGCCGCTCGCGATACTAGGAATCGTCGCAANNNNNNNNTTTTTTTTTTTTTTTTTTTTTTTT	TAGGAATCGTCGCAA	v32_384p01	P05
eMDRT0217	TATAGAATTCGCGGCCGCTCGCGATACCCATTCATACCTCGGNNNNNNNNTTTTTTTTTTTTTTTTTTTTTTTT	CCATTCATACCTCGG	v32_384p01	B07
eMDRT0218	TATAGAATTCGCGGCCGCTCGCGATACATAACCAACCGCCGGNNNNNNNNTTTTTTTTTTTTTTTTTTTTTTTT	ATAACCAACCGCCGG	v32_384p01	D07
eMDRT0219	TATAGAATTCGCGGCCGCTCGCGATACAGTCAGTATCACTCCNNNNNNNNTTTTTTTTTTTTTTTTTTTTTTTT	AGTCAGTATCACTCC	v32_384p01	F07
eMDRT0220	TATAGAATTCGCGGCCGCTCGCGATACTGTATAACGTTCTCGNNNNNNNNTTTTTTTTTTTTTTTTTTTTTTTT	TGTATAACGTTCTCG	v32_384p01	H07
eMDRT0221	TATAGAATTCGCGGCCGCTCGCGATACACGCGGCCATTATGCNNNNNNNNTTTTTTTTTTTTTTTTTTTTTTTT	ACGCGGCCATTATGC	v32_384p01	J07
eMDRT0222	TATAGAATTCGCGGCCGCTCGCGATACGTGTCTTATTGCGAANNNNNNNNTTTTTTTTTTTTTTTTTTTTTTTT	GTGTCTTATTGCGAA	v32_384p01	L07
eMDRT0223	TATAGAATTCGCGGCCGCTCGCGATACACGACGAGGTGATAANNNNNNNNTTTTTTTTTTTTTTTTTTTTTTTT	ACGACGAGGTGATAA	v32_384p01	N07
eMDRT0224	TATAGAATTCGCGGCCGCTCGCGATACGACTCCTCAATTAGANNNNNNNNTTTTTTTTTTTTTTTTTTTTTTTT	GACTCCTCAATTAGA	v32_384p01	P07
eMDRT0225	TATAGAATTCGCGGCCGCTCGCGATACTCCTTACTGACGTCCNNNNNNNNTTTTTTTTTTTTTTTTTTTTTTTT	TCCTTACTGACGTCC	v32_384p01	B09
eMDRT0226	TATAGAATTCGCGGCCGCTCGCGATACGCGCTCCGTTAGGAANNNNNNNNTTTTTTTTTTTTTTTTTTTTTTTT	GCGCTCCGTTAGGAA	v32_384p01	D09
eMDRT0227	TATAGAATTCGCGGCCGCTCGCGATACTCCAATATCTATCGGNNNNNNNNTTTTTTTTTTTTTTTTTTTTTTTT	TCCAATATCTATCGG	v32_384p01	F09
eMDRT0228	TATAGAATTCGCGGCCGCTCGCGATACAGTGCTTGCACTCTTNNNNNNNNTTTTTTTTTTTTTTTTTTTTTTTT	AGTGCTTGCACTCTT	v32_384p01	H09
eMDRT0229	TATAGAATTCGCGGCCGCTCGCGATACGCCATGTGGACCTTGNNNNNNNNTTTTTTTTTTTTTTTTTTTTTTTT	GCCATGTGGACCTTG	v32_384p01	J09
eMDRT0230	TATAGAATTCGCGGCCGCTCGCGATACAACCGTCGCACCTCTNNNNNNNNTTTTTTTTTTTTTTTTTTTTTTTT	AACCGTCGCACCTCT	v32_384p01	L09
eMDRT0231	TATAGAATTCGCGGCCGCTCGCGATACTTCCGCACCAGTGTGNNNNNNNNTTTTTTTTTTTTTTTTTTTTTTTT	TTCCGCACCAGTGTG	v32_384p01	N09
eMDRT0232	TATAGAATTCGCGGCCGCTCGCGATACTCACCACTGTCTGAANNNNNNNNTTTTTTTTTTTTTTTTTTTTTTTT	TCACCACTGTCTGAA	v32_384p01	P09
eMDRT0233	TATAGAATTCGCGGCCGCTCGCGATACTGAGGAGAATCTACANNNNNNNNTTTTTTTTTTTTTTTTTTTTTTTT	TGAGGAGAATCTACA	v32_384p01	B11
eMDRT0234	TATAGAATTCGCGGCCGCTCGCGATACTCCTATCTGAGAGAANNNNNNNNTTTTTTTTTTTTTTTTTTTTTTTT	TCCTATCTGAGAGAA	v32_384p01	D11
eMDRT0235	TATAGAATTCGCGGCCGCTCGCGATACCATCCGCGATACGTGNNNNNNNNTTTTTTTTTTTTTTTTTTTTTTTT	CATCCGCGATACGTG	v32_384p01	F11
eMDRT0236	TATAGAATTCGCGGCCGCTCGCGATACGGTACGCGCTGTGTTNNNNNNNNTTTTTTTTTTTTTTTTTTTTTTTT	GGTACGCGCTGTGTT	v32_384p01	H11
eMDRT0237	TATAGAATTCGCGGCCGCTCGCGATACCCTTACTATCTGGAANNNNNNNNTTTTTTTTTTTTTTTTTTTTTTTT	CCTTACTATCTGGAA	v32_384p01	J11
eMDRT0238	TATAGAATTCGCGGCCGCTCGCGATACGGCGAATATAGGCCGNNNNNNNNTTTTTTTTTTTTTTTTTTTTTTTT	GGCGAATATAGGCCG	v32_384p01	L11
eMDRT0239	TATAGAATTCGCGGCCGCTCGCGATACTAGCAACCTAGTCCGNNNNNNNNTTTTTTTTTTTTTTTTTTTTTTTT	TAGCAACCTAGTCCG	v32_384p01	N11
eMDRT0240	TATAGAATTCGCGGCCGCTCGCGATACGGCTACAGCACAGAANNNNNNNNTTTTTTTTTTTTTTTTTTTTTTTT	GGCTACAGCACAGAA	v32_384p01	P11
eMDRT0241	TATAGAATTCGCGGCCGCTCGCGATACTCCAATCGAACGCCGNNNNNNNNTTTTTTTTTTTTTTTTTTTTTTTT	TCCAATCGAACGCCG	v32_384p01	B13
eMDRT0242	TATAGAATTCGCGGCCGCTCGCGATACTATGGCATCTCGTGGNNNNNNNNTTTTTTTTTTTTTTTTTTTTTTTT	TATGGCATCTCGTGG	v32_384p01	D13
eMDRT0243	TATAGAATTCGCGGCCGCTCGCGATACTCCACCGGTACGTCTNNNNNNNNTTTTTTTTTTTTTTTTTTTTTTTT	TCCACCGGTACGTCT	v32_384p01	F13
eMDRT0244	TATAGAATTCGCGGCCGCTCGCGATACTCGGCGGTGAGTGTTNNNNNNNNTTTTTTTTTTTTTTTTTTTTTTTT	TCGGCGGTGAGTGTT	v32_384p01	H13
eMDRT0245	TATAGAATTCGCGGCCGCTCGCGATACTCTTACTTAGATCGGNNNNNNNNTTTTTTTTTTTTTTTTTTTTTTTT	TCTTACTTAGATCGG	v32_384p01	J13
eMDRT0246	TATAGAATTCGCGGCCGCTCGCGATACCGAATCAGAGAAGAANNNNNNNNTTTTTTTTTTTTTTTTTTTTTTTT	CGAATCAGAGAAGAA	v32_384p01	L13
eMDRT0247	TATAGAATTCGCGGCCGCTCGCGATACATAATAGGCGTTGTGNNNNNNNNTTTTTTTTTTTTTTTTTTTTTTTT	ATAATAGGCGTTGTG	v32_384p01	N13
eMDRT0248	TATAGAATTCGCGGCCGCTCGCGATACAGCCATTCAAGGCCGNNNNNNNNTTTTTTTTTTTTTTTTTTTTTTTT	AGCCATTCAAGGCCG	v32_384p01	P13
eMDRT0249	TATAGAATTCGCGGCCGCTCGCGATACGTTAGCTTGATTGCANNNNNNNNTTTTTTTTTTTTTTTTTTTTTTTT	GTTAGCTTGATTGCA	v32_384p01	B15
eMDRT0250	TATAGAATTCGCGGCCGCTCGCGATACCAGCTCCTTCGTGGANNNNNNNNTTTTTTTTTTTTTTTTTTTTTTTT	CAGCTCCTTCGTGGA	v32_384p01	D15
eMDRT0251	TATAGAATTCGCGGCCGCTCGCGATACATATGGCCAAGTTGANNNNNNNNTTTTTTTTTTTTTTTTTTTTTTTT	ATATGGCCAAGTTGA	v32_384p01	F15
eMDRT0252	TATAGAATTCGCGGCCGCTCGCGATACGCCGGTTGACACTGTNNNNNNNNTTTTTTTTTTTTTTTTTTTTTTTT	GCCGGTTGACACTGT	v32_384p01	H15
eMDRT0253	TATAGAATTCGCGGCCGCTCGCGATACCGTCCGGTAATTGTGNNNNNNNNTTTTTTTTTTTTTTTTTTTTTTTT	CGTCCGGTAATTGTG	v32_384p01	J15
eMDRT0254	TATAGAATTCGCGGCCGCTCGCGATACGACGATCCATGAGAANNNNNNNNTTTTTTTTTTTTTTTTTTTTTTTT	GACGATCCATGAGAA	v32_384p01	L15
eMDRT0255	TATAGAATTCGCGGCCGCTCGCGATACCCACCTGAATAGCGGNNNNNNNNTTTTTTTTTTTTTTTTTTTTTTTT	CCACCTGAATAGCGG	v32_384p01	N15
eMDRT0256	TATAGAATTCGCGGCCGCTCGCGATACGTGGTTACGATGCCGNNNNNNNNTTTTTTTTTTTTTTTTTTTTTTTT	GTGGTTACGATGCCG	v32_384p01	P15
eMDRT0257	TATAGAATTCGCGGCCGCTCGCGATACGTCCTGTCTGTTGTGNNNNNNNNTTTTTTTTTTTTTTTTTTTTTTTT	GTCCTGTCTGTTGTG	v32_384p01	B17
eMDRT0258	TATAGAATTCGCGGCCGCTCGCGATACCGCGTTGGCTTCACANNNNNNNNTTTTTTTTTTTTTTTTTTTTTTTT	CGCGTTGGCTTCACA	v32_384p01	D17
eMDRT0259	TATAGAATTCGCGGCCGCTCGCGATACTTCCGTAGAATCGTTNNNNNNNNTTTTTTTTTTTTTTTTTTTTTTTT	TTCCGTAGAATCGTT	v32_384p01	F17
eMDRT0260	TATAGAATTCGCGGCCGCTCGCGATACCGGTGTCCTCCAGAANNNNNNNNTTTTTTTTTTTTTTTTTTTTTTTT	CGGTGTCCTCCAGAA	v32_384p01	H17
eMDRT0261	TATAGAATTCGCGGCCGCTCGCGATACACCAGCATTGTCACANNNNNNNNTTTTTTTTTTTTTTTTTTTTTTTT	ACCAGCATTGTCACA	v32_384p01	J17
eMDRT0262	TATAGAATTCGCGGCCGCTCGCGATACTGGTGATTAATCTCGNNNNNNNNTTTTTTTTTTTTTTTTTTTTTTTT	TGGTGATTAATCTCG	v32_384p01	L17
eMDRT0263	TATAGAATTCGCGGCCGCTCGCGATACAACTAGCTCCTTGTTNNNNNNNNTTTTTTTTTTTTTTTTTTTTTTTT	AACTAGCTCCTTGTT	v32_384p01	N17
eMDRT0264	TATAGAATTCGCGGCCGCTCGCGATACTCCGCACTTGGCGTTNNNNNNNNTTTTTTTTTTTTTTTTTTTTTTTT	TCCGCACTTGGCGTT	v32_384p01	P17
eMDRT0265	TATAGAATTCGCGGCCGCTCGCGATACACCTCTTCCACCGTANNNNNNNNTTTTTTTTTTTTTTTTTTTTTTTT	ACCTCTTCCACCGTA	v32_384p01	B19
eMDRT0266	TATAGAATTCGCGGCCGCTCGCGATACCACAGCGTGCCTAGANNNNNNNNTTTTTTTTTTTTTTTTTTTTTTTT	CACAGCGTGCCTAGA	v32_384p01	D19
eMDRT0267	TATAGAATTCGCGGCCGCTCGCGATACTACCTCAGAACACGGNNNNNNNNTTTTTTTTTTTTTTTTTTTTTTTT	TACCTCAGAACACGG	v32_384p01	F19
eMDRT0268	TATAGAATTCGCGGCCGCTCGCGATACCAGGCCTAGAGGCAANNNNNNNNTTTTTTTTTTTTTTTTTTTTTTTT	CAGGCCTAGAGGCAA	v32_384p01	H19
eMDRT0269	TATAGAATTCGCGGCCGCTCGCGATACACTTGCGTTGGTCGGNNNNNNNNTTTTTTTTTTTTTTTTTTTTTTTT	ACTTGCGTTGGTCGG	v32_384p01	J19
eMDRT0270	TATAGAATTCGCGGCCGCTCGCGATACTACGGAGGTGGCCTTNNNNNNNNTTTTTTTTTTTTTTTTTTTTTTTT	TACGGAGGTGGCCTT	v32_384p01	L19
eMDRT0271	TATAGAATTCGCGGCCGCTCGCGATACATTATCCTACAGAGGNNNNNNNNTTTTTTTTTTTTTTTTTTTTTTTT	ATTATCCTACAGAGG	v32_384p01	N19
eMDRT0272	TATAGAATTCGCGGCCGCTCGCGATACATTCGATCATCGAGANNNNNNNNTTTTTTTTTTTTTTTTTTTTTTTT	ATTCGATCATCGAGA	v32_384p01	P19
eMDRT0273	TATAGAATTCGCGGCCGCTCGCGATACCAATATCCGGCCTCCNNNNNNNNTTTTTTTTTTTTTTTTTTTTTTTT	CAATATCCGGCCTCC	v32_384p01	B21
eMDRT0274	TATAGAATTCGCGGCCGCTCGCGATACATCACTCCAAGGCAANNNNNNNNTTTTTTTTTTTTTTTTTTTTTTTT	ATCACTCCAAGGCAA	v32_384p01	D21
eMDRT0275	TATAGAATTCGCGGCCGCTCGCGATACGCCGCCTGCATCTTANNNNNNNNTTTTTTTTTTTTTTTTTTTTTTTT	GCCGCCTGCATCTTA	v32_384p01	F21
eMDRT0276	TATAGAATTCGCGGCCGCTCGCGATACAGTCGCCTCATGTTGNNNNNNNNTTTTTTTTTTTTTTTTTTTTTTTT	AGTCGCCTCATGTTG	v32_384p01	H21
eMDRT0277	TATAGAATTCGCGGCCGCTCGCGATACATAGCAGGCACTGAANNNNNNNNTTTTTTTTTTTTTTTTTTTTTTTT	ATAGCAGGCACTGAA	v32_384p01	J21
eMDRT0278	TATAGAATTCGCGGCCGCTCGCGATACAGCATTAACGCTTCANNNNNNNNTTTTTTTTTTTTTTTTTTTTTTTT	AGCATTAACGCTTCA	v32_384p01	L21
eMDRT0279	TATAGAATTCGCGGCCGCTCGCGATACTTGGTTATCAGTCCANNNNNNNNTTTTTTTTTTTTTTTTTTTTTTTT	TTGGTTATCAGTCCA	v32_384p01	N21
eMDRT0280	TATAGAATTCGCGGCCGCTCGCGATACCACATAACAACCGCANNNNNNNNTTTTTTTTTTTTTTTTTTTTTTTT	CACATAACAACCGCA	v32_384p01	P21
eMDRT0281	TATAGAATTCGCGGCCGCTCGCGATACTTCCTTCGGAGGTGGNNNNNNNNTTTTTTTTTTTTTTTTTTTTTTTT	TTCCTTCGGAGGTGG	v32_384p01	B23
eMDRT0282	TATAGAATTCGCGGCCGCTCGCGATACGGAGAGACCTCTTGGNNNNNNNNTTTTTTTTTTTTTTTTTTTTTTTT	GGAGAGACCTCTTGG	v32_384p01	D23
eMDRT0283	TATAGAATTCGCGGCCGCTCGCGATACAATACAAGCTAGTGGNNNNNNNNTTTTTTTTTTTTTTTTTTTTTTTT	AATACAAGCTAGTGG	v32_384p01	F23
eMDRT0284	TATAGAATTCGCGGCCGCTCGCGATACGCCACAATCAGGTGCNNNNNNNNTTTTTTTTTTTTTTTTTTTTTTTT	GCCACAATCAGGTGC	v32_384p01	H23
eMDRT0285	TATAGAATTCGCGGCCGCTCGCGATACCGAGGTAGACATTCGNNNNNNNNTTTTTTTTTTTTTTTTTTTTTTTT	CGAGGTAGACATTCG	v32_384p01	J23
eMDRT0286	TATAGAATTCGCGGCCGCTCGCGATACAGCTGGCACGTTGTGNNNNNNNNTTTTTTTTTTTTTTTTTTTTTTTT	AGCTGGCACGTTGTG	v32_384p01	L23
eMDRT0287	TATAGAATTCGCGGCCGCTCGCGATACGAATTGAGCCTCTAANNNNNNNNTTTTTTTTTTTTTTTTTTTTTTTT	GAATTGAGCCTCTAA	v32_384p01	N23
eMDRT0288	TATAGAATTCGCGGCCGCTCGCGATACGCCTATTGGACAGCCNNNNNNNNTTTTTTTTTTTTTTTTTTTTTTTT	GCCTATTGGACAGCC	v32_384p01	P23
eMDRT0289	TATAGAATTCGCGGCCGCTCGCGATACAATTGGCTATCGGAANNNNNNNNTTTTTTTTTTTTTTTTTTTTTTTT	AATTGGCTATCGGAA	v32_384p01	B02
eMDRT0290	TATAGAATTCGCGGCCGCTCGCGATACGGACTGAGGTTCCGTNNNNNNNNTTTTTTTTTTTTTTTTTTTTTTTT	GGACTGAGGTTCCGT	v32_384p01	D02
eMDRT0291	TATAGAATTCGCGGCCGCTCGCGATACGAGTTCTTGGCCTGANNNNNNNNTTTTTTTTTTTTTTTTTTTTTTTT	GAGTTCTTGGCCTGA	v32_384p01	F02
eMDRT0292	TATAGAATTCGCGGCCGCTCGCGATACAAGCGGCTACCTCCTNNNNNNNNTTTTTTTTTTTTTTTTTTTTTTTT	AAGCGGCTACCTCCT	v32_384p01	H02
eMDRT0293	TATAGAATTCGCGGCCGCTCGCGATACACGTATGGCACCGTGNNNNNNNNTTTTTTTTTTTTTTTTTTTTTTTT	ACGTATGGCACCGTG	v32_384p01	J02
eMDRT0294	TATAGAATTCGCGGCCGCTCGCGATACATTCAGCAACTCACANNNNNNNNTTTTTTTTTTTTTTTTTTTTTTTT	ATTCAGCAACTCACA	v32_384p01	L02
eMDRT0295	TATAGAATTCGCGGCCGCTCGCGATACCGGACCTAGATATAANNNNNNNNTTTTTTTTTTTTTTTTTTTTTTTT	CGGACCTAGATATAA	v32_384p01	N02
eMDRT0296	TATAGAATTCGCGGCCGCTCGCGATACGAAGCGCTAACTCGGNNNNNNNNTTTTTTTTTTTTTTTTTTTTTTTT	GAAGCGCTAACTCGG	v32_384p01	P02
eMDRT0297	TATAGAATTCGCGGCCGCTCGCGATACGATATCACGCGTCAANNNNNNNNTTTTTTTTTTTTTTTTTTTTTTTT	GATATCACGCGTCAA	v32_384p01	B04
eMDRT0298	TATAGAATTCGCGGCCGCTCGCGATACGACCTTAACGCTCCGNNNNNNNNTTTTTTTTTTTTTTTTTTTTTTTT	GACCTTAACGCTCCG	v32_384p01	D04
eMDRT0299	TATAGAATTCGCGGCCGCTCGCGATACTCGATTCATATTCCGNNNNNNNNTTTTTTTTTTTTTTTTTTTTTTTT	TCGATTCATATTCCG	v32_384p01	F04
eMDRT0300	TATAGAATTCGCGGCCGCTCGCGATACTCGCATAACCGCTGGNNNNNNNNTTTTTTTTTTTTTTTTTTTTTTTT	TCGCATAACCGCTGG	v32_384p01	H04
eMDRT0301	TATAGAATTCGCGGCCGCTCGCGATACGGAGCTTAAGCTCTTNNNNNNNNTTTTTTTTTTTTTTTTTTTTTTTT	GGAGCTTAAGCTCTT	v32_384p01	J04
eMDRT0302	TATAGAATTCGCGGCCGCTCGCGATACGCTATTCTGTTCGAANNNNNNNNTTTTTTTTTTTTTTTTTTTTTTTT	GCTATTCTGTTCGAA	v32_384p01	L04
eMDRT0303	TATAGAATTCGCGGCCGCTCGCGATACGCACCGCCTAGTTAGNNNNNNNNTTTTTTTTTTTTTTTTTTTTTTTT	GCACCGCCTAGTTAG	v32_384p01	N04
eMDRT0304	TATAGAATTCGCGGCCGCTCGCGATACCCGTCAACATACTTGNNNNNNNNTTTTTTTTTTTTTTTTTTTTTTTT	CCGTCAACATACTTG	v32_384p01	P04
eMDRT0305	TATAGAATTCGCGGCCGCTCGCGATACGCCGCGACAGTTGAANNNNNNNNTTTTTTTTTTTTTTTTTTTTTTTT	GCCGCGACAGTTGAA	v32_384p01	B06
eMDRT0306	TATAGAATTCGCGGCCGCTCGCGATACTGTTATTGAGAGTGGNNNNNNNNTTTTTTTTTTTTTTTTTTTTTTTT	TGTTATTGAGAGTGG	v32_384p01	D06
eMDRT0307	TATAGAATTCGCGGCCGCTCGCGATACCCACGAACCGATACGNNNNNNNNTTTTTTTTTTTTTTTTTTTTTTTT	CCACGAACCGATACG	v32_384p01	F06
eMDRT0308	TATAGAATTCGCGGCCGCTCGCGATACGCTGACGTAGCGATANNNNNNNNTTTTTTTTTTTTTTTTTTTTTTTT	GCTGACGTAGCGATA	v32_384p01	H06
eMDRT0309	TATAGAATTCGCGGCCGCTCGCGATACCTGCGGTCAATATGGNNNNNNNNTTTTTTTTTTTTTTTTTTTTTTTT	CTGCGGTCAATATGG	v32_384p01	J06
eMDRT0310	TATAGAATTCGCGGCCGCTCGCGATACCGGATGATGAGTTAANNNNNNNNTTTTTTTTTTTTTTTTTTTTTTTT	CGGATGATGAGTTAA	v32_384p01	L06
eMDRT0311	TATAGAATTCGCGGCCGCTCGCGATACGGTCTATTCTGCCGGNNNNNNNNTTTTTTTTTTTTTTTTTTTTTTTT	GGTCTATTCTGCCGG	v32_384p01	N06
eMDRT0312	TATAGAATTCGCGGCCGCTCGCGATACGCACCTGACCAGGAANNNNNNNNTTTTTTTTTTTTTTTTTTTTTTTT	GCACCTGACCAGGAA	v32_384p01	P06
eMDRT0313	TATAGAATTCGCGGCCGCTCGCGATACAAGTCATCCGTTCTGNNNNNNNNTTTTTTTTTTTTTTTTTTTTTTTT	AAGTCATCCGTTCTG	v32_384p01	B08
eMDRT0314	TATAGAATTCGCGGCCGCTCGCGATACCGATCGTAGCCGTCTNNNNNNNNTTTTTTTTTTTTTTTTTTTTTTTT	CGATCGTAGCCGTCT	v32_384p01	D08
eMDRT0315	TATAGAATTCGCGGCCGCTCGCGATACGGCTCCGCGCTTATANNNNNNNNTTTTTTTTTTTTTTTTTTTTTTTT	GGCTCCGCGCTTATA	v32_384p01	F08
eMDRT0316	TATAGAATTCGCGGCCGCTCGCGATACTATTCCACCAAGGAANNNNNNNNTTTTTTTTTTTTTTTTTTTTTTTT	TATTCCACCAAGGAA	v32_384p01	H08
eMDRT0317	TATAGAATTCGCGGCCGCTCGCGATACCGCCATAAGATCACCNNNNNNNNTTTTTTTTTTTTTTTTTTTTTTTT	CGCCATAAGATCACC	v32_384p01	J08
eMDRT0318	TATAGAATTCGCGGCCGCTCGCGATACTCATCCACCTCTTCANNNNNNNNTTTTTTTTTTTTTTTTTTTTTTTT	TCATCCACCTCTTCA	v32_384p01	L08
eMDRT0319	TATAGAATTCGCGGCCGCTCGCGATACTGTACATTCGCGCGGNNNNNNNNTTTTTTTTTTTTTTTTTTTTTTTT	TGTACATTCGCGCGG	v32_384p01	N08
eMDRT0320	TATAGAATTCGCGGCCGCTCGCGATACGCCTGAAGCGGTACANNNNNNNNTTTTTTTTTTTTTTTTTTTTTTTT	GCCTGAAGCGGTACA	v32_384p01	P08
eMDRT0321	TATAGAATTCGCGGCCGCTCGCGATACGCAAGTGCAATTACTNNNNNNNNTTTTTTTTTTTTTTTTTTTTTTTT	GCAAGTGCAATTACT	v32_384p01	B10
eMDRT0322	TATAGAATTCGCGGCCGCTCGCGATACGAAGCCATCAGGCAANNNNNNNNTTTTTTTTTTTTTTTTTTTTTTTT	GAAGCCATCAGGCAA	v32_384p01	D10
eMDRT0323	TATAGAATTCGCGGCCGCTCGCGATACTGGATAGTTATTGCCNNNNNNNNTTTTTTTTTTTTTTTTTTTTTTTT	TGGATAGTTATTGCC	v32_384p01	F10
eMDRT0324	TATAGAATTCGCGGCCGCTCGCGATACTGTTCTACGCCGCAANNNNNNNNTTTTTTTTTTTTTTTTTTTTTTTT	TGTTCTACGCCGCAA	v32_384p01	H10
eMDRT0325	TATAGAATTCGCGGCCGCTCGCGATACGGCGTTGTATCGTCCNNNNNNNNTTTTTTTTTTTTTTTTTTTTTTTT	GGCGTTGTATCGTCC	v32_384p01	J10
eMDRT0326	TATAGAATTCGCGGCCGCTCGCGATACACAAGACAGATCAGANNNNNNNNTTTTTTTTTTTTTTTTTTTTTTTT	ACAAGACAGATCAGA	v32_384p01	L10
eMDRT0327	TATAGAATTCGCGGCCGCTCGCGATACAATAAGGTTACTCCGNNNNNNNNTTTTTTTTTTTTTTTTTTTTTTTT	AATAAGGTTACTCCG	v32_384p01	N10
eMDRT0328	TATAGAATTCGCGGCCGCTCGCGATACTTGAGGCCGTAACAANNNNNNNNTTTTTTTTTTTTTTTTTTTTTTTT	TTGAGGCCGTAACAA	v32_384p01	P10
eMDRT0329	TATAGAATTCGCGGCCGCTCGCGATACTCGAACAGACGATAANNNNNNNNTTTTTTTTTTTTTTTTTTTTTTTT	TCGAACAGACGATAA	v32_384p01	B12
eMDRT0330	TATAGAATTCGCGGCCGCTCGCGATACCGGCCATCTCGTTGTNNNNNNNNTTTTTTTTTTTTTTTTTTTTTTTT	CGGCCATCTCGTTGT	v32_384p01	D12
eMDRT0331	TATAGAATTCGCGGCCGCTCGCGATACTGAGCACTGCGCTCTNNNNNNNNTTTTTTTTTTTTTTTTTTTTTTTT	TGAGCACTGCGCTCT	v32_384p01	F12
eMDRT0332	TATAGAATTCGCGGCCGCTCGCGATACCACTCTAAGGTCTCCNNNNNNNNTTTTTTTTTTTTTTTTTTTTTTTT	CACTCTAAGGTCTCC	v32_384p01	H12
eMDRT0333	TATAGAATTCGCGGCCGCTCGCGATACGGCGCCACACAACAANNNNNNNNTTTTTTTTTTTTTTTTTTTTTTTT	GGCGCCACACAACAA	v32_384p01	J12
eMDRT0334	TATAGAATTCGCGGCCGCTCGCGATACCAATCCAAGACGGTGNNNNNNNNTTTTTTTTTTTTTTTTTTTTTTTT	CAATCCAAGACGGTG	v32_384p01	L12
eMDRT0335	TATAGAATTCGCGGCCGCTCGCGATACTAAGACGCTTCTCGCNNNNNNNNTTTTTTTTTTTTTTTTTTTTTTTT	TAAGACGCTTCTCGC	v32_384p01	N12
eMDRT0336	TATAGAATTCGCGGCCGCTCGCGATACCTCCTGTCAAGTTCCNNNNNNNNTTTTTTTTTTTTTTTTTTTTTTTT	CTCCTGTCAAGTTCC	v32_384p01	P12
eMDRT0337	TATAGAATTCGCGGCCGCTCGCGATACCCTGAAGGCTTGGAANNNNNNNNTTTTTTTTTTTTTTTTTTTTTTTT	CCTGAAGGCTTGGAA	v32_384p01	B14
eMDRT0338	TATAGAATTCGCGGCCGCTCGCGATACCGAGTCAAGAGTTGGNNNNNNNNTTTTTTTTTTTTTTTTTTTTTTTT	CGAGTCAAGAGTTGG	v32_384p01	D14
eMDRT0339	TATAGAATTCGCGGCCGCTCGCGATACAATACAACCTCCTCCNNNNNNNNTTTTTTTTTTTTTTTTTTTTTTTT	AATACAACCTCCTCC	v32_384p01	F14
eMDRT0340	TATAGAATTCGCGGCCGCTCGCGATACGGAGACAAGCGTTCCNNNNNNNNTTTTTTTTTTTTTTTTTTTTTTTT	GGAGACAAGCGTTCC	v32_384p01	H14
eMDRT0341	TATAGAATTCGCGGCCGCTCGCGATACCTTGCTGTCGATCCGNNNNNNNNTTTTTTTTTTTTTTTTTTTTTTTT	CTTGCTGTCGATCCG	v32_384p01	J14
eMDRT0342	TATAGAATTCGCGGCCGCTCGCGATACAGTTGTGACTCTAGANNNNNNNNTTTTTTTTTTTTTTTTTTTTTTTT	AGTTGTGACTCTAGA	v32_384p01	L14
eMDRT0343	TATAGAATTCGCGGCCGCTCGCGATACAACCGCTTAATTCCTNNNNNNNNTTTTTTTTTTTTTTTTTTTTTTTT	AACCGCTTAATTCCT	v32_384p01	N14
eMDRT0344	TATAGAATTCGCGGCCGCTCGCGATACTAACATGACACCGAANNNNNNNNTTTTTTTTTTTTTTTTTTTTTTTT	TAACATGACACCGAA	v32_384p01	P14
eMDRT0345	TATAGAATTCGCGGCCGCTCGCGATACTGCTGGACAGTTCGGNNNNNNNNTTTTTTTTTTTTTTTTTTTTTTTT	TGCTGGACAGTTCGG	v32_384p01	B16
eMDRT0346	TATAGAATTCGCGGCCGCTCGCGATACGTCGTTGCGAGCTTCNNNNNNNNTTTTTTTTTTTTTTTTTTTTTTTT	GTCGTTGCGAGCTTC	v32_384p01	D16
eMDRT0347	TATAGAATTCGCGGCCGCTCGCGATACAACACAACGGCCGTGNNNNNNNNTTTTTTTTTTTTTTTTTTTTTTTT	AACACAACGGCCGTG	v32_384p01	F16
eMDRT0348	TATAGAATTCGCGGCCGCTCGCGATACCACGCGTTGTCCACANNNNNNNNTTTTTTTTTTTTTTTTTTTTTTTT	CACGCGTTGTCCACA	v32_384p01	H16
eMDRT0349	TATAGAATTCGCGGCCGCTCGCGATACTTGGTTGAATGTCTGNNNNNNNNTTTTTTTTTTTTTTTTTTTTTTTT	TTGGTTGAATGTCTG	v32_384p01	J16
eMDRT0350	TATAGAATTCGCGGCCGCTCGCGATACGTCAGCGTCTATCGGNNNNNNNNTTTTTTTTTTTTTTTTTTTTTTTT	GTCAGCGTCTATCGG	v32_384p01	L16
eMDRT0351	TATAGAATTCGCGGCCGCTCGCGATACCTCTTAAGATTGCCGNNNNNNNNTTTTTTTTTTTTTTTTTTTTTTTT	CTCTTAAGATTGCCG	v32_384p01	N16
eMDRT0352	TATAGAATTCGCGGCCGCTCGCGATACGTGGTATAACTTCGANNNNNNNNTTTTTTTTTTTTTTTTTTTTTTTT	GTGGTATAACTTCGA	v32_384p01	P16
eMDRT0353	TATAGAATTCGCGGCCGCTCGCGATACCTTATTACCATGCTGNNNNNNNNTTTTTTTTTTTTTTTTTTTTTTTT	CTTATTACCATGCTG	v32_384p01	B18
eMDRT0354	TATAGAATTCGCGGCCGCTCGCGATACGCGCAGGTGGTTGTTNNNNNNNNTTTTTTTTTTTTTTTTTTTTTTTT	GCGCAGGTGGTTGTT	v32_384p01	D18
eMDRT0355	TATAGAATTCGCGGCCGCTCGCGATACGATGAACGACGCTGANNNNNNNNTTTTTTTTTTTTTTTTTTTTTTTT	GATGAACGACGCTGA	v32_384p01	F18
eMDRT0356	TATAGAATTCGCGGCCGCTCGCGATACTTCCGACTATCATCANNNNNNNNTTTTTTTTTTTTTTTTTTTTTTTT	TTCCGACTATCATCA	v32_384p01	H18
eMDRT0357	TATAGAATTCGCGGCCGCTCGCGATACAGTGAACTTAGCGCCNNNNNNNNTTTTTTTTTTTTTTTTTTTTTTTT	AGTGAACTTAGCGCC	v32_384p01	J18
eMDRT0358	TATAGAATTCGCGGCCGCTCGCGATACGGAGAATGTATTCTCNNNNNNNNTTTTTTTTTTTTTTTTTTTTTTTT	GGAGAATGTATTCTC	v32_384p01	L18
eMDRT0359	TATAGAATTCGCGGCCGCTCGCGATACCTCTGTCGGCCTGTTNNNNNNNNTTTTTTTTTTTTTTTTTTTTTTTT	CTCTGTCGGCCTGTT	v32_384p01	N18
eMDRT0360	TATAGAATTCGCGGCCGCTCGCGATACTCAATACCAGCCGTANNNNNNNNTTTTTTTTTTTTTTTTTTTTTTTT	TCAATACCAGCCGTA	v32_384p01	P18
eMDRT0361	TATAGAATTCGCGGCCGCTCGCGATACCTAACCATTCTTCGCNNNNNNNNTTTTTTTTTTTTTTTTTTTTTTTT	CTAACCATTCTTCGC	v32_384p01	B20
eMDRT0362	TATAGAATTCGCGGCCGCTCGCGATACGGCTCCGATACGTGTNNNNNNNNTTTTTTTTTTTTTTTTTTTTTTTT	GGCTCCGATACGTGT	v32_384p01	D20
eMDRT0363	TATAGAATTCGCGGCCGCTCGCGATACAATCCACAGCACTAANNNNNNNNTTTTTTTTTTTTTTTTTTTTTTTT	AATCCACAGCACTAA	v32_384p01	F20
eMDRT0364	TATAGAATTCGCGGCCGCTCGCGATACCCGCATTGAAGTCAANNNNNNNNTTTTTTTTTTTTTTTTTTTTTTTT	CCGCATTGAAGTCAA	v32_384p01	H20
eMDRT0365	TATAGAATTCGCGGCCGCTCGCGATACGATGTCGTGGCTTCANNNNNNNNTTTTTTTTTTTTTTTTTTTTTTTT	GATGTCGTGGCTTCA	v32_384p01	J20
eMDRT0366	TATAGAATTCGCGGCCGCTCGCGATACTCCGCCGTGGATATANNNNNNNNTTTTTTTTTTTTTTTTTTTTTTTT	TCCGCCGTGGATATA	v32_384p01	L20
eMDRT0367	TATAGAATTCGCGGCCGCTCGCGATACTTGTGATACCGTTGGNNNNNNNNTTTTTTTTTTTTTTTTTTTTTTTT	TTGTGATACCGTTGG	v32_384p01	N20
eMDRT0368	TATAGAATTCGCGGCCGCTCGCGATACGGAGTCCTCTGTTGTNNNNNNNNTTTTTTTTTTTTTTTTTTTTTTTT	GGAGTCCTCTGTTGT	v32_384p01	P20
eMDRT0369	TATAGAATTCGCGGCCGCTCGCGATACAATTGCCTATACTCCNNNNNNNNTTTTTTTTTTTTTTTTTTTTTTTT	AATTGCCTATACTCC	v32_384p01	B22
eMDRT0370	TATAGAATTCGCGGCCGCTCGCGATACAAGCCTCCACTGTAANNNNNNNNTTTTTTTTTTTTTTTTTTTTTTTT	AAGCCTCCACTGTAA	v32_384p01	D22
eMDRT0371	TATAGAATTCGCGGCCGCTCGCGATACAGGTAGGTTCCTGCCNNNNNNNNTTTTTTTTTTTTTTTTTTTTTTTT	AGGTAGGTTCCTGCC	v32_384p01	F22
eMDRT0372	TATAGAATTCGCGGCCGCTCGCGATACTGATCGGTAATTGCANNNNNNNNTTTTTTTTTTTTTTTTTTTTTTTT	TGATCGGTAATTGCA	v32_384p01	H22
eMDRT0373	TATAGAATTCGCGGCCGCTCGCGATACAGTGTTACGGCCTCGNNNNNNNNTTTTTTTTTTTTTTTTTTTTTTTT	AGTGTTACGGCCTCG	v32_384p01	J22
eMDRT0374	TATAGAATTCGCGGCCGCTCGCGATACCGGATCCAGAGACTTNNNNNNNNTTTTTTTTTTTTTTTTTTTTTTTT	CGGATCCAGAGACTT	v32_384p01	L22
eMDRT0375	TATAGAATTCGCGGCCGCTCGCGATACTGGAATCACTGGCGGNNNNNNNNTTTTTTTTTTTTTTTTTTTTTTTT	TGGAATCACTGGCGG	v32_384p01	N22
eMDRT0376	TATAGAATTCGCGGCCGCTCGCGATACTTAGCAGCTTGGTTANNNNNNNNTTTTTTTTTTTTTTTTTTTTTTTT	TTAGCAGCTTGGTTA	v32_384p01	P22
eMDRT0377	TATAGAATTCGCGGCCGCTCGCGATACTTCAGTGAAGGCGAANNNNNNNNTTTTTTTTTTTTTTTTTTTTTTTT	TTCAGTGAAGGCGAA	v32_384p01	B24
eMDRT0378	TATAGAATTCGCGGCCGCTCGCGATACACCACGATAATCAGTNNNNNNNNTTTTTTTTTTTTTTTTTTTTTTTT	ACCACGATAATCAGT	v32_384p01	D24
eMDRT0379	TATAGAATTCGCGGCCGCTCGCGATACTACCGCGGAGGAGAANNNNNNNNTTTTTTTTTTTTTTTTTTTTTTTT	TACCGCGGAGGAGAA	v32_384p01	F24
eMDRT0380	TATAGAATTCGCGGCCGCTCGCGATACGCAATACAACTGCGGNNNNNNNNTTTTTTTTTTTTTTTTTTTTTTTT	GCAATACAACTGCGG	v32_384p01	H24
eMDRT0381	TATAGAATTCGCGGCCGCTCGCGATACGGTGCTCACGATTGGNNNNNNNNTTTTTTTTTTTTTTTTTTTTTTTT	GGTGCTCACGATTGG	v32_384p01	J24
eMDRT0382	TATAGAATTCGCGGCCGCTCGCGATACTAAGATCGAATTCGGNNNNNNNNTTTTTTTTTTTTTTTTTTTTTTTT	TAAGATCGAATTCGG	v32_384p01	L24
eMDRT0383	TATAGAATTCGCGGCCGCTCGCGATACGTACGATGCTAGCGGNNNNNNNNTTTTTTTTTTTTTTTTTTTTTTTT	GTACGATGCTAGCGG	v32_384p01	N24
eMDRT0384	TATAGAATTCGCGGCCGCTCGCGATACACCTTCCGCAGAGTGNNNNNNNNTTTTTTTTTTTTTTTTTTTTTTTT	ACCTTCCGCAGAGTG	v32_384p01	P24
eMDRT0385	TATAGAATTCGCGGCCGCTCGCGATACGTTCGCATATTGTGTNNNNNNNNTTTTTTTTTTTTTTTTTTTTTTTT	GTTCGCATATTGTGT	v32_384p02	A01
eMDRT0386	TATAGAATTCGCGGCCGCTCGCGATACATCCAATACAGCTCTNNNNNNNNTTTTTTTTTTTTTTTTTTTTTTTT	ATCCAATACAGCTCT	v32_384p02	C01
eMDRT0387	TATAGAATTCGCGGCCGCTCGCGATACGGAACTCGCCGCTAANNNNNNNNTTTTTTTTTTTTTTTTTTTTTTTT	GGAACTCGCCGCTAA	v32_384p02	E01
eMDRT0388	TATAGAATTCGCGGCCGCTCGCGATACACATACGGAACTCTTNNNNNNNNTTTTTTTTTTTTTTTTTTTTTTTT	ACATACGGAACTCTT	v32_384p02	G01
eMDRT0389	TATAGAATTCGCGGCCGCTCGCGATACTACCTATTCAGGTGGNNNNNNNNTTTTTTTTTTTTTTTTTTTTTTTT	TACCTATTCAGGTGG	v32_384p02	I01
eMDRT0390	TATAGAATTCGCGGCCGCTCGCGATACCCTCGATGTACGTGCNNNNNNNNTTTTTTTTTTTTTTTTTTTTTTTT	CCTCGATGTACGTGC	v32_384p02	K01
eMDRT0391	TATAGAATTCGCGGCCGCTCGCGATACATCAGACATTCTTCCNNNNNNNNTTTTTTTTTTTTTTTTTTTTTTTT	ATCAGACATTCTTCC	v32_384p02	M01
eMDRT0392	TATAGAATTCGCGGCCGCTCGCGATACGACTACAAGCGTATANNNNNNNNTTTTTTTTTTTTTTTTTTTTTTTT	GACTACAAGCGTATA	v32_384p02	O01
eMDRT0393	TATAGAATTCGCGGCCGCTCGCGATACTCCGCCAACACTTCCNNNNNNNNTTTTTTTTTTTTTTTTTTTTTTTT	TCCGCCAACACTTCC	v32_384p02	A03
eMDRT0394	TATAGAATTCGCGGCCGCTCGCGATACGACTAGGCACTTCGCNNNNNNNNTTTTTTTTTTTTTTTTTTTTTTTT	GACTAGGCACTTCGC	v32_384p02	C03
eMDRT0395	TATAGAATTCGCGGCCGCTCGCGATACTTAGAACTGTGGCGGNNNNNNNNTTTTTTTTTTTTTTTTTTTTTTTT	TTAGAACTGTGGCGG	v32_384p02	E03
eMDRT0396	TATAGAATTCGCGGCCGCTCGCGATACCTGTTGTGGTTCTGGNNNNNNNNTTTTTTTTTTTTTTTTTTTTTTTT	CTGTTGTGGTTCTGG	v32_384p02	G03
eMDRT0397	TATAGAATTCGCGGCCGCTCGCGATACTTGTGATCTTCTTCGNNNNNNNNTTTTTTTTTTTTTTTTTTTTTTTT	TTGTGATCTTCTTCG	v32_384p02	I03
eMDRT0398	TATAGAATTCGCGGCCGCTCGCGATACGTGGAATGGTAAGAANNNNNNNNTTTTTTTTTTTTTTTTTTTTTTTT	GTGGAATGGTAAGAA	v32_384p02	K03
eMDRT0399	TATAGAATTCGCGGCCGCTCGCGATACGATCGGCCTAGCTGTNNNNNNNNTTTTTTTTTTTTTTTTTTTTTTTT	GATCGGCCTAGCTGT	v32_384p02	M03
eMDRT0400	TATAGAATTCGCGGCCGCTCGCGATACTCAGTGCTAGCACAANNNNNNNNTTTTTTTTTTTTTTTTTTTTTTTT	TCAGTGCTAGCACAA	v32_384p02	O03
eMDRT0401	TATAGAATTCGCGGCCGCTCGCGATACCGGTTATAGATATGGNNNNNNNNTTTTTTTTTTTTTTTTTTTTTTTT	CGGTTATAGATATGG	v32_384p02	A05
eMDRT0402	TATAGAATTCGCGGCCGCTCGCGATACATTGTATGAGCCGCGNNNNNNNNTTTTTTTTTTTTTTTTTTTTTTTT	ATTGTATGAGCCGCG	v32_384p02	C05
eMDRT0403	TATAGAATTCGCGGCCGCTCGCGATACCCGGATATGACCGTGNNNNNNNNTTTTTTTTTTTTTTTTTTTTTTTT	CCGGATATGACCGTG	v32_384p02	E05
eMDRT0404	TATAGAATTCGCGGCCGCTCGCGATACTATAGGAAGACCATGNNNNNNNNTTTTTTTTTTTTTTTTTTTTTTTT	TATAGGAAGACCATG	v32_384p02	G05
eMDRT0405	TATAGAATTCGCGGCCGCTCGCGATACCGGCACCTAACCTTCNNNNNNNNTTTTTTTTTTTTTTTTTTTTTTTT	CGGCACCTAACCTTC	v32_384p02	I05
eMDRT0406	TATAGAATTCGCGGCCGCTCGCGATACTTGTGACTAGGTTCANNNNNNNNTTTTTTTTTTTTTTTTTTTTTTTT	TTGTGACTAGGTTCA	v32_384p02	K05
eMDRT0407	TATAGAATTCGCGGCCGCTCGCGATACGGTAATGCAATCTGGNNNNNNNNTTTTTTTTTTTTTTTTTTTTTTTT	GGTAATGCAATCTGG	v32_384p02	M05
eMDRT0408	TATAGAATTCGCGGCCGCTCGCGATACCAGCGTGCAAGTTGGNNNNNNNNTTTTTTTTTTTTTTTTTTTTTTTT	CAGCGTGCAAGTTGG	v32_384p02	O05
eMDRT0409	TATAGAATTCGCGGCCGCTCGCGATACCCTCGGAACCGTGAANNNNNNNNTTTTTTTTTTTTTTTTTTTTTTTT	CCTCGGAACCGTGAA	v32_384p02	A07
eMDRT0410	TATAGAATTCGCGGCCGCTCGCGATACGGCCGAAGACATGTCNNNNNNNNTTTTTTTTTTTTTTTTTTTTTTTT	GGCCGAAGACATGTC	v32_384p02	C07
eMDRT0411	TATAGAATTCGCGGCCGCTCGCGATACATCCTTGGACTCCAANNNNNNNNTTTTTTTTTTTTTTTTTTTTTTTT	ATCCTTGGACTCCAA	v32_384p02	E07
eMDRT0412	TATAGAATTCGCGGCCGCTCGCGATACACGCTCACCAGTCAANNNNNNNNTTTTTTTTTTTTTTTTTTTTTTTT	ACGCTCACCAGTCAA	v32_384p02	G07
eMDRT0413	TATAGAATTCGCGGCCGCTCGCGATACTGACACCGTAATGTTNNNNNNNNTTTTTTTTTTTTTTTTTTTTTTTT	TGACACCGTAATGTT	v32_384p02	I07
eMDRT0414	TATAGAATTCGCGGCCGCTCGCGATACGGACATAATCACTCGNNNNNNNNTTTTTTTTTTTTTTTTTTTTTTTT	GGACATAATCACTCG	v32_384p02	K07
eMDRT0415	TATAGAATTCGCGGCCGCTCGCGATACGTTGACTCCATGCGGNNNNNNNNTTTTTTTTTTTTTTTTTTTTTTTT	GTTGACTCCATGCGG	v32_384p02	M07
eMDRT0416	TATAGAATTCGCGGCCGCTCGCGATACGTATACCGAATCGCTNNNNNNNNTTTTTTTTTTTTTTTTTTTTTTTT	GTATACCGAATCGCT	v32_384p02	O07
eMDRT0417	TATAGAATTCGCGGCCGCTCGCGATACTCAGGCCTTCGTCTGNNNNNNNNTTTTTTTTTTTTTTTTTTTTTTTT	TCAGGCCTTCGTCTG	v32_384p02	A09
eMDRT0418	TATAGAATTCGCGGCCGCTCGCGATACTTCGTAACCATTCCGNNNNNNNNTTTTTTTTTTTTTTTTTTTTTTTT	TTCGTAACCATTCCG	v32_384p02	C09
eMDRT0419	TATAGAATTCGCGGCCGCTCGCGATACAGAGGAAGCGGAGAANNNNNNNNTTTTTTTTTTTTTTTTTTTTTTTT	AGAGGAAGCGGAGAA	v32_384p02	E09
eMDRT0420	TATAGAATTCGCGGCCGCTCGCGATACATATGCCGCGCCACANNNNNNNNTTTTTTTTTTTTTTTTTTTTTTTT	ATATGCCGCGCCACA	v32_384p02	G09
eMDRT0421	TATAGAATTCGCGGCCGCTCGCGATACACTCCGAATATTCTGNNNNNNNNTTTTTTTTTTTTTTTTTTTTTTTT	ACTCCGAATATTCTG	v32_384p02	I09
eMDRT0422	TATAGAATTCGCGGCCGCTCGCGATACCCACAATCACCAGAANNNNNNNNTTTTTTTTTTTTTTTTTTTTTTTT	CCACAATCACCAGAA	v32_384p02	K09
eMDRT0423	TATAGAATTCGCGGCCGCTCGCGATACCAACCTGAGTCGTCCNNNNNNNNTTTTTTTTTTTTTTTTTTTTTTTT	CAACCTGAGTCGTCC	v32_384p02	M09
eMDRT0424	TATAGAATTCGCGGCCGCTCGCGATACCCTGCGTATTACCGGNNNNNNNNTTTTTTTTTTTTTTTTTTTTTTTT	CCTGCGTATTACCGG	v32_384p02	O09
eMDRT0425	TATAGAATTCGCGGCCGCTCGCGATACGATGAGAGATTGCCGNNNNNNNNTTTTTTTTTTTTTTTTTTTTTTTT	GATGAGAGATTGCCG	v32_384p02	A11
eMDRT0426	TATAGAATTCGCGGCCGCTCGCGATACGCTATCGGTGCCACANNNNNNNNTTTTTTTTTTTTTTTTTTTTTTTT	GCTATCGGTGCCACA	v32_384p02	C11
eMDRT0427	TATAGAATTCGCGGCCGCTCGCGATACAGCGCACATTGCTAANNNNNNNNTTTTTTTTTTTTTTTTTTTTTTTT	AGCGCACATTGCTAA	v32_384p02	E11
eMDRT0428	TATAGAATTCGCGGCCGCTCGCGATACAATGCTGTGACGTAANNNNNNNNTTTTTTTTTTTTTTTTTTTTTTTT	AATGCTGTGACGTAA	v32_384p02	G11
eMDRT0429	TATAGAATTCGCGGCCGCTCGCGATACAATGCACAATGGTGGNNNNNNNNTTTTTTTTTTTTTTTTTTTTTTTT	AATGCACAATGGTGG	v32_384p02	I11
eMDRT0430	TATAGAATTCGCGGCCGCTCGCGATACTGTGGCGCCATCATANNNNNNNNTTTTTTTTTTTTTTTTTTTTTTTT	TGTGGCGCCATCATA	v32_384p02	K11
eMDRT0431	TATAGAATTCGCGGCCGCTCGCGATACCTAAGCTCCATTATGNNNNNNNNTTTTTTTTTTTTTTTTTTTTTTTT	CTAAGCTCCATTATG	v32_384p02	M11
eMDRT0432	TATAGAATTCGCGGCCGCTCGCGATACTAAGTCCGTGAGCGGNNNNNNNNTTTTTTTTTTTTTTTTTTTTTTTT	TAAGTCCGTGAGCGG	v32_384p02	O11
eMDRT0433	TATAGAATTCGCGGCCGCTCGCGATACAGTCGCTACCTTACCNNNNNNNNTTTTTTTTTTTTTTTTTTTTTTTT	AGTCGCTACCTTACC	v32_384p02	A13
eMDRT0434	TATAGAATTCGCGGCCGCTCGCGATACAACCGGATAACGCCGNNNNNNNNTTTTTTTTTTTTTTTTTTTTTTTT	AACCGGATAACGCCG	v32_384p02	C13
eMDRT0435	TATAGAATTCGCGGCCGCTCGCGATACATATTGCGGCACCGGNNNNNNNNTTTTTTTTTTTTTTTTTTTTTTTT	ATATTGCGGCACCGG	v32_384p02	E13
eMDRT0436	TATAGAATTCGCGGCCGCTCGCGATACCCTCCATTGCAAGAANNNNNNNNTTTTTTTTTTTTTTTTTTTTTTTT	CCTCCATTGCAAGAA	v32_384p02	G13
eMDRT0437	TATAGAATTCGCGGCCGCTCGCGATACACGCTTGGCCGTCTTNNNNNNNNTTTTTTTTTTTTTTTTTTTTTTTT	ACGCTTGGCCGTCTT	v32_384p02	I13
eMDRT0438	TATAGAATTCGCGGCCGCTCGCGATACCCTTCAGATGCACAANNNNNNNNTTTTTTTTTTTTTTTTTTTTTTTT	CCTTCAGATGCACAA	v32_384p02	K13
eMDRT0439	TATAGAATTCGCGGCCGCTCGCGATACGTTGAACTGCACGAANNNNNNNNTTTTTTTTTTTTTTTTTTTTTTTT	GTTGAACTGCACGAA	v32_384p02	M13
eMDRT0440	TATAGAATTCGCGGCCGCTCGCGATACACAAGAACTCCGCCGNNNNNNNNTTTTTTTTTTTTTTTTTTTTTTTT	ACAAGAACTCCGCCG	v32_384p02	O13
eMDRT0441	TATAGAATTCGCGGCCGCTCGCGATACCAGCGGTGGACCTTANNNNNNNNTTTTTTTTTTTTTTTTTTTTTTTT	CAGCGGTGGACCTTA	v32_384p02	A15
eMDRT0442	TATAGAATTCGCGGCCGCTCGCGATACTACCAACGGACACAANNNNNNNNTTTTTTTTTTTTTTTTTTTTTTTT	TACCAACGGACACAA	v32_384p02	C15
eMDRT0443	TATAGAATTCGCGGCCGCTCGCGATACAGCGTGAATACTGTTNNNNNNNNTTTTTTTTTTTTTTTTTTTTTTTT	AGCGTGAATACTGTT	v32_384p02	E15
eMDRT0444	TATAGAATTCGCGGCCGCTCGCGATACCCTGGATTCTGTCGGNNNNNNNNTTTTTTTTTTTTTTTTTTTTTTTT	CCTGGATTCTGTCGG	v32_384p02	G15
eMDRT0445	TATAGAATTCGCGGCCGCTCGCGATACAACTCTTCAGGCGTGNNNNNNNNTTTTTTTTTTTTTTTTTTTTTTTT	AACTCTTCAGGCGTG	v32_384p02	I15
eMDRT0446	TATAGAATTCGCGGCCGCTCGCGATACCTGCCAGAATTGTTGNNNNNNNNTTTTTTTTTTTTTTTTTTTTTTTT	CTGCCAGAATTGTTG	v32_384p02	K15
eMDRT0447	TATAGAATTCGCGGCCGCTCGCGATACCTATGCAGGTTAGAANNNNNNNNTTTTTTTTTTTTTTTTTTTTTTTT	CTATGCAGGTTAGAA	v32_384p02	M15
eMDRT0448	TATAGAATTCGCGGCCGCTCGCGATACTCGTGATGGAGCCTCNNNNNNNNTTTTTTTTTTTTTTTTTTTTTTTT	TCGTGATGGAGCCTC	v32_384p02	O15
eMDRT0449	TATAGAATTCGCGGCCGCTCGCGATACCCAGTGACACCGCTTNNNNNNNNTTTTTTTTTTTTTTTTTTTTTTTT	CCAGTGACACCGCTT	v32_384p02	A17
eMDRT0450	TATAGAATTCGCGGCCGCTCGCGATACCACCATCCGGTTGAANNNNNNNNTTTTTTTTTTTTTTTTTTTTTTTT	CACCATCCGGTTGAA	v32_384p02	C17
eMDRT0451	TATAGAATTCGCGGCCGCTCGCGATACTTCGTATTGGCGCGGNNNNNNNNTTTTTTTTTTTTTTTTTTTTTTTT	TTCGTATTGGCGCGG	v32_384p02	E17
eMDRT0452	TATAGAATTCGCGGCCGCTCGCGATACTGCAGGCGTACTTCCNNNNNNNNTTTTTTTTTTTTTTTTTTTTTTTT	TGCAGGCGTACTTCC	v32_384p02	G17
eMDRT0453	TATAGAATTCGCGGCCGCTCGCGATACTAGCCTCGAATTGAANNNNNNNNTTTTTTTTTTTTTTTTTTTTTTTT	TAGCCTCGAATTGAA	v32_384p02	I17
eMDRT0454	TATAGAATTCGCGGCCGCTCGCGATACACCACACTCCTCGAANNNNNNNNTTTTTTTTTTTTTTTTTTTTTTTT	ACCACACTCCTCGAA	v32_384p02	K17
eMDRT0455	TATAGAATTCGCGGCCGCTCGCGATACCGGACGACTGACATCNNNNNNNNTTTTTTTTTTTTTTTTTTTTTTTT	CGGACGACTGACATC	v32_384p02	M17
eMDRT0456	TATAGAATTCGCGGCCGCTCGCGATACTAAGGTATCGGCTGGNNNNNNNNTTTTTTTTTTTTTTTTTTTTTTTT	TAAGGTATCGGCTGG	v32_384p02	O17
eMDRT0457	TATAGAATTCGCGGCCGCTCGCGATACACCGTTAGCACCGCANNNNNNNNTTTTTTTTTTTTTTTTTTTTTTTT	ACCGTTAGCACCGCA	v32_384p02	A19
eMDRT0458	TATAGAATTCGCGGCCGCTCGCGATACTCTCCACTTGCCTCCNNNNNNNNTTTTTTTTTTTTTTTTTTTTTTTT	TCTCCACTTGCCTCC	v32_384p02	C19
eMDRT0459	TATAGAATTCGCGGCCGCTCGCGATACCACCTTCTAGCCTCCNNNNNNNNTTTTTTTTTTTTTTTTTTTTTTTT	CACCTTCTAGCCTCC	v32_384p02	E19
eMDRT0460	TATAGAATTCGCGGCCGCTCGCGATACGGATCTTCCGACCAANNNNNNNNTTTTTTTTTTTTTTTTTTTTTTTT	GGATCTTCCGACCAA	v32_384p02	G19
eMDRT0461	TATAGAATTCGCGGCCGCTCGCGATACTTCACTTCAAGACTGNNNNNNNNTTTTTTTTTTTTTTTTTTTTTTTT	TTCACTTCAAGACTG	v32_384p02	I19
eMDRT0462	TATAGAATTCGCGGCCGCTCGCGATACGTCGGACAGGAGTTANNNNNNNNTTTTTTTTTTTTTTTTTTTTTTTT	GTCGGACAGGAGTTA	v32_384p02	K19
eMDRT0463	TATAGAATTCGCGGCCGCTCGCGATACATACAACGCAACGAANNNNNNNNTTTTTTTTTTTTTTTTTTTTTTTT	ATACAACGCAACGAA	v32_384p02	M19
eMDRT0464	TATAGAATTCGCGGCCGCTCGCGATACACGAATGTTACGGTANNNNNNNNTTTTTTTTTTTTTTTTTTTTTTTT	ACGAATGTTACGGTA	v32_384p02	O19
eMDRT0465	TATAGAATTCGCGGCCGCTCGCGATACTCCTGCTTACCTCAANNNNNNNNTTTTTTTTTTTTTTTTTTTTTTTT	TCCTGCTTACCTCAA	v32_384p02	A21
eMDRT0466	TATAGAATTCGCGGCCGCTCGCGATACGTAGATAGAAGTGCCNNNNNNNNTTTTTTTTTTTTTTTTTTTTTTTT	GTAGATAGAAGTGCC	v32_384p02	C21
eMDRT0467	TATAGAATTCGCGGCCGCTCGCGATACTGTCGGATCTTCCGGNNNNNNNNTTTTTTTTTTTTTTTTTTTTTTTT	TGTCGGATCTTCCGG	v32_384p02	E21
eMDRT0468	TATAGAATTCGCGGCCGCTCGCGATACTGTAACTTCACCACANNNNNNNNTTTTTTTTTTTTTTTTTTTTTTTT	TGTAACTTCACCACA	v32_384p02	G21
eMDRT0469	TATAGAATTCGCGGCCGCTCGCGATACGAGGTATCAGAAGAANNNNNNNNTTTTTTTTTTTTTTTTTTTTTTTT	GAGGTATCAGAAGAA	v32_384p02	I21
eMDRT0470	TATAGAATTCGCGGCCGCTCGCGATACTTGAACAAGCGTGTGNNNNNNNNTTTTTTTTTTTTTTTTTTTTTTTT	TTGAACAAGCGTGTG	v32_384p02	K21
eMDRT0471	TATAGAATTCGCGGCCGCTCGCGATACAATATTCCTAGTGCCNNNNNNNNTTTTTTTTTTTTTTTTTTTTTTTT	AATATTCCTAGTGCC	v32_384p02	M21
eMDRT0472	TATAGAATTCGCGGCCGCTCGCGATACGGTCAGTCAACGCAGNNNNNNNNTTTTTTTTTTTTTTTTTTTTTTTT	GGTCAGTCAACGCAG	v32_384p02	O21
eMDRT0473	TATAGAATTCGCGGCCGCTCGCGATACCCGATCTCAAGATAANNNNNNNNTTTTTTTTTTTTTTTTTTTTTTTT	CCGATCTCAAGATAA	v32_384p02	A23
eMDRT0474	TATAGAATTCGCGGCCGCTCGCGATACACTATTGTCCGTAGANNNNNNNNTTTTTTTTTTTTTTTTTTTTTTTT	ACTATTGTCCGTAGA	v32_384p02	C23
eMDRT0475	TATAGAATTCGCGGCCGCTCGCGATACAATTACGCTCCTCAANNNNNNNNTTTTTTTTTTTTTTTTTTTTTTTT	AATTACGCTCCTCAA	v32_384p02	E23
eMDRT0476	TATAGAATTCGCGGCCGCTCGCGATACACCACAAGCATCTTGNNNNNNNNTTTTTTTTTTTTTTTTTTTTTTTT	ACCACAAGCATCTTG	v32_384p02	G23
eMDRT0477	TATAGAATTCGCGGCCGCTCGCGATACAATCCATCTTGTTCCNNNNNNNNTTTTTTTTTTTTTTTTTTTTTTTT	AATCCATCTTGTTCC	v32_384p02	I23
eMDRT0478	TATAGAATTCGCGGCCGCTCGCGATACTCTAGCCGGACATAANNNNNNNNTTTTTTTTTTTTTTTTTTTTTTTT	TCTAGCCGGACATAA	v32_384p02	K23
eMDRT0479	TATAGAATTCGCGGCCGCTCGCGATACTCGCTGTTAATGGTTNNNNNNNNTTTTTTTTTTTTTTTTTTTTTTTT	TCGCTGTTAATGGTT	v32_384p02	M23
eMDRT0480	TATAGAATTCGCGGCCGCTCGCGATACGAGTAACAATTCTCCNNNNNNNNTTTTTTTTTTTTTTTTTTTTTTTT	GAGTAACAATTCTCC	v32_384p02	O23
eMDRT0481	TATAGAATTCGCGGCCGCTCGCGATACCAATAAGCAATGAGGNNNNNNNNTTTTTTTTTTTTTTTTTTTTTTTT	CAATAAGCAATGAGG	v32_384p02	A02
eMDRT0482	TATAGAATTCGCGGCCGCTCGCGATACACGTTGACCTCGGAANNNNNNNNTTTTTTTTTTTTTTTTTTTTTTTT	ACGTTGACCTCGGAA	v32_384p02	C02
eMDRT0483	TATAGAATTCGCGGCCGCTCGCGATACTGATCTCAACAGCGGNNNNNNNNTTTTTTTTTTTTTTTTTTTTTTTT	TGATCTCAACAGCGG	v32_384p02	E02
eMDRT0484	TATAGAATTCGCGGCCGCTCGCGATACTTATAGCCGGTGCGGNNNNNNNNTTTTTTTTTTTTTTTTTTTTTTTT	TTATAGCCGGTGCGG	v32_384p02	G02
eMDRT0485	TATAGAATTCGCGGCCGCTCGCGATACCGTAGGTGTCACTGGNNNNNNNNTTTTTTTTTTTTTTTTTTTTTTTT	CGTAGGTGTCACTGG	v32_384p02	I02
eMDRT0486	TATAGAATTCGCGGCCGCTCGCGATACTGGTTGTGTTACACANNNNNNNNTTTTTTTTTTTTTTTTTTTTTTTT	TGGTTGTGTTACACA	v32_384p02	K02
eMDRT0487	TATAGAATTCGCGGCCGCTCGCGATACTAACAGAGGAGTCAANNNNNNNNTTTTTTTTTTTTTTTTTTTTTTTT	TAACAGAGGAGTCAA	v32_384p02	M02
eMDRT0488	TATAGAATTCGCGGCCGCTCGCGATACGGCTACACATTCTTGNNNNNNNNTTTTTTTTTTTTTTTTTTTTTTTT	GGCTACACATTCTTG	v32_384p02	O02
eMDRT0489	TATAGAATTCGCGGCCGCTCGCGATACTGCGGAGAACGCTTGNNNNNNNNTTTTTTTTTTTTTTTTTTTTTTTT	TGCGGAGAACGCTTG	v32_384p02	A04
eMDRT0490	TATAGAATTCGCGGCCGCTCGCGATACAATCCGAATTGGCAANNNNNNNNTTTTTTTTTTTTTTTTTTTTTTTT	AATCCGAATTGGCAA	v32_384p02	C04
eMDRT0491	TATAGAATTCGCGGCCGCTCGCGATACGTCGTCAATCACGCCNNNNNNNNTTTTTTTTTTTTTTTTTTTTTTTT	GTCGTCAATCACGCC	v32_384p02	E04
eMDRT0492	TATAGAATTCGCGGCCGCTCGCGATACCACTCGCCTGTCTTCNNNNNNNNTTTTTTTTTTTTTTTTTTTTTTTT	CACTCGCCTGTCTTC	v32_384p02	G04
eMDRT0493	TATAGAATTCGCGGCCGCTCGCGATACAATATAGGTAAGCGGNNNNNNNNTTTTTTTTTTTTTTTTTTTTTTTT	AATATAGGTAAGCGG	v32_384p02	I04
eMDRT0494	TATAGAATTCGCGGCCGCTCGCGATACTCTCGGTGGATTCGGNNNNNNNNTTTTTTTTTTTTTTTTTTTTTTTT	TCTCGGTGGATTCGG	v32_384p02	K04
eMDRT0495	TATAGAATTCGCGGCCGCTCGCGATACTAGTTGCGAAGGTCCNNNNNNNNTTTTTTTTTTTTTTTTTTTTTTTT	TAGTTGCGAAGGTCC	v32_384p02	M04
eMDRT0496	TATAGAATTCGCGGCCGCTCGCGATACATAGGCCTTGTACAANNNNNNNNTTTTTTTTTTTTTTTTTTTTTTTT	ATAGGCCTTGTACAA	v32_384p02	O04
eMDRT0497	TATAGAATTCGCGGCCGCTCGCGATACGAACAACATAGCTGCNNNNNNNNTTTTTTTTTTTTTTTTTTTTTTTT	GAACAACATAGCTGC	v32_384p02	A06
eMDRT0498	TATAGAATTCGCGGCCGCTCGCGATACTAATTCCTCGGTTCANNNNNNNNTTTTTTTTTTTTTTTTTTTTTTTT	TAATTCCTCGGTTCA	v32_384p02	C06
eMDRT0499	TATAGAATTCGCGGCCGCTCGCGATACAACCGCACATAGCGGNNNNNNNNTTTTTTTTTTTTTTTTTTTTTTTT	AACCGCACATAGCGG	v32_384p02	E06
eMDRT0500	TATAGAATTCGCGGCCGCTCGCGATACAGGAGTGGTGTTCTGNNNNNNNNTTTTTTTTTTTTTTTTTTTTTTTT	AGGAGTGGTGTTCTG	v32_384p02	G06
eMDRT0501	TATAGAATTCGCGGCCGCTCGCGATACCATTCCATTCGCTCCNNNNNNNNTTTTTTTTTTTTTTTTTTTTTTTT	CATTCCATTCGCTCC	v32_384p02	I06
eMDRT0502	TATAGAATTCGCGGCCGCTCGCGATACCAGACTGCATACTAANNNNNNNNTTTTTTTTTTTTTTTTTTTTTTTT	CAGACTGCATACTAA	v32_384p02	K06
eMDRT0503	TATAGAATTCGCGGCCGCTCGCGATACTTAGCACAACACGAANNNNNNNNTTTTTTTTTTTTTTTTTTTTTTTT	TTAGCACAACACGAA	v32_384p02	M06
eMDRT0504	TATAGAATTCGCGGCCGCTCGCGATACGTAACTCCTCATACANNNNNNNNTTTTTTTTTTTTTTTTTTTTTTTT	GTAACTCCTCATACA	v32_384p02	O06
eMDRT0505	TATAGAATTCGCGGCCGCTCGCGATACCATCACAGTCTTGCGNNNNNNNNTTTTTTTTTTTTTTTTTTTTTTTT	CATCACAGTCTTGCG	v32_384p02	A08
eMDRT0506	TATAGAATTCGCGGCCGCTCGCGATACGAACATTCGGAAGAANNNNNNNNTTTTTTTTTTTTTTTTTTTTTTTT	GAACATTCGGAAGAA	v32_384p02	C08
eMDRT0507	TATAGAATTCGCGGCCGCTCGCGATACTGAATTGGAATAGGCNNNNNNNNTTTTTTTTTTTTTTTTTTTTTTTT	TGAATTGGAATAGGC	v32_384p02	E08
eMDRT0508	TATAGAATTCGCGGCCGCTCGCGATACTTATGTCCAAGGCGGNNNNNNNNTTTTTTTTTTTTTTTTTTTTTTTT	TTATGTCCAAGGCGG	v32_384p02	G08
eMDRT0509	TATAGAATTCGCGGCCGCTCGCGATACAGTCGAGATTATGTGNNNNNNNNTTTTTTTTTTTTTTTTTTTTTTTT	AGTCGAGATTATGTG	v32_384p02	I08
eMDRT0510	TATAGAATTCGCGGCCGCTCGCGATACAAGGTGCACCTGCCANNNNNNNNTTTTTTTTTTTTTTTTTTTTTTTT	AAGGTGCACCTGCCA	v32_384p02	K08
eMDRT0511	TATAGAATTCGCGGCCGCTCGCGATACTTCTTGTATAGTCGGNNNNNNNNTTTTTTTTTTTTTTTTTTTTTTTT	TTCTTGTATAGTCGG	v32_384p02	M08
eMDRT0512	TATAGAATTCGCGGCCGCTCGCGATACTCCAAGAACAGTTGGNNNNNNNNTTTTTTTTTTTTTTTTTTTTTTTT	TCCAAGAACAGTTGG	v32_384p02	O08
eMDRT0513	TATAGAATTCGCGGCCGCTCGCGATACACTGCTATCTCGCGGNNNNNNNNTTTTTTTTTTTTTTTTTTTTTTTT	ACTGCTATCTCGCGG	v32_384p02	A10
eMDRT0514	TATAGAATTCGCGGCCGCTCGCGATACGTGGAAGGCCGTTGTNNNNNNNNTTTTTTTTTTTTTTTTTTTTTTTT	GTGGAAGGCCGTTGT	v32_384p02	C10
eMDRT0515	TATAGAATTCGCGGCCGCTCGCGATACACAGTTCTGGTTGTTNNNNNNNNTTTTTTTTTTTTTTTTTTTTTTTT	ACAGTTCTGGTTGTT	v32_384p02	E10
eMDRT0516	TATAGAATTCGCGGCCGCTCGCGATACGGCTTCCTAAGGCCTNNNNNNNNTTTTTTTTTTTTTTTTTTTTTTTT	GGCTTCCTAAGGCCT	v32_384p02	G10
eMDRT0517	TATAGAATTCGCGGCCGCTCGCGATACCTCCTGGAACCGCAANNNNNNNNTTTTTTTTTTTTTTTTTTTTTTTT	CTCCTGGAACCGCAA	v32_384p02	I10
eMDRT0518	TATAGAATTCGCGGCCGCTCGCGATACATGTTGAAGAGGTTGNNNNNNNNTTTTTTTTTTTTTTTTTTTTTTTT	ATGTTGAAGAGGTTG	v32_384p02	K10
eMDRT0519	TATAGAATTCGCGGCCGCTCGCGATACTATCTTATGAAGCGGNNNNNNNNTTTTTTTTTTTTTTTTTTTTTTTT	TATCTTATGAAGCGG	v32_384p02	M10
eMDRT0520	TATAGAATTCGCGGCCGCTCGCGATACGGAACTGCTCGTTGGNNNNNNNNTTTTTTTTTTTTTTTTTTTTTTTT	GGAACTGCTCGTTGG	v32_384p02	O10
eMDRT0521	TATAGAATTCGCGGCCGCTCGCGATACCGAAGCTTCACCTCCNNNNNNNNTTTTTTTTTTTTTTTTTTTTTTTT	CGAAGCTTCACCTCC	v32_384p02	A12
eMDRT0522	TATAGAATTCGCGGCCGCTCGCGATACTCCTTCTTCATATGGNNNNNNNNTTTTTTTTTTTTTTTTTTTTTTTT	TCCTTCTTCATATGG	v32_384p02	C12
eMDRT0523	TATAGAATTCGCGGCCGCTCGCGATACGTTACACATCGACAANNNNNNNNTTTTTTTTTTTTTTTTTTTTTTTT	GTTACACATCGACAA	v32_384p02	E12
eMDRT0524	TATAGAATTCGCGGCCGCTCGCGATACTACCTCACCACCTCCNNNNNNNNTTTTTTTTTTTTTTTTTTTTTTTT	TACCTCACCACCTCC	v32_384p02	G12
eMDRT0525	TATAGAATTCGCGGCCGCTCGCGATACTGAACTCTTACCTTCNNNNNNNNTTTTTTTTTTTTTTTTTTTTTTTT	TGAACTCTTACCTTC	v32_384p02	I12
eMDRT0526	TATAGAATTCGCGGCCGCTCGCGATACCTAGCGGTAGCCATGNNNNNNNNTTTTTTTTTTTTTTTTTTTTTTTT	CTAGCGGTAGCCATG	v32_384p02	K12
eMDRT0527	TATAGAATTCGCGGCCGCTCGCGATACGTGAATCATTATCGGNNNNNNNNTTTTTTTTTTTTTTTTTTTTTTTT	GTGAATCATTATCGG	v32_384p02	M12
eMDRT0528	TATAGAATTCGCGGCCGCTCGCGATACAGTCATTCCGATGAANNNNNNNNTTTTTTTTTTTTTTTTTTTTTTTT	AGTCATTCCGATGAA	v32_384p02	O12
eMDRT0529	TATAGAATTCGCGGCCGCTCGCGATACTCCGGAGGTGTGGTANNNNNNNNTTTTTTTTTTTTTTTTTTTTTTTT	TCCGGAGGTGTGGTA	v32_384p02	A14
eMDRT0530	TATAGAATTCGCGGCCGCTCGCGATACCTCACTCAATCTTGTNNNNNNNNTTTTTTTTTTTTTTTTTTTTTTTT	CTCACTCAATCTTGT	v32_384p02	C14
eMDRT0531	TATAGAATTCGCGGCCGCTCGCGATACCGCAAGAATACGTGGNNNNNNNNTTTTTTTTTTTTTTTTTTTTTTTT	CGCAAGAATACGTGG	v32_384p02	E14
eMDRT0532	TATAGAATTCGCGGCCGCTCGCGATACCTTCTACACGAGGAANNNNNNNNTTTTTTTTTTTTTTTTTTTTTTTT	CTTCTACACGAGGAA	v32_384p02	G14
eMDRT0533	TATAGAATTCGCGGCCGCTCGCGATACACAACTGCGATGCGGNNNNNNNNTTTTTTTTTTTTTTTTTTTTTTTT	ACAACTGCGATGCGG	v32_384p02	I14
eMDRT0534	TATAGAATTCGCGGCCGCTCGCGATACCATGTGACTAAGGAANNNNNNNNTTTTTTTTTTTTTTTTTTTTTTTT	CATGTGACTAAGGAA	v32_384p02	K14
eMDRT0535	TATAGAATTCGCGGCCGCTCGCGATACGTGCTATGCACGTGGNNNNNNNNTTTTTTTTTTTTTTTTTTTTTTTT	GTGCTATGCACGTGG	v32_384p02	M14
eMDRT0536	TATAGAATTCGCGGCCGCTCGCGATACTGTTGCCATACGTTGNNNNNNNNTTTTTTTTTTTTTTTTTTTTTTTT	TGTTGCCATACGTTG	v32_384p02	O14
eMDRT0537	TATAGAATTCGCGGCCGCTCGCGATACGTAAGGTAGATCACANNNNNNNNTTTTTTTTTTTTTTTTTTTTTTTT	GTAAGGTAGATCACA	v32_384p02	A16
eMDRT0538	TATAGAATTCGCGGCCGCTCGCGATACATGTGGTGCGCAGAANNNNNNNNTTTTTTTTTTTTTTTTTTTTTTTT	ATGTGGTGCGCAGAA	v32_384p02	C16
eMDRT0539	TATAGAATTCGCGGCCGCTCGCGATACGCACGGCTTAAGGAANNNNNNNNTTTTTTTTTTTTTTTTTTTTTTTT	GCACGGCTTAAGGAA	v32_384p02	E16
eMDRT0540	TATAGAATTCGCGGCCGCTCGCGATACAACGCAAGACTGTAANNNNNNNNTTTTTTTTTTTTTTTTTTTTTTTT	AACGCAAGACTGTAA	v32_384p02	G16
eMDRT0541	TATAGAATTCGCGGCCGCTCGCGATACATGAGGTAGCCTCGGNNNNNNNNTTTTTTTTTTTTTTTTTTTTTTTT	ATGAGGTAGCCTCGG	v32_384p02	I16
eMDRT0542	TATAGAATTCGCGGCCGCTCGCGATACCGTCCAATGGCCTCTNNNNNNNNTTTTTTTTTTTTTTTTTTTTTTTT	CGTCCAATGGCCTCT	v32_384p02	K16
eMDRT0543	TATAGAATTCGCGGCCGCTCGCGATACGAATTATACACCACCNNNNNNNNTTTTTTTTTTTTTTTTTTTTTTTT	GAATTATACACCACC	v32_384p02	M16
eMDRT0544	TATAGAATTCGCGGCCGCTCGCGATACAGACTCGTGACGTGGNNNNNNNNTTTTTTTTTTTTTTTTTTTTTTTT	AGACTCGTGACGTGG	v32_384p02	O16
eMDRT0545	TATAGAATTCGCGGCCGCTCGCGATACTGAAGTAGCAGGCGGNNNNNNNNTTTTTTTTTTTTTTTTTTTTTTTT	TGAAGTAGCAGGCGG	v32_384p02	A18
eMDRT0546	TATAGAATTCGCGGCCGCTCGCGATACGGTGATTCTAGGTTANNNNNNNNTTTTTTTTTTTTTTTTTTTTTTTT	GGTGATTCTAGGTTA	v32_384p02	C18
eMDRT0547	TATAGAATTCGCGGCCGCTCGCGATACGTGTATCGGCGCTTCNNNNNNNNTTTTTTTTTTTTTTTTTTTTTTTT	GTGTATCGGCGCTTC	v32_384p02	E18
eMDRT0548	TATAGAATTCGCGGCCGCTCGCGATACCGGTTAGGTTGTCGGNNNNNNNNTTTTTTTTTTTTTTTTTTTTTTTT	CGGTTAGGTTGTCGG	v32_384p02	G18
eMDRT0549	TATAGAATTCGCGGCCGCTCGCGATACTGTATTCCGTCCTTANNNNNNNNTTTTTTTTTTTTTTTTTTTTTTTT	TGTATTCCGTCCTTA	v32_384p02	I18
eMDRT0550	TATAGAATTCGCGGCCGCTCGCGATACGCACCGGCAATCTTGNNNNNNNNTTTTTTTTTTTTTTTTTTTTTTTT	GCACCGGCAATCTTG	v32_384p02	K18
eMDRT0551	TATAGAATTCGCGGCCGCTCGCGATACTTCTGTTGGTTCGTGNNNNNNNNTTTTTTTTTTTTTTTTTTTTTTTT	TTCTGTTGGTTCGTG	v32_384p02	M18
eMDRT0552	TATAGAATTCGCGGCCGCTCGCGATACCAATTCGCCTTGCGGNNNNNNNNTTTTTTTTTTTTTTTTTTTTTTTT	CAATTCGCCTTGCGG	v32_384p02	O18
eMDRT0553	TATAGAATTCGCGGCCGCTCGCGATACCAATCAATAAGCCGANNNNNNNNTTTTTTTTTTTTTTTTTTTTTTTT	CAATCAATAAGCCGA	v32_384p02	A20
eMDRT0554	TATAGAATTCGCGGCCGCTCGCGATACACAGGTCCATTGCGGNNNNNNNNTTTTTTTTTTTTTTTTTTTTTTTT	ACAGGTCCATTGCGG	v32_384p02	C20
eMDRT0555	TATAGAATTCGCGGCCGCTCGCGATACAGGCAAGGTCTAGAANNNNNNNNTTTTTTTTTTTTTTTTTTTTTTTT	AGGCAAGGTCTAGAA	v32_384p02	E20
eMDRT0556	TATAGAATTCGCGGCCGCTCGCGATACCGTTAAGTCTAGGCGNNNNNNNNTTTTTTTTTTTTTTTTTTTTTTTT	CGTTAAGTCTAGGCG	v32_384p02	G20
eMDRT0557	TATAGAATTCGCGGCCGCTCGCGATACTACATCCGCCGCGTANNNNNNNNTTTTTTTTTTTTTTTTTTTTTTTT	TACATCCGCCGCGTA	v32_384p02	I20
eMDRT0558	TATAGAATTCGCGGCCGCTCGCGATACGAGGTCTACTCTCGGNNNNNNNNTTTTTTTTTTTTTTTTTTTTTTTT	GAGGTCTACTCTCGG	v32_384p02	K20
eMDRT0559	TATAGAATTCGCGGCCGCTCGCGATACTTGATGCATGAGTGGNNNNNNNNTTTTTTTTTTTTTTTTTTTTTTTT	TTGATGCATGAGTGG	v32_384p02	M20
eMDRT0560	TATAGAATTCGCGGCCGCTCGCGATACTTCTAGGTGTTGTCCNNNNNNNNTTTTTTTTTTTTTTTTTTTTTTTT	TTCTAGGTGTTGTCC	v32_384p02	O20
eMDRT0561	TATAGAATTCGCGGCCGCTCGCGATACACGGTTAGCTGAGAANNNNNNNNTTTTTTTTTTTTTTTTTTTTTTTT	ACGGTTAGCTGAGAA	v32_384p02	A22
eMDRT0562	TATAGAATTCGCGGCCGCTCGCGATACGGAGTTACTGTACAANNNNNNNNTTTTTTTTTTTTTTTTTTTTTTTT	GGAGTTACTGTACAA	v32_384p02	C22
eMDRT0563	TATAGAATTCGCGGCCGCTCGCGATACCCACTGGCGTATGCANNNNNNNNTTTTTTTTTTTTTTTTTTTTTTTT	CCACTGGCGTATGCA	v32_384p02	E22
eMDRT0564	TATAGAATTCGCGGCCGCTCGCGATACGAACCAATAATACGGNNNNNNNNTTTTTTTTTTTTTTTTTTTTTTTT	GAACCAATAATACGG	v32_384p02	G22
eMDRT0565	TATAGAATTCGCGGCCGCTCGCGATACTATCCTCATAGTTGGNNNNNNNNTTTTTTTTTTTTTTTTTTTTTTTT	TATCCTCATAGTTGG	v32_384p02	I22
eMDRT0566	TATAGAATTCGCGGCCGCTCGCGATACAAGAGAGATGTTGTCNNNNNNNNTTTTTTTTTTTTTTTTTTTTTTTT	AAGAGAGATGTTGTC	v32_384p02	K22
eMDRT0567	TATAGAATTCGCGGCCGCTCGCGATACTGTAGCTCGAGTGTTNNNNNNNNTTTTTTTTTTTTTTTTTTTTTTTT	TGTAGCTCGAGTGTT	v32_384p02	M22
eMDRT0568	TATAGAATTCGCGGCCGCTCGCGATACATCGTTCGTTCCGTANNNNNNNNTTTTTTTTTTTTTTTTTTTTTTTT	ATCGTTCGTTCCGTA	v32_384p02	O22
eMDRT0569	TATAGAATTCGCGGCCGCTCGCGATACAGACCACACAGGTAANNNNNNNNTTTTTTTTTTTTTTTTTTTTTTTT	AGACCACACAGGTAA	v32_384p02	A24
eMDRT0570	TATAGAATTCGCGGCCGCTCGCGATACCTCCACGTTCTTCGGNNNNNNNNTTTTTTTTTTTTTTTTTTTTTTTT	CTCCACGTTCTTCGG	v32_384p02	C24
eMDRT0571	TATAGAATTCGCGGCCGCTCGCGATACCCAATTGGCGACTTCNNNNNNNNTTTTTTTTTTTTTTTTTTTTTTTT	CCAATTGGCGACTTC	v32_384p02	E24
eMDRT0572	TATAGAATTCGCGGCCGCTCGCGATACAATTCGGTAGCCTAANNNNNNNNTTTTTTTTTTTTTTTTTTTTTTTT	AATTCGGTAGCCTAA	v32_384p02	G24
eMDRT0573	TATAGAATTCGCGGCCGCTCGCGATACCACCGAATCCTTCGGNNNNNNNNTTTTTTTTTTTTTTTTTTTTTTTT	CACCGAATCCTTCGG	v32_384p02	I24
eMDRT0574	TATAGAATTCGCGGCCGCTCGCGATACGCCATTCCGGCTCTTNNNNNNNNTTTTTTTTTTTTTTTTTTTTTTTT	GCCATTCCGGCTCTT	v32_384p02	K24
eMDRT0575	TATAGAATTCGCGGCCGCTCGCGATACGTGCAGAGAATATTGNNNNNNNNTTTTTTTTTTTTTTTTTTTTTTTT	GTGCAGAGAATATTG	v32_384p02	M24
eMDRT0576	TATAGAATTCGCGGCCGCTCGCGATACCGGCGTAAGCATTGGNNNNNNNNTTTTTTTTTTTTTTTTTTTTTTTT	CGGCGTAAGCATTGG	v32_384p02	O24
eMDRT0577	TATAGAATTCGCGGCCGCTCGCGATACATATGGTAGTGTTGGNNNNNNNNTTTTTTTTTTTTTTTTTTTTTTTT	ATATGGTAGTGTTGG	v32_384p02	B01
eMDRT0578	TATAGAATTCGCGGCCGCTCGCGATACGCTTGTTGCCTTCGGNNNNNNNNTTTTTTTTTTTTTTTTTTTTTTTT	GCTTGTTGCCTTCGG	v32_384p02	D01
eMDRT0579	TATAGAATTCGCGGCCGCTCGCGATACTGCTTCTGATGGCGGNNNNNNNNTTTTTTTTTTTTTTTTTTTTTTTT	TGCTTCTGATGGCGG	v32_384p02	F01
eMDRT0580	TATAGAATTCGCGGCCGCTCGCGATACTCTGTGGTTACTCGGNNNNNNNNTTTTTTTTTTTTTTTTTTTTTTTT	TCTGTGGTTACTCGG	v32_384p02	H01
eMDRT0581	TATAGAATTCGCGGCCGCTCGCGATACAACACCTCGACTCCGNNNNNNNNTTTTTTTTTTTTTTTTTTTTTTTT	AACACCTCGACTCCG	v32_384p02	J01
eMDRT0582	TATAGAATTCGCGGCCGCTCGCGATACCGGCGAGCAGTACAANNNNNNNNTTTTTTTTTTTTTTTTTTTTTTTT	CGGCGAGCAGTACAA	v32_384p02	L01
eMDRT0583	TATAGAATTCGCGGCCGCTCGCGATACCCAATCTTCAGGTGGNNNNNNNNTTTTTTTTTTTTTTTTTTTTTTTT	CCAATCTTCAGGTGG	v32_384p02	N01
eMDRT0584	TATAGAATTCGCGGCCGCTCGCGATACAGGTGGCTCAGTTCCNNNNNNNNTTTTTTTTTTTTTTTTTTTTTTTT	AGGTGGCTCAGTTCC	v32_384p02	P01
eMDRT0585	TATAGAATTCGCGGCCGCTCGCGATACGGAATCTGAAGCATANNNNNNNNTTTTTTTTTTTTTTTTTTTTTTTT	GGAATCTGAAGCATA	v32_384p02	B03
eMDRT0586	TATAGAATTCGCGGCCGCTCGCGATACATAAGTCTGGCTCTTNNNNNNNNTTTTTTTTTTTTTTTTTTTTTTTT	ATAAGTCTGGCTCTT	v32_384p02	D03
eMDRT0587	TATAGAATTCGCGGCCGCTCGCGATACGATCATTCCGGTGCGNNNNNNNNTTTTTTTTTTTTTTTTTTTTTTTT	GATCATTCCGGTGCG	v32_384p02	F03
eMDRT0588	TATAGAATTCGCGGCCGCTCGCGATACTGACCTATGTATACGNNNNNNNNTTTTTTTTTTTTTTTTTTTTTTTT	TGACCTATGTATACG	v32_384p02	H03
eMDRT0589	TATAGAATTCGCGGCCGCTCGCGATACGCCTGAGGAATGCTCNNNNNNNNTTTTTTTTTTTTTTTTTTTTTTTT	GCCTGAGGAATGCTC	v32_384p02	J03
eMDRT0590	TATAGAATTCGCGGCCGCTCGCGATACGCTAGGATAACCTTGNNNNNNNNTTTTTTTTTTTTTTTTTTTTTTTT	GCTAGGATAACCTTG	v32_384p02	L03
eMDRT0591	TATAGAATTCGCGGCCGCTCGCGATACATGCGAGTTAGTCTTNNNNNNNNTTTTTTTTTTTTTTTTTTTTTTTT	ATGCGAGTTAGTCTT	v32_384p02	N03
eMDRT0592	TATAGAATTCGCGGCCGCTCGCGATACTACCGCGAATGTCGGNNNNNNNNTTTTTTTTTTTTTTTTTTTTTTTT	TACCGCGAATGTCGG	v32_384p02	P03
eMDRT0593	TATAGAATTCGCGGCCGCTCGCGATACCTATGAAGAACGTTGNNNNNNNNTTTTTTTTTTTTTTTTTTTTTTTT	CTATGAAGAACGTTG	v32_384p02	B05
eMDRT0594	TATAGAATTCGCGGCCGCTCGCGATACTATAACGGAAGTCTGNNNNNNNNTTTTTTTTTTTTTTTTTTTTTTTT	TATAACGGAAGTCTG	v32_384p02	D05
eMDRT0595	TATAGAATTCGCGGCCGCTCGCGATACTTCGATAAGAGGCGGNNNNNNNNTTTTTTTTTTTTTTTTTTTTTTTT	TTCGATAAGAGGCGG	v32_384p02	F05
eMDRT0596	TATAGAATTCGCGGCCGCTCGCGATACAAGATGTACCGCGCGNNNNNNNNTTTTTTTTTTTTTTTTTTTTTTTT	AAGATGTACCGCGCG	v32_384p02	H05
eMDRT0597	TATAGAATTCGCGGCCGCTCGCGATACCGCCACAGGTACGAANNNNNNNNTTTTTTTTTTTTTTTTTTTTTTTT	CGCCACAGGTACGAA	v32_384p02	J05
eMDRT0598	TATAGAATTCGCGGCCGCTCGCGATACCAACTGAACTTGCCGNNNNNNNNTTTTTTTTTTTTTTTTTTTTTTTT	CAACTGAACTTGCCG	v32_384p02	L05
eMDRT0599	TATAGAATTCGCGGCCGCTCGCGATACACCACTGCAATCTAANNNNNNNNTTTTTTTTTTTTTTTTTTTTTTTT	ACCACTGCAATCTAA	v32_384p02	N05
eMDRT0600	TATAGAATTCGCGGCCGCTCGCGATACTTGTAATAAGTGCGGNNNNNNNNTTTTTTTTTTTTTTTTTTTTTTTT	TTGTAATAAGTGCGG	v32_384p02	P05
eMDRT0601	TATAGAATTCGCGGCCGCTCGCGATACAGACCAGTTGTCGCGNNNNNNNNTTTTTTTTTTTTTTTTTTTTTTTT	AGACCAGTTGTCGCG	v32_384p02	B07
eMDRT0602	TATAGAATTCGCGGCCGCTCGCGATACTTGGCTTGCGGCACANNNNNNNNTTTTTTTTTTTTTTTTTTTTTTTT	TTGGCTTGCGGCACA	v32_384p02	D07
eMDRT0603	TATAGAATTCGCGGCCGCTCGCGATACGAGATGGTGTCCAGGNNNNNNNNTTTTTTTTTTTTTTTTTTTTTTTT	GAGATGGTGTCCAGG	v32_384p02	F07
eMDRT0604	TATAGAATTCGCGGCCGCTCGCGATACCAACACGGCACTTGGNNNNNNNNTTTTTTTTTTTTTTTTTTTTTTTT	CAACACGGCACTTGG	v32_384p02	H07
eMDRT0605	TATAGAATTCGCGGCCGCTCGCGATACAAGCCGGAGTCTGTTNNNNNNNNTTTTTTTTTTTTTTTTTTTTTTTT	AAGCCGGAGTCTGTT	v32_384p02	J07
eMDRT0606	TATAGAATTCGCGGCCGCTCGCGATACTGAGTTCTACGTTGGNNNNNNNNTTTTTTTTTTTTTTTTTTTTTTTT	TGAGTTCTACGTTGG	v32_384p02	L07
eMDRT0607	TATAGAATTCGCGGCCGCTCGCGATACGGATTATCCGCTCGGNNNNNNNNTTTTTTTTTTTTTTTTTTTTTTTT	GGATTATCCGCTCGG	v32_384p02	N07
eMDRT0608	TATAGAATTCGCGGCCGCTCGCGATACGGTGCACAGCTTCTCNNNNNNNNTTTTTTTTTTTTTTTTTTTTTTTT	GGTGCACAGCTTCTC	v32_384p02	P07
eMDRT0609	TATAGAATTCGCGGCCGCTCGCGATACCCTATGGTACGCTGGNNNNNNNNTTTTTTTTTTTTTTTTTTTTTTTT	CCTATGGTACGCTGG	v32_384p02	B09
eMDRT0610	TATAGAATTCGCGGCCGCTCGCGATACTCCATCGTAGATAGCNNNNNNNNTTTTTTTTTTTTTTTTTTTTTTTT	TCCATCGTAGATAGC	v32_384p02	D09
eMDRT0611	TATAGAATTCGCGGCCGCTCGCGATACTTGTCTCACAGTGTTNNNNNNNNTTTTTTTTTTTTTTTTTTTTTTTT	TTGTCTCACAGTGTT	v32_384p02	F09
eMDRT0612	TATAGAATTCGCGGCCGCTCGCGATACGCTTCTACTCCTCCGNNNNNNNNTTTTTTTTTTTTTTTTTTTTTTTT	GCTTCTACTCCTCCG	v32_384p02	H09
eMDRT0613	TATAGAATTCGCGGCCGCTCGCGATACAGTCGCAATTGGCGGNNNNNNNNTTTTTTTTTTTTTTTTTTTTTTTT	AGTCGCAATTGGCGG	v32_384p02	J09
eMDRT0614	TATAGAATTCGCGGCCGCTCGCGATACAAGGTCCTCATCGTCNNNNNNNNTTTTTTTTTTTTTTTTTTTTTTTT	AAGGTCCTCATCGTC	v32_384p02	L09
eMDRT0615	TATAGAATTCGCGGCCGCTCGCGATACTGGACACACGAGTCCNNNNNNNNTTTTTTTTTTTTTTTTTTTTTTTT	TGGACACACGAGTCC	v32_384p02	N09
eMDRT0616	TATAGAATTCGCGGCCGCTCGCGATACCCTCTAATATGCCTTNNNNNNNNTTTTTTTTTTTTTTTTTTTTTTTT	CCTCTAATATGCCTT	v32_384p02	P09
eMDRT0617	TATAGAATTCGCGGCCGCTCGCGATACGGAATGGCCTGTTCGNNNNNNNNTTTTTTTTTTTTTTTTTTTTTTTT	GGAATGGCCTGTTCG	v32_384p02	B11
eMDRT0618	TATAGAATTCGCGGCCGCTCGCGATACACTACAATGTGTGTGNNNNNNNNTTTTTTTTTTTTTTTTTTTTTTTT	ACTACAATGTGTGTG	v32_384p02	D11
eMDRT0619	TATAGAATTCGCGGCCGCTCGCGATACGAGCGAATCTGATAANNNNNNNNTTTTTTTTTTTTTTTTTTTTTTTT	GAGCGAATCTGATAA	v32_384p02	F11
eMDRT0620	TATAGAATTCGCGGCCGCTCGCGATACTACGGCGCTTACGGTNNNNNNNNTTTTTTTTTTTTTTTTTTTTTTTT	TACGGCGCTTACGGT	v32_384p02	H11
eMDRT0621	TATAGAATTCGCGGCCGCTCGCGATACATGCGTTATTGCTCGNNNNNNNNTTTTTTTTTTTTTTTTTTTTTTTT	ATGCGTTATTGCTCG	v32_384p02	J11
eMDRT0622	TATAGAATTCGCGGCCGCTCGCGATACCTCATACCACAACAANNNNNNNNTTTTTTTTTTTTTTTTTTTTTTTT	CTCATACCACAACAA	v32_384p02	L11
eMDRT0623	TATAGAATTCGCGGCCGCTCGCGATACGGACAAGTACGGTAANNNNNNNNTTTTTTTTTTTTTTTTTTTTTTTT	GGACAAGTACGGTAA	v32_384p02	N11
eMDRT0624	TATAGAATTCGCGGCCGCTCGCGATACTGTTCTGAACTAGGANNNNNNNNTTTTTTTTTTTTTTTTTTTTTTTT	TGTTCTGAACTAGGA	v32_384p02	P11
eMDRT0625	TATAGAATTCGCGGCCGCTCGCGATACATTAATACACCGTGGNNNNNNNNTTTTTTTTTTTTTTTTTTTTTTTT	ATTAATACACCGTGG	v32_384p02	B13
eMDRT0626	TATAGAATTCGCGGCCGCTCGCGATACTTACGCGTTCCGTGGNNNNNNNNTTTTTTTTTTTTTTTTTTTTTTTT	TTACGCGTTCCGTGG	v32_384p02	D13
eMDRT0627	TATAGAATTCGCGGCCGCTCGCGATACATCGAAGTGCCTTAANNNNNNNNTTTTTTTTTTTTTTTTTTTTTTTT	ATCGAAGTGCCTTAA	v32_384p02	F13
eMDRT0628	TATAGAATTCGCGGCCGCTCGCGATACCCTGTACGGCAGCAANNNNNNNNTTTTTTTTTTTTTTTTTTTTTTTT	CCTGTACGGCAGCAA	v32_384p02	H13
eMDRT0629	TATAGAATTCGCGGCCGCTCGCGATACATTATTGATCCTCCGNNNNNNNNTTTTTTTTTTTTTTTTTTTTTTTT	ATTATTGATCCTCCG	v32_384p02	J13
eMDRT0630	TATAGAATTCGCGGCCGCTCGCGATACTGCCAGTAACTTGAANNNNNNNNTTTTTTTTTTTTTTTTTTTTTTTT	TGCCAGTAACTTGAA	v32_384p02	L13
eMDRT0631	TATAGAATTCGCGGCCGCTCGCGATACGGTATTATGGTGTTGNNNNNNNNTTTTTTTTTTTTTTTTTTTTTTTT	GGTATTATGGTGTTG	v32_384p02	N13
eMDRT0632	TATAGAATTCGCGGCCGCTCGCGATACATTACGCCACTCCGGNNNNNNNNTTTTTTTTTTTTTTTTTTTTTTTT	ATTACGCCACTCCGG	v32_384p02	P13
eMDRT0633	TATAGAATTCGCGGCCGCTCGCGATACGAGTGTCTGTACCGGNNNNNNNNTTTTTTTTTTTTTTTTTTTTTTTT	GAGTGTCTGTACCGG	v32_384p02	B15
eMDRT0634	TATAGAATTCGCGGCCGCTCGCGATACTAACGTAATACGTGGNNNNNNNNTTTTTTTTTTTTTTTTTTTTTTTT	TAACGTAATACGTGG	v32_384p02	D15
eMDRT0635	TATAGAATTCGCGGCCGCTCGCGATACGGCGAATCCTTGTGGNNNNNNNNTTTTTTTTTTTTTTTTTTTTTTTT	GGCGAATCCTTGTGG	v32_384p02	F15
eMDRT0636	TATAGAATTCGCGGCCGCTCGCGATACTAACAGATACTGTCGNNNNNNNNTTTTTTTTTTTTTTTTTTTTTTTT	TAACAGATACTGTCG	v32_384p02	H15
eMDRT0637	TATAGAATTCGCGGCCGCTCGCGATACGTTCGTACAACAGACNNNNNNNNTTTTTTTTTTTTTTTTTTTTTTTT	GTTCGTACAACAGAC	v32_384p02	J15
eMDRT0638	TATAGAATTCGCGGCCGCTCGCGATACACGGAGTGCTATATANNNNNNNNTTTTTTTTTTTTTTTTTTTTTTTT	ACGGAGTGCTATATA	v32_384p02	L15
eMDRT0639	TATAGAATTCGCGGCCGCTCGCGATACGTATTCACCTTCTCCNNNNNNNNTTTTTTTTTTTTTTTTTTTTTTTT	GTATTCACCTTCTCC	v32_384p02	N15
eMDRT0640	TATAGAATTCGCGGCCGCTCGCGATACCAGCGTTAAGAGCGGNNNNNNNNTTTTTTTTTTTTTTTTTTTTTTTT	CAGCGTTAAGAGCGG	v32_384p02	P15
eMDRT0641	TATAGAATTCGCGGCCGCTCGCGATACGGATATTGTCCGCGGNNNNNNNNTTTTTTTTTTTTTTTTTTTTTTTT	GGATATTGTCCGCGG	v32_384p02	B17
eMDRT0642	TATAGAATTCGCGGCCGCTCGCGATACAAGAATTGGAGATCCNNNNNNNNTTTTTTTTTTTTTTTTTTTTTTTT	AAGAATTGGAGATCC	v32_384p02	D17
eMDRT0643	TATAGAATTCGCGGCCGCTCGCGATACTGGTTGTTGGATCTTNNNNNNNNTTTTTTTTTTTTTTTTTTTTTTTT	TGGTTGTTGGATCTT	v32_384p02	F17
eMDRT0644	TATAGAATTCGCGGCCGCTCGCGATACGTTACACAAGAGCGGNNNNNNNNTTTTTTTTTTTTTTTTTTTTTTTT	GTTACACAAGAGCGG	v32_384p02	H17
eMDRT0645	TATAGAATTCGCGGCCGCTCGCGATACGTTACCTGAACTTGANNNNNNNNTTTTTTTTTTTTTTTTTTTTTTTT	GTTACCTGAACTTGA	v32_384p02	J17
eMDRT0646	TATAGAATTCGCGGCCGCTCGCGATACGACCAATGGTTAGCANNNNNNNNTTTTTTTTTTTTTTTTTTTTTTTT	GACCAATGGTTAGCA	v32_384p02	L17
eMDRT0647	TATAGAATTCGCGGCCGCTCGCGATACCTGGAGGCATAGCAANNNNNNNNTTTTTTTTTTTTTTTTTTTTTTTT	CTGGAGGCATAGCAA	v32_384p02	N17
eMDRT0648	TATAGAATTCGCGGCCGCTCGCGATACTGCGCAATTATTGTCNNNNNNNNTTTTTTTTTTTTTTTTTTTTTTTT	TGCGCAATTATTGTC	v32_384p02	P17
eMDRT0649	TATAGAATTCGCGGCCGCTCGCGATACATCTTGGTACGGCGGNNNNNNNNTTTTTTTTTTTTTTTTTTTTTTTT	ATCTTGGTACGGCGG	v32_384p02	B19
eMDRT0650	TATAGAATTCGCGGCCGCTCGCGATACCGGTATAACTGCCGCNNNNNNNNTTTTTTTTTTTTTTTTTTTTTTTT	CGGTATAACTGCCGC	v32_384p02	D19
eMDRT0651	TATAGAATTCGCGGCCGCTCGCGATACCTGAGAATAATGTGGNNNNNNNNTTTTTTTTTTTTTTTTTTTTTTTT	CTGAGAATAATGTGG	v32_384p02	F19
eMDRT0652	TATAGAATTCGCGGCCGCTCGCGATACCGATTAATTGACAGCNNNNNNNNTTTTTTTTTTTTTTTTTTTTTTTT	CGATTAATTGACAGC	v32_384p02	H19
eMDRT0653	TATAGAATTCGCGGCCGCTCGCGATACGGCTATACCTATCAANNNNNNNNTTTTTTTTTTTTTTTTTTTTTTTT	GGCTATACCTATCAA	v32_384p02	J19
eMDRT0654	TATAGAATTCGCGGCCGCTCGCGATACGGTCTCATAACACACNNNNNNNNTTTTTTTTTTTTTTTTTTTTTTTT	GGTCTCATAACACAC	v32_384p02	L19
eMDRT0655	TATAGAATTCGCGGCCGCTCGCGATACATGCAGTAGGTCGCGNNNNNNNNTTTTTTTTTTTTTTTTTTTTTTTT	ATGCAGTAGGTCGCG	v32_384p02	N19
eMDRT0656	TATAGAATTCGCGGCCGCTCGCGATACCCTGGCAACAGTTGCNNNNNNNNTTTTTTTTTTTTTTTTTTTTTTTT	CCTGGCAACAGTTGC	v32_384p02	P19
eMDRT0657	TATAGAATTCGCGGCCGCTCGCGATACGTGCAGTCTTGCCTCNNNNNNNNTTTTTTTTTTTTTTTTTTTTTTTT	GTGCAGTCTTGCCTC	v32_384p02	B21
eMDRT0658	TATAGAATTCGCGGCCGCTCGCGATACCTCGTTACAGTGTCGNNNNNNNNTTTTTTTTTTTTTTTTTTTTTTTT	CTCGTTACAGTGTCG	v32_384p02	D21
eMDRT0659	TATAGAATTCGCGGCCGCTCGCGATACACATACGTACATGCCNNNNNNNNTTTTTTTTTTTTTTTTTTTTTTTT	ACATACGTACATGCC	v32_384p02	F21
eMDRT0660	TATAGAATTCGCGGCCGCTCGCGATACCCTCAACGCGCATAANNNNNNNNTTTTTTTTTTTTTTTTTTTTTTTT	CCTCAACGCGCATAA	v32_384p02	H21
eMDRT0661	TATAGAATTCGCGGCCGCTCGCGATACAGTAAGAGGCGCCAANNNNNNNNTTTTTTTTTTTTTTTTTTTTTTTT	AGTAAGAGGCGCCAA	v32_384p02	J21
eMDRT0662	TATAGAATTCGCGGCCGCTCGCGATACGTATCTCCAGCCTGGNNNNNNNNTTTTTTTTTTTTTTTTTTTTTTTT	GTATCTCCAGCCTGG	v32_384p02	L21
eMDRT0663	TATAGAATTCGCGGCCGCTCGCGATACTTGCGTCCGTCTTCCNNNNNNNNTTTTTTTTTTTTTTTTTTTTTTTT	TTGCGTCCGTCTTCC	v32_384p02	N21
eMDRT0664	TATAGAATTCGCGGCCGCTCGCGATACAGAGCTTCAAGATGGNNNNNNNNTTTTTTTTTTTTTTTTTTTTTTTT	AGAGCTTCAAGATGG	v32_384p02	P21
eMDRT0665	TATAGAATTCGCGGCCGCTCGCGATACCATTCCTGTAGCCGGNNNNNNNNTTTTTTTTTTTTTTTTTTTTTTTT	CATTCCTGTAGCCGG	v32_384p02	B23
eMDRT0666	TATAGAATTCGCGGCCGCTCGCGATACATACCGGAATACCAANNNNNNNNTTTTTTTTTTTTTTTTTTTTTTTT	ATACCGGAATACCAA	v32_384p02	D23
eMDRT0667	TATAGAATTCGCGGCCGCTCGCGATACACGAGAAGTCTGGAANNNNNNNNTTTTTTTTTTTTTTTTTTTTTTTT	ACGAGAAGTCTGGAA	v32_384p02	F23
eMDRT0668	TATAGAATTCGCGGCCGCTCGCGATACATAGGCCGAGACTGGNNNNNNNNTTTTTTTTTTTTTTTTTTTTTTTT	ATAGGCCGAGACTGG	v32_384p02	H23
eMDRT0669	TATAGAATTCGCGGCCGCTCGCGATACCACCACAACGATCGGNNNNNNNNTTTTTTTTTTTTTTTTTTTTTTTT	CACCACAACGATCGG	v32_384p02	J23
eMDRT0670	TATAGAATTCGCGGCCGCTCGCGATACGGTTCCTTGACTCGCNNNNNNNNTTTTTTTTTTTTTTTTTTTTTTTT	GGTTCCTTGACTCGC	v32_384p02	L23
eMDRT0671	TATAGAATTCGCGGCCGCTCGCGATACGGAGCACGCCATACTNNNNNNNNTTTTTTTTTTTTTTTTTTTTTTTT	GGAGCACGCCATACT	v32_384p02	N23
eMDRT0672	TATAGAATTCGCGGCCGCTCGCGATACTGAGTCACTCACTAANNNNNNNNTTTTTTTTTTTTTTTTTTTTTTTT	TGAGTCACTCACTAA	v32_384p02	P23
eMDRT0673	TATAGAATTCGCGGCCGCTCGCGATACGTATAATCCACGGAANNNNNNNNTTTTTTTTTTTTTTTTTTTTTTTT	GTATAATCCACGGAA	v32_384p02	B02
eMDRT0674	TATAGAATTCGCGGCCGCTCGCGATACCGTATATTCGTCTGTNNNNNNNNTTTTTTTTTTTTTTTTTTTTTTTT	CGTATATTCGTCTGT	v32_384p02	D02
eMDRT0675	TATAGAATTCGCGGCCGCTCGCGATACTATTGTCCGATCCTANNNNNNNNTTTTTTTTTTTTTTTTTTTTTTTT	TATTGTCCGATCCTA	v32_384p02	F02
eMDRT0676	TATAGAATTCGCGGCCGCTCGCGATACGTTCCTCCACACCTANNNNNNNNTTTTTTTTTTTTTTTTTTTTTTTT	GTTCCTCCACACCTA	v32_384p02	H02
eMDRT0677	TATAGAATTCGCGGCCGCTCGCGATACAGTTCAATCCGCGCCNNNNNNNNTTTTTTTTTTTTTTTTTTTTTTTT	AGTTCAATCCGCGCC	v32_384p02	J02
eMDRT0678	TATAGAATTCGCGGCCGCTCGCGATACTGAGGAACAATAGCGNNNNNNNNTTTTTTTTTTTTTTTTTTTTTTTT	TGAGGAACAATAGCG	v32_384p02	L02
eMDRT0679	TATAGAATTCGCGGCCGCTCGCGATACTACAGATGTCCTCTGNNNNNNNNTTTTTTTTTTTTTTTTTTTTTTTT	TACAGATGTCCTCTG	v32_384p02	N02
eMDRT0680	TATAGAATTCGCGGCCGCTCGCGATACTCATTGGCAACGCGCNNNNNNNNTTTTTTTTTTTTTTTTTTTTTTTT	TCATTGGCAACGCGC	v32_384p02	P02
eMDRT0681	TATAGAATTCGCGGCCGCTCGCGATACAGCCAAGTGGATCAANNNNNNNNTTTTTTTTTTTTTTTTTTTTTTTT	AGCCAAGTGGATCAA	v32_384p02	B04
eMDRT0682	TATAGAATTCGCGGCCGCTCGCGATACCTAAGAACGGAAGAANNNNNNNNTTTTTTTTTTTTTTTTTTTTTTTT	CTAAGAACGGAAGAA	v32_384p02	D04
eMDRT0683	TATAGAATTCGCGGCCGCTCGCGATACTCTGGTCCATGTTAANNNNNNNNTTTTTTTTTTTTTTTTTTTTTTTT	TCTGGTCCATGTTAA	v32_384p02	F04
eMDRT0684	TATAGAATTCGCGGCCGCTCGCGATACCTCCAGCTCCTTCTCNNNNNNNNTTTTTTTTTTTTTTTTTTTTTTTT	CTCCAGCTCCTTCTC	v32_384p02	H04
eMDRT0685	TATAGAATTCGCGGCCGCTCGCGATACCGTAGAATCAGTGCGNNNNNNNNTTTTTTTTTTTTTTTTTTTTTTTT	CGTAGAATCAGTGCG	v32_384p02	J04
eMDRT0686	TATAGAATTCGCGGCCGCTCGCGATACACTTGGAGGCTTCCGNNNNNNNNTTTTTTTTTTTTTTTTTTTTTTTT	ACTTGGAGGCTTCCG	v32_384p02	L04
eMDRT0687	TATAGAATTCGCGGCCGCTCGCGATACCCATTGTCTTCTTGGNNNNNNNNTTTTTTTTTTTTTTTTTTTTTTTT	CCATTGTCTTCTTGG	v32_384p02	N04
eMDRT0688	TATAGAATTCGCGGCCGCTCGCGATACCAAGTTGCTTCTCTTNNNNNNNNTTTTTTTTTTTTTTTTTTTTTTTT	CAAGTTGCTTCTCTT	v32_384p02	P04
eMDRT0689	TATAGAATTCGCGGCCGCTCGCGATACGGTAATTAGACGGAANNNNNNNNTTTTTTTTTTTTTTTTTTTTTTTT	GGTAATTAGACGGAA	v32_384p02	B06
eMDRT0690	TATAGAATTCGCGGCCGCTCGCGATACAGTATCCAGGCAGAANNNNNNNNTTTTTTTTTTTTTTTTTTTTTTTT	AGTATCCAGGCAGAA	v32_384p02	D06
eMDRT0691	TATAGAATTCGCGGCCGCTCGCGATACCCGTACACACGATGGNNNNNNNNTTTTTTTTTTTTTTTTTTTTTTTT	CCGTACACACGATGG	v32_384p02	F06
eMDRT0692	TATAGAATTCGCGGCCGCTCGCGATACTCCAAGCCGATGTGGNNNNNNNNTTTTTTTTTTTTTTTTTTTTTTTT	TCCAAGCCGATGTGG	v32_384p02	H06
eMDRT0693	TATAGAATTCGCGGCCGCTCGCGATACTTGATACTTCACTCGNNNNNNNNTTTTTTTTTTTTTTTTTTTTTTTT	TTGATACTTCACTCG	v32_384p02	J06
eMDRT0694	TATAGAATTCGCGGCCGCTCGCGATACCTTCTGTAGCTTATGNNNNNNNNTTTTTTTTTTTTTTTTTTTTTTTT	CTTCTGTAGCTTATG	v32_384p02	L06
eMDRT0695	TATAGAATTCGCGGCCGCTCGCGATACGAGAGGTGATCCTCCNNNNNNNNTTTTTTTTTTTTTTTTTTTTTTTT	GAGAGGTGATCCTCC	v32_384p02	N06
eMDRT0696	TATAGAATTCGCGGCCGCTCGCGATACACAGGTCGAATACTTNNNNNNNNTTTTTTTTTTTTTTTTTTTTTTTT	ACAGGTCGAATACTT	v32_384p02	P06
eMDRT0697	TATAGAATTCGCGGCCGCTCGCGATACTCTTAAGACAGCTCCNNNNNNNNTTTTTTTTTTTTTTTTTTTTTTTT	TCTTAAGACAGCTCC	v32_384p02	B08
eMDRT0698	TATAGAATTCGCGGCCGCTCGCGATACAGATCCTCGATTCTTNNNNNNNNTTTTTTTTTTTTTTTTTTTTTTTT	AGATCCTCGATTCTT	v32_384p02	D08
eMDRT0699	TATAGAATTCGCGGCCGCTCGCGATACGTGACAATCCTCTAANNNNNNNNTTTTTTTTTTTTTTTTTTTTTTTT	GTGACAATCCTCTAA	v32_384p02	F08
eMDRT0700	TATAGAATTCGCGGCCGCTCGCGATACCTCTGGTGTATGTGGNNNNNNNNTTTTTTTTTTTTTTTTTTTTTTTT	CTCTGGTGTATGTGG	v32_384p02	H08
eMDRT0701	TATAGAATTCGCGGCCGCTCGCGATACGAGCTGGATACTCGGNNNNNNNNTTTTTTTTTTTTTTTTTTTTTTTT	GAGCTGGATACTCGG	v32_384p02	J08
eMDRT0702	TATAGAATTCGCGGCCGCTCGCGATACGTGGCGTTAATCGCCNNNNNNNNTTTTTTTTTTTTTTTTTTTTTTTT	GTGGCGTTAATCGCC	v32_384p02	L08
eMDRT0703	TATAGAATTCGCGGCCGCTCGCGATACTCGTTGATCATAGCANNNNNNNNTTTTTTTTTTTTTTTTTTTTTTTT	TCGTTGATCATAGCA	v32_384p02	N08
eMDRT0704	TATAGAATTCGCGGCCGCTCGCGATACGTAACGCGTCGCGTTNNNNNNNNTTTTTTTTTTTTTTTTTTTTTTTT	GTAACGCGTCGCGTT	v32_384p02	P08
eMDRT0705	TATAGAATTCGCGGCCGCTCGCGATACCTCACCGGTATGGTGNNNNNNNNTTTTTTTTTTTTTTTTTTTTTTTT	CTCACCGGTATGGTG	v32_384p02	B10
eMDRT0706	TATAGAATTCGCGGCCGCTCGCGATACATACAATAAGGCACCNNNNNNNNTTTTTTTTTTTTTTTTTTTTTTTT	ATACAATAAGGCACC	v32_384p02	D10
eMDRT0707	TATAGAATTCGCGGCCGCTCGCGATACTTGCTAAGTTATCGGNNNNNNNNTTTTTTTTTTTTTTTTTTTTTTTT	TTGCTAAGTTATCGG	v32_384p02	F10
eMDRT0708	TATAGAATTCGCGGCCGCTCGCGATACAGGCGAAGAGTTCGGNNNNNNNNTTTTTTTTTTTTTTTTTTTTTTTT	AGGCGAAGAGTTCGG	v32_384p02	H10
eMDRT0709	TATAGAATTCGCGGCCGCTCGCGATACAGCGGACTTATTACANNNNNNNNTTTTTTTTTTTTTTTTTTTTTTTT	AGCGGACTTATTACA	v32_384p02	J10
eMDRT0710	TATAGAATTCGCGGCCGCTCGCGATACAATAAGCACTTCTGGNNNNNNNNTTTTTTTTTTTTTTTTTTTTTTTT	AATAAGCACTTCTGG	v32_384p02	L10
eMDRT0711	TATAGAATTCGCGGCCGCTCGCGATACATCAGTGGCTGCTGGNNNNNNNNTTTTTTTTTTTTTTTTTTTTTTTT	ATCAGTGGCTGCTGG	v32_384p02	N10
eMDRT0712	TATAGAATTCGCGGCCGCTCGCGATACTACAAGGCAGTGCGGNNNNNNNNTTTTTTTTTTTTTTTTTTTTTTTT	TACAAGGCAGTGCGG	v32_384p02	P10
eMDRT0713	TATAGAATTCGCGGCCGCTCGCGATACATATCGACAATCAGCNNNNNNNNTTTTTTTTTTTTTTTTTTTTTTTT	ATATCGACAATCAGC	v32_384p02	B12
eMDRT0714	TATAGAATTCGCGGCCGCTCGCGATACCTTGCCATGAGGTGGNNNNNNNNTTTTTTTTTTTTTTTTTTTTTTTT	CTTGCCATGAGGTGG	v32_384p02	D12
eMDRT0715	TATAGAATTCGCGGCCGCTCGCGATACCGTACGCTATTAGTTNNNNNNNNTTTTTTTTTTTTTTTTTTTTTTTT	CGTACGCTATTAGTT	v32_384p02	F12
eMDRT0716	TATAGAATTCGCGGCCGCTCGCGATACTATCCGTGCGAGTGGNNNNNNNNTTTTTTTTTTTTTTTTTTTTTTTT	TATCCGTGCGAGTGG	v32_384p02	H12
eMDRT0717	TATAGAATTCGCGGCCGCTCGCGATACAGTAACGTACACTGANNNNNNNNTTTTTTTTTTTTTTTTTTTTTTTT	AGTAACGTACACTGA	v32_384p02	J12
eMDRT0718	TATAGAATTCGCGGCCGCTCGCGATACTCGGTTGGCAGGTTCNNNNNNNNTTTTTTTTTTTTTTTTTTTTTTTT	TCGGTTGGCAGGTTC	v32_384p02	L12
eMDRT0719	TATAGAATTCGCGGCCGCTCGCGATACGAGGTGAAGCTGTGGNNNNNNNNTTTTTTTTTTTTTTTTTTTTTTTT	GAGGTGAAGCTGTGG	v32_384p02	N12
eMDRT0720	TATAGAATTCGCGGCCGCTCGCGATACAGGATTCATCTCCAANNNNNNNNTTTTTTTTTTTTTTTTTTTTTTTT	AGGATTCATCTCCAA	v32_384p02	P12
eMDRT0721	TATAGAATTCGCGGCCGCTCGCGATACACAAGGTGCAGGTGTNNNNNNNNTTTTTTTTTTTTTTTTTTTTTTTT	ACAAGGTGCAGGTGT	v32_384p02	B14
eMDRT0722	TATAGAATTCGCGGCCGCTCGCGATACCGTGTGCAGTGATGGNNNNNNNNTTTTTTTTTTTTTTTTTTTTTTTT	CGTGTGCAGTGATGG	v32_384p02	D14
eMDRT0723	TATAGAATTCGCGGCCGCTCGCGATACCTAATAAGAACAGCGNNNNNNNNTTTTTTTTTTTTTTTTTTTTTTTT	CTAATAAGAACAGCG	v32_384p02	F14
eMDRT0724	TATAGAATTCGCGGCCGCTCGCGATACGGCCAGAATAGCGCANNNNNNNNTTTTTTTTTTTTTTTTTTTTTTTT	GGCCAGAATAGCGCA	v32_384p02	H14
eMDRT0725	TATAGAATTCGCGGCCGCTCGCGATACCTGCATACAGGCGCANNNNNNNNTTTTTTTTTTTTTTTTTTTTTTTT	CTGCATACAGGCGCA	v32_384p02	J14
eMDRT0726	TATAGAATTCGCGGCCGCTCGCGATACGTGACCTACTGCTTGNNNNNNNNTTTTTTTTTTTTTTTTTTTTTTTT	GTGACCTACTGCTTG	v32_384p02	L14
eMDRT0727	TATAGAATTCGCGGCCGCTCGCGATACATTCAGTCGCATAGTNNNNNNNNTTTTTTTTTTTTTTTTTTTTTTTT	ATTCAGTCGCATAGT	v32_384p02	N14
eMDRT0728	TATAGAATTCGCGGCCGCTCGCGATACATTCCATACGACTAGNNNNNNNNTTTTTTTTTTTTTTTTTTTTTTTT	ATTCCATACGACTAG	v32_384p02	P14
eMDRT0729	TATAGAATTCGCGGCCGCTCGCGATACAATTGTCCACACGAANNNNNNNNTTTTTTTTTTTTTTTTTTTTTTTT	AATTGTCCACACGAA	v32_384p02	B16
eMDRT0730	TATAGAATTCGCGGCCGCTCGCGATACGATTAATGTTCCTGGNNNNNNNNTTTTTTTTTTTTTTTTTTTTTTTT	GATTAATGTTCCTGG	v32_384p02	D16
eMDRT0731	TATAGAATTCGCGGCCGCTCGCGATACGTTAGCAGTTAGGAANNNNNNNNTTTTTTTTTTTTTTTTTTTTTTTT	GTTAGCAGTTAGGAA	v32_384p02	F16
eMDRT0732	TATAGAATTCGCGGCCGCTCGCGATACTATTAGCTGACGCGGNNNNNNNNTTTTTTTTTTTTTTTTTTTTTTTT	TATTAGCTGACGCGG	v32_384p02	H16
eMDRT0733	TATAGAATTCGCGGCCGCTCGCGATACACTATTATGAACGCCNNNNNNNNTTTTTTTTTTTTTTTTTTTTTTTT	ACTATTATGAACGCC	v32_384p02	J16
eMDRT0734	TATAGAATTCGCGGCCGCTCGCGATACGTTATGCATACGCGGNNNNNNNNTTTTTTTTTTTTTTTTTTTTTTTT	GTTATGCATACGCGG	v32_384p02	L16
eMDRT0735	TATAGAATTCGCGGCCGCTCGCGATACCGAACTTACGATTCGNNNNNNNNTTTTTTTTTTTTTTTTTTTTTTTT	CGAACTTACGATTCG	v32_384p02	N16
eMDRT0736	TATAGAATTCGCGGCCGCTCGCGATACTGAGAATGATCAGCCNNNNNNNNTTTTTTTTTTTTTTTTTTTTTTTT	TGAGAATGATCAGCC	v32_384p02	P16
eMDRT0737	TATAGAATTCGCGGCCGCTCGCGATACTAATTCTCCACGTGGNNNNNNNNTTTTTTTTTTTTTTTTTTTTTTTT	TAATTCTCCACGTGG	v32_384p02	B18
eMDRT0738	TATAGAATTCGCGGCCGCTCGCGATACGTGATAGGTAGGCTANNNNNNNNTTTTTTTTTTTTTTTTTTTTTTTT	GTGATAGGTAGGCTA	v32_384p02	D18
eMDRT0739	TATAGAATTCGCGGCCGCTCGCGATACGCATGTTGCAGACCGNNNNNNNNTTTTTTTTTTTTTTTTTTTTTTTT	GCATGTTGCAGACCG	v32_384p02	F18
eMDRT0740	TATAGAATTCGCGGCCGCTCGCGATACGAGACCTATTCGCGCNNNNNNNNTTTTTTTTTTTTTTTTTTTTTTTT	GAGACCTATTCGCGC	v32_384p02	H18
eMDRT0741	TATAGAATTCGCGGCCGCTCGCGATACACCACCTTATTCTTGNNNNNNNNTTTTTTTTTTTTTTTTTTTTTTTT	ACCACCTTATTCTTG	v32_384p02	J18
eMDRT0742	TATAGAATTCGCGGCCGCTCGCGATACTTATATAATCGCCGGNNNNNNNNTTTTTTTTTTTTTTTTTTTTTTTT	TTATATAATCGCCGG	v32_384p02	L18
eMDRT0743	TATAGAATTCGCGGCCGCTCGCGATACTCGTATAACGAGAGGNNNNNNNNTTTTTTTTTTTTTTTTTTTTTTTT	TCGTATAACGAGAGG	v32_384p02	N18
eMDRT0744	TATAGAATTCGCGGCCGCTCGCGATACTGTGCTGGTAATGAANNNNNNNNTTTTTTTTTTTTTTTTTTTTTTTT	TGTGCTGGTAATGAA	v32_384p02	P18
eMDRT0745	TATAGAATTCGCGGCCGCTCGCGATACTTAATTAAGCGGCGANNNNNNNNTTTTTTTTTTTTTTTTTTTTTTTT	TTAATTAAGCGGCGA	v32_384p02	B20
eMDRT0746	TATAGAATTCGCGGCCGCTCGCGATACATTGGCTAACATTGGNNNNNNNNTTTTTTTTTTTTTTTTTTTTTTTT	ATTGGCTAACATTGG	v32_384p02	D20
eMDRT0747	TATAGAATTCGCGGCCGCTCGCGATACATTGTCGTGCTTGCCNNNNNNNNTTTTTTTTTTTTTTTTTTTTTTTT	ATTGTCGTGCTTGCC	v32_384p02	F20
eMDRT0748	TATAGAATTCGCGGCCGCTCGCGATACAGTCCTGTTCAACAANNNNNNNNTTTTTTTTTTTTTTTTTTTTTTTT	AGTCCTGTTCAACAA	v32_384p02	H20
eMDRT0749	TATAGAATTCGCGGCCGCTCGCGATACCCATATAGCGCCTGTNNNNNNNNTTTTTTTTTTTTTTTTTTTTTTTT	CCATATAGCGCCTGT	v32_384p02	J20
eMDRT0750	TATAGAATTCGCGGCCGCTCGCGATACCTCGATCACCTGTCCNNNNNNNNTTTTTTTTTTTTTTTTTTTTTTTT	CTCGATCACCTGTCC	v32_384p02	L20
eMDRT0751	TATAGAATTCGCGGCCGCTCGCGATACCACTGTTCGATGTAANNNNNNNNTTTTTTTTTTTTTTTTTTTTTTTT	CACTGTTCGATGTAA	v32_384p02	N20
eMDRT0752	TATAGAATTCGCGGCCGCTCGCGATACCCTGTTAGACCTTCANNNNNNNNTTTTTTTTTTTTTTTTTTTTTTTT	CCTGTTAGACCTTCA	v32_384p02	P20
eMDRT0753	TATAGAATTCGCGGCCGCTCGCGATACACCGATATAGAGCAANNNNNNNNTTTTTTTTTTTTTTTTTTTTTTTT	ACCGATATAGAGCAA	v32_384p02	B22
eMDRT0754	TATAGAATTCGCGGCCGCTCGCGATACCTAGCGAACTCAGAANNNNNNNNTTTTTTTTTTTTTTTTTTTTTTTT	CTAGCGAACTCAGAA	v32_384p02	D22
eMDRT0755	TATAGAATTCGCGGCCGCTCGCGATACCTAGACATAACGTCCNNNNNNNNTTTTTTTTTTTTTTTTTTTTTTTT	CTAGACATAACGTCC	v32_384p02	F22
eMDRT0756	TATAGAATTCGCGGCCGCTCGCGATACCTCGCATTACTCGAANNNNNNNNTTTTTTTTTTTTTTTTTTTTTTTT	CTCGCATTACTCGAA	v32_384p02	H22
eMDRT0757	TATAGAATTCGCGGCCGCTCGCGATACTGCCTCCGAGTTCTTNNNNNNNNTTTTTTTTTTTTTTTTTTTTTTTT	TGCCTCCGAGTTCTT	v32_384p02	J22
eMDRT0758	TATAGAATTCGCGGCCGCTCGCGATACTAGTTCACTTACAGGNNNNNNNNTTTTTTTTTTTTTTTTTTTTTTTT	TAGTTCACTTACAGG	v32_384p02	L22
eMDRT0759	TATAGAATTCGCGGCCGCTCGCGATACGAGTAGATTGAGCAANNNNNNNNTTTTTTTTTTTTTTTTTTTTTTTT	GAGTAGATTGAGCAA	v32_384p02	N22
eMDRT0760	TATAGAATTCGCGGCCGCTCGCGATACCTGTTGGCACTCCTGNNNNNNNNTTTTTTTTTTTTTTTTTTTTTTTT	CTGTTGGCACTCCTG	v32_384p02	P22
eMDRT0761	TATAGAATTCGCGGCCGCTCGCGATACAACCATTAGCAGGAANNNNNNNNTTTTTTTTTTTTTTTTTTTTTTTT	AACCATTAGCAGGAA	v32_384p02	B24
eMDRT0762	TATAGAATTCGCGGCCGCTCGCGATACGGTATTGCGCCAGAANNNNNNNNTTTTTTTTTTTTTTTTTTTTTTTT	GGTATTGCGCCAGAA	v32_384p02	D24
eMDRT0763	TATAGAATTCGCGGCCGCTCGCGATACGTTAAGGCATTCGTTNNNNNNNNTTTTTTTTTTTTTTTTTTTTTTTT	GTTAAGGCATTCGTT	v32_384p02	F24
eMDRT0764	TATAGAATTCGCGGCCGCTCGCGATACAGAAGCCTACATTGGNNNNNNNNTTTTTTTTTTTTTTTTTTTTTTTT	AGAAGCCTACATTGG	v32_384p02	H24
eMDRT0765	TATAGAATTCGCGGCCGCTCGCGATACACACTACTCACCGTGNNNNNNNNTTTTTTTTTTTTTTTTTTTTTTTT	ACACTACTCACCGTG	v32_384p02	J24
eMDRT0766	TATAGAATTCGCGGCCGCTCGCGATACCACAACAGCCTTATANNNNNNNNTTTTTTTTTTTTTTTTTTTTTTTT	CACAACAGCCTTATA	v32_384p02	L24
eMDRT0767	TATAGAATTCGCGGCCGCTCGCGATACCTAAGCAGCAGACCGNNNNNNNNTTTTTTTTTTTTTTTTTTTTTTTT	CTAAGCAGCAGACCG	v32_384p02	N24
eMDRT0768	TATAGAATTCGCGGCCGCTCGCGATACCTGAACTCAGTCCAANNNNNNNNTTTTTTTTTTTTTTTTTTTTTTTT	CTGAACTCAGTCCAA	v32_384p02	P24
eMDRT0769	TATAGAATTCGCGGCCGCTCGCGATACCGTGCCGTACACCAANNNNNNNNTTTTTTTTTTTTTTTTTTTTTTTT	CGTGCCGTACACCAA	v32_384p03	A01
eMDRT0770	TATAGAATTCGCGGCCGCTCGCGATACTAACTCAGCGCGCTGNNNNNNNNTTTTTTTTTTTTTTTTTTTTTTTT	TAACTCAGCGCGCTG	v32_384p03	C01
eMDRT0771	TATAGAATTCGCGGCCGCTCGCGATACGAAGGCTTACAACAANNNNNNNNTTTTTTTTTTTTTTTTTTTTTTTT	GAAGGCTTACAACAA	v32_384p03	E01
eMDRT0772	TATAGAATTCGCGGCCGCTCGCGATACGTTCTTGGTTGGTAANNNNNNNNTTTTTTTTTTTTTTTTTTTTTTTT	GTTCTTGGTTGGTAA	v32_384p03	G01
eMDRT0773	TATAGAATTCGCGGCCGCTCGCGATACCAGGCTTAGTGCCTGNNNNNNNNTTTTTTTTTTTTTTTTTTTTTTTT	CAGGCTTAGTGCCTG	v32_384p03	I01
eMDRT0774	TATAGAATTCGCGGCCGCTCGCGATACGTTGTCTGAATATGGNNNNNNNNTTTTTTTTTTTTTTTTTTTTTTTT	GTTGTCTGAATATGG	v32_384p03	K01
eMDRT0775	TATAGAATTCGCGGCCGCTCGCGATACCTAAGTCATCCGCGGNNNNNNNNTTTTTTTTTTTTTTTTTTTTTTTT	CTAAGTCATCCGCGG	v32_384p03	M01
eMDRT0776	TATAGAATTCGCGGCCGCTCGCGATACGAATTGTAACAGAGGNNNNNNNNTTTTTTTTTTTTTTTTTTTTTTTT	GAATTGTAACAGAGG	v32_384p03	O01
eMDRT0777	TATAGAATTCGCGGCCGCTCGCGATACCCTCTGACCGTTGTGNNNNNNNNTTTTTTTTTTTTTTTTTTTTTTTT	CCTCTGACCGTTGTG	v32_384p03	A03
eMDRT0778	TATAGAATTCGCGGCCGCTCGCGATACTGACCTGGACCTCTCNNNNNNNNTTTTTTTTTTTTTTTTTTTTTTTT	TGACCTGGACCTCTC	v32_384p03	C03
eMDRT0779	TATAGAATTCGCGGCCGCTCGCGATACGTTGTCCATCTCCGGNNNNNNNNTTTTTTTTTTTTTTTTTTTTTTTT	GTTGTCCATCTCCGG	v32_384p03	E03
eMDRT0780	TATAGAATTCGCGGCCGCTCGCGATACACCATTGTAGCCTGGNNNNNNNNTTTTTTTTTTTTTTTTTTTTTTTT	ACCATTGTAGCCTGG	v32_384p03	G03
eMDRT0781	TATAGAATTCGCGGCCGCTCGCGATACAGGAGGAGCGGTCTANNNNNNNNTTTTTTTTTTTTTTTTTTTTTTTT	AGGAGGAGCGGTCTA	v32_384p03	I03
eMDRT0782	TATAGAATTCGCGGCCGCTCGCGATACGTTGCCAAGGACACGNNNNNNNNTTTTTTTTTTTTTTTTTTTTTTTT	GTTGCCAAGGACACG	v32_384p03	K03
eMDRT0783	TATAGAATTCGCGGCCGCTCGCGATACATCAGTGCGGACGTCNNNNNNNNTTTTTTTTTTTTTTTTTTTTTTTT	ATCAGTGCGGACGTC	v32_384p03	M03
eMDRT0784	TATAGAATTCGCGGCCGCTCGCGATACGCGGACCGCTAACAANNNNNNNNTTTTTTTTTTTTTTTTTTTTTTTT	GCGGACCGCTAACAA	v32_384p03	O03
eMDRT0785	TATAGAATTCGCGGCCGCTCGCGATACTTGGTCATGCTCCGCNNNNNNNNTTTTTTTTTTTTTTTTTTTTTTTT	TTGGTCATGCTCCGC	v32_384p03	A05
eMDRT0786	TATAGAATTCGCGGCCGCTCGCGATACTCTGGAGCTATCGCCNNNNNNNNTTTTTTTTTTTTTTTTTTTTTTTT	TCTGGAGCTATCGCC	v32_384p03	C05
eMDRT0787	TATAGAATTCGCGGCCGCTCGCGATACCCAGATGGAAGAGAANNNNNNNNTTTTTTTTTTTTTTTTTTTTTTTT	CCAGATGGAAGAGAA	v32_384p03	E05
eMDRT0788	TATAGAATTCGCGGCCGCTCGCGATACTCTTGCAATTGCGAANNNNNNNNTTTTTTTTTTTTTTTTTTTTTTTT	TCTTGCAATTGCGAA	v32_384p03	G05
eMDRT0789	TATAGAATTCGCGGCCGCTCGCGATACGCGTTCATTATGTGGNNNNNNNNTTTTTTTTTTTTTTTTTTTTTTTT	GCGTTCATTATGTGG	v32_384p03	I05
eMDRT0790	TATAGAATTCGCGGCCGCTCGCGATACTCCGGCTTGGTGGAANNNNNNNNTTTTTTTTTTTTTTTTTTTTTTTT	TCCGGCTTGGTGGAA	v32_384p03	K05
eMDRT0791	TATAGAATTCGCGGCCGCTCGCGATACGTCCACGCAACTGTGNNNNNNNNTTTTTTTTTTTTTTTTTTTTTTTT	GTCCACGCAACTGTG	v32_384p03	M05
eMDRT0792	TATAGAATTCGCGGCCGCTCGCGATACGGTGCTTAAGTGCGGNNNNNNNNTTTTTTTTTTTTTTTTTTTTTTTT	GGTGCTTAAGTGCGG	v32_384p03	O05
eMDRT0793	TATAGAATTCGCGGCCGCTCGCGATACGTAACAGTGAGGCGGNNNNNNNNTTTTTTTTTTTTTTTTTTTTTTTT	GTAACAGTGAGGCGG	v32_384p03	A07
eMDRT0794	TATAGAATTCGCGGCCGCTCGCGATACCAGCATTGCCGCCTANNNNNNNNTTTTTTTTTTTTTTTTTTTTTTTT	CAGCATTGCCGCCTA	v32_384p03	C07
eMDRT0795	TATAGAATTCGCGGCCGCTCGCGATACTTGAGATAGATACGGNNNNNNNNTTTTTTTTTTTTTTTTTTTTTTTT	TTGAGATAGATACGG	v32_384p03	E07
eMDRT0796	TATAGAATTCGCGGCCGCTCGCGATACACACGCGGTCTGTTGNNNNNNNNTTTTTTTTTTTTTTTTTTTTTTTT	ACACGCGGTCTGTTG	v32_384p03	G07
eMDRT0797	TATAGAATTCGCGGCCGCTCGCGATACGTTCCGTATAGGCCANNNNNNNNTTTTTTTTTTTTTTTTTTTTTTTT	GTTCCGTATAGGCCA	v32_384p03	I07
eMDRT0798	TATAGAATTCGCGGCCGCTCGCGATACAGACGAATTCACACANNNNNNNNTTTTTTTTTTTTTTTTTTTTTTTT	AGACGAATTCACACA	v32_384p03	K07
eMDRT0799	TATAGAATTCGCGGCCGCTCGCGATACCAGAATTAGTCAGCANNNNNNNNTTTTTTTTTTTTTTTTTTTTTTTT	CAGAATTAGTCAGCA	v32_384p03	M07
eMDRT0800	TATAGAATTCGCGGCCGCTCGCGATACCATGATGATCATTCGNNNNNNNNTTTTTTTTTTTTTTTTTTTTTTTT	CATGATGATCATTCG	v32_384p03	O07
eMDRT0801	TATAGAATTCGCGGCCGCTCGCGATACCGCCAATAACGGTGGNNNNNNNNTTTTTTTTTTTTTTTTTTTTTTTT	CGCCAATAACGGTGG	v32_384p03	A09
eMDRT0802	TATAGAATTCGCGGCCGCTCGCGATACCAGACGATAAGCTCTNNNNNNNNTTTTTTTTTTTTTTTTTTTTTTTT	CAGACGATAAGCTCT	v32_384p03	C09
eMDRT0803	TATAGAATTCGCGGCCGCTCGCGATACAACCTCCTCTTGCGGNNNNNNNNTTTTTTTTTTTTTTTTTTTTTTTT	AACCTCCTCTTGCGG	v32_384p03	E09
eMDRT0804	TATAGAATTCGCGGCCGCTCGCGATACGACACTCGCGAGTAANNNNNNNNTTTTTTTTTTTTTTTTTTTTTTTT	GACACTCGCGAGTAA	v32_384p03	G09
eMDRT0805	TATAGAATTCGCGGCCGCTCGCGATACACGTACTAGCGTCGGNNNNNNNNTTTTTTTTTTTTTTTTTTTTTTTT	ACGTACTAGCGTCGG	v32_384p03	I09
eMDRT0806	TATAGAATTCGCGGCCGCTCGCGATACATAAGCGAATATCGCNNNNNNNNTTTTTTTTTTTTTTTTTTTTTTTT	ATAAGCGAATATCGC	v32_384p03	K09
eMDRT0807	TATAGAATTCGCGGCCGCTCGCGATACCCTACTATTCACTGANNNNNNNNTTTTTTTTTTTTTTTTTTTTTTTT	CCTACTATTCACTGA	v32_384p03	M09
eMDRT0808	TATAGAATTCGCGGCCGCTCGCGATACCGCATCTTAGTCACANNNNNNNNTTTTTTTTTTTTTTTTTTTTTTTT	CGCATCTTAGTCACA	v32_384p03	O09
eMDRT0809	TATAGAATTCGCGGCCGCTCGCGATACTCAACATCATTGCGGNNNNNNNNTTTTTTTTTTTTTTTTTTTTTTTT	TCAACATCATTGCGG	v32_384p03	A11
eMDRT0810	TATAGAATTCGCGGCCGCTCGCGATACTCAACGGTTAGTTCANNNNNNNNTTTTTTTTTTTTTTTTTTTTTTTT	TCAACGGTTAGTTCA	v32_384p03	C11
eMDRT0811	TATAGAATTCGCGGCCGCTCGCGATACATGATCCAGTGGCGGNNNNNNNNTTTTTTTTTTTTTTTTTTTTTTTT	ATGATCCAGTGGCGG	v32_384p03	E11
eMDRT0812	TATAGAATTCGCGGCCGCTCGCGATACGTATGGCGGTCCTTGNNNNNNNNTTTTTTTTTTTTTTTTTTTTTTTT	GTATGGCGGTCCTTG	v32_384p03	G11
eMDRT0813	TATAGAATTCGCGGCCGCTCGCGATACTATTGACCAGGCCGGNNNNNNNNTTTTTTTTTTTTTTTTTTTTTTTT	TATTGACCAGGCCGG	v32_384p03	I11
eMDRT0814	TATAGAATTCGCGGCCGCTCGCGATACGCAGTGATTGTGCTTNNNNNNNNTTTTTTTTTTTTTTTTTTTTTTTT	GCAGTGATTGTGCTT	v32_384p03	K11
eMDRT0815	TATAGAATTCGCGGCCGCTCGCGATACAGGTCCTCCATATGGNNNNNNNNTTTTTTTTTTTTTTTTTTTTTTTT	AGGTCCTCCATATGG	v32_384p03	M11
eMDRT0816	TATAGAATTCGCGGCCGCTCGCGATACCAGACTAACACGCGGNNNNNNNNTTTTTTTTTTTTTTTTTTTTTTTT	CAGACTAACACGCGG	v32_384p03	O11
eMDRT0817	TATAGAATTCGCGGCCGCTCGCGATACTTCTAGTCATCATGGNNNNNNNNTTTTTTTTTTTTTTTTTTTTTTTT	TTCTAGTCATCATGG	v32_384p03	A13
eMDRT0818	TATAGAATTCGCGGCCGCTCGCGATACTGGATCGTGTCGTCGNNNNNNNNTTTTTTTTTTTTTTTTTTTTTTTT	TGGATCGTGTCGTCG	v32_384p03	C13
eMDRT0819	TATAGAATTCGCGGCCGCTCGCGATACGGCATAGGAACACTGNNNNNNNNTTTTTTTTTTTTTTTTTTTTTTTT	GGCATAGGAACACTG	v32_384p03	E13
eMDRT0820	TATAGAATTCGCGGCCGCTCGCGATACCCTTATCTATTGTCCNNNNNNNNTTTTTTTTTTTTTTTTTTTTTTTT	CCTTATCTATTGTCC	v32_384p03	G13
eMDRT0821	TATAGAATTCGCGGCCGCTCGCGATACAGGTAGACCTCTTCTNNNNNNNNTTTTTTTTTTTTTTTTTTTTTTTT	AGGTAGACCTCTTCT	v32_384p03	I13
eMDRT0822	TATAGAATTCGCGGCCGCTCGCGATACGGAAGACCAACGGTGNNNNNNNNTTTTTTTTTTTTTTTTTTTTTTTT	GGAAGACCAACGGTG	v32_384p03	K13
eMDRT0823	TATAGAATTCGCGGCCGCTCGCGATACCCTCACACACATTCGNNNNNNNNTTTTTTTTTTTTTTTTTTTTTTTT	CCTCACACACATTCG	v32_384p03	M13
eMDRT0824	TATAGAATTCGCGGCCGCTCGCGATACCACTTGGCATGGTGGNNNNNNNNTTTTTTTTTTTTTTTTTTTTTTTT	CACTTGGCATGGTGG	v32_384p03	O13
eMDRT0825	TATAGAATTCGCGGCCGCTCGCGATACTGAGGATGCAGGTCCNNNNNNNNTTTTTTTTTTTTTTTTTTTTTTTT	TGAGGATGCAGGTCC	v32_384p03	A15
eMDRT0826	TATAGAATTCGCGGCCGCTCGCGATACAAGCAATCATAGAGGNNNNNNNNTTTTTTTTTTTTTTTTTTTTTTTT	AAGCAATCATAGAGG	v32_384p03	C15
eMDRT0827	TATAGAATTCGCGGCCGCTCGCGATACTCGCGAAGAGGATTGNNNNNNNNTTTTTTTTTTTTTTTTTTTTTTTT	TCGCGAAGAGGATTG	v32_384p03	E15
eMDRT0828	TATAGAATTCGCGGCCGCTCGCGATACAATCGCCTCCAGCAANNNNNNNNTTTTTTTTTTTTTTTTTTTTTTTT	AATCGCCTCCAGCAA	v32_384p03	G15
eMDRT0829	TATAGAATTCGCGGCCGCTCGCGATACAATTACATGCGGCTGNNNNNNNNTTTTTTTTTTTTTTTTTTTTTTTT	AATTACATGCGGCTG	v32_384p03	I15
eMDRT0830	TATAGAATTCGCGGCCGCTCGCGATACGTTATCCACCATTGGNNNNNNNNTTTTTTTTTTTTTTTTTTTTTTTT	GTTATCCACCATTGG	v32_384p03	K15
eMDRT0831	TATAGAATTCGCGGCCGCTCGCGATACTTACATTAGGTGCCANNNNNNNNTTTTTTTTTTTTTTTTTTTTTTTT	TTACATTAGGTGCCA	v32_384p03	M15
eMDRT0832	TATAGAATTCGCGGCCGCTCGCGATACACCGGTACCACATCCNNNNNNNNTTTTTTTTTTTTTTTTTTTTTTTT	ACCGGTACCACATCC	v32_384p03	O15
eMDRT0833	TATAGAATTCGCGGCCGCTCGCGATACCATGCAGAACTCCGGNNNNNNNNTTTTTTTTTTTTTTTTTTTTTTTT	CATGCAGAACTCCGG	v32_384p03	A17
eMDRT0834	TATAGAATTCGCGGCCGCTCGCGATACTGTGGTGAATTATCCNNNNNNNNTTTTTTTTTTTTTTTTTTTTTTTT	TGTGGTGAATTATCC	v32_384p03	C17
eMDRT0835	TATAGAATTCGCGGCCGCTCGCGATACGTTAACCTCTATCCANNNNNNNNTTTTTTTTTTTTTTTTTTTTTTTT	GTTAACCTCTATCCA	v32_384p03	E17
eMDRT0836	TATAGAATTCGCGGCCGCTCGCGATACGCGTAACAACACTAANNNNNNNNTTTTTTTTTTTTTTTTTTTTTTTT	GCGTAACAACACTAA	v32_384p03	G17
eMDRT0837	TATAGAATTCGCGGCCGCTCGCGATACAGCAGATACATCACANNNNNNNNTTTTTTTTTTTTTTTTTTTTTTTT	AGCAGATACATCACA	v32_384p03	I17
eMDRT0838	TATAGAATTCGCGGCCGCTCGCGATACACCTAGGTAGACTCCNNNNNNNNTTTTTTTTTTTTTTTTTTTTTTTT	ACCTAGGTAGACTCC	v32_384p03	K17
eMDRT0839	TATAGAATTCGCGGCCGCTCGCGATACGTCGGCACACGTTCTNNNNNNNNTTTTTTTTTTTTTTTTTTTTTTTT	GTCGGCACACGTTCT	v32_384p03	M17
eMDRT0840	TATAGAATTCGCGGCCGCTCGCGATACTTGCGCGCTACGCTTNNNNNNNNTTTTTTTTTTTTTTTTTTTTTTTT	TTGCGCGCTACGCTT	v32_384p03	O17
eMDRT0841	TATAGAATTCGCGGCCGCTCGCGATACTTGTGGAGGATCCGGNNNNNNNNTTTTTTTTTTTTTTTTTTTTTTTT	TTGTGGAGGATCCGG	v32_384p03	A19
eMDRT0842	TATAGAATTCGCGGCCGCTCGCGATACCTATGAGTCAACCAANNNNNNNNTTTTTTTTTTTTTTTTTTTTTTTT	CTATGAGTCAACCAA	v32_384p03	C19
eMDRT0843	TATAGAATTCGCGGCCGCTCGCGATACGCCTTGTAATGTGAANNNNNNNNTTTTTTTTTTTTTTTTTTTTTTTT	GCCTTGTAATGTGAA	v32_384p03	E19
eMDRT0844	TATAGAATTCGCGGCCGCTCGCGATACGATAGCTAGCTCCGGNNNNNNNNTTTTTTTTTTTTTTTTTTTTTTTT	GATAGCTAGCTCCGG	v32_384p03	G19
eMDRT0845	TATAGAATTCGCGGCCGCTCGCGATACGTCGAGAACCGGCAANNNNNNNNTTTTTTTTTTTTTTTTTTTTTTTT	GTCGAGAACCGGCAA	v32_384p03	I19
eMDRT0846	TATAGAATTCGCGGCCGCTCGCGATACGCGGCTTACAGGTCANNNNNNNNTTTTTTTTTTTTTTTTTTTTTTTT	GCGGCTTACAGGTCA	v32_384p03	K19
eMDRT0847	TATAGAATTCGCGGCCGCTCGCGATACTCGCCTATTGCCTGGNNNNNNNNTTTTTTTTTTTTTTTTTTTTTTTT	TCGCCTATTGCCTGG	v32_384p03	M19
eMDRT0848	TATAGAATTCGCGGCCGCTCGCGATACACATGCCTAGGCGAANNNNNNNNTTTTTTTTTTTTTTTTTTTTTTTT	ACATGCCTAGGCGAA	v32_384p03	O19
eMDRT0849	TATAGAATTCGCGGCCGCTCGCGATACCGTGTCCGATCTTGGNNNNNNNNTTTTTTTTTTTTTTTTTTTTTTTT	CGTGTCCGATCTTGG	v32_384p03	A21
eMDRT0850	TATAGAATTCGCGGCCGCTCGCGATACAAGTTAGAACGCGTCNNNNNNNNTTTTTTTTTTTTTTTTTTTTTTTT	AAGTTAGAACGCGTC	v32_384p03	C21
eMDRT0851	TATAGAATTCGCGGCCGCTCGCGATACAGGTCACCACCTTGGNNNNNNNNTTTTTTTTTTTTTTTTTTTTTTTT	AGGTCACCACCTTGG	v32_384p03	E21
eMDRT0852	TATAGAATTCGCGGCCGCTCGCGATACTCATCCGACTTAGAANNNNNNNNTTTTTTTTTTTTTTTTTTTTTTTT	TCATCCGACTTAGAA	v32_384p03	G21
eMDRT0853	TATAGAATTCGCGGCCGCTCGCGATACACGCGTGGACATGTGNNNNNNNNTTTTTTTTTTTTTTTTTTTTTTTT	ACGCGTGGACATGTG	v32_384p03	I21
eMDRT0854	TATAGAATTCGCGGCCGCTCGCGATACTGAAGGACTCCTCGGNNNNNNNNTTTTTTTTTTTTTTTTTTTTTTTT	TGAAGGACTCCTCGG	v32_384p03	K21
eMDRT0855	TATAGAATTCGCGGCCGCTCGCGATACGGAACGGTGACTGTCNNNNNNNNTTTTTTTTTTTTTTTTTTTTTTTT	GGAACGGTGACTGTC	v32_384p03	M21
eMDRT0856	TATAGAATTCGCGGCCGCTCGCGATACGCGCCTACAATTGTGNNNNNNNNTTTTTTTTTTTTTTTTTTTTTTTT	GCGCCTACAATTGTG	v32_384p03	O21
eMDRT0857	TATAGAATTCGCGGCCGCTCGCGATACGATTATTAGGCCGCTNNNNNNNNTTTTTTTTTTTTTTTTTTTTTTTT	GATTATTAGGCCGCT	v32_384p03	A23
eMDRT0858	TATAGAATTCGCGGCCGCTCGCGATACAAGCCGCTCGGCTTANNNNNNNNTTTTTTTTTTTTTTTTTTTTTTTT	AAGCCGCTCGGCTTA	v32_384p03	C23
eMDRT0859	TATAGAATTCGCGGCCGCTCGCGATACCACTATTGTGGCTAANNNNNNNNTTTTTTTTTTTTTTTTTTTTTTTT	CACTATTGTGGCTAA	v32_384p03	E23
eMDRT0860	TATAGAATTCGCGGCCGCTCGCGATACCGACACTATGCTCGGNNNNNNNNTTTTTTTTTTTTTTTTTTTTTTTT	CGACACTATGCTCGG	v32_384p03	G23
eMDRT0861	TATAGAATTCGCGGCCGCTCGCGATACAATGCCTTAGCGTGGNNNNNNNNTTTTTTTTTTTTTTTTTTTTTTTT	AATGCCTTAGCGTGG	v32_384p03	I23
eMDRT0862	TATAGAATTCGCGGCCGCTCGCGATACGGCTAGGCTGGATAANNNNNNNNTTTTTTTTTTTTTTTTTTTTTTTT	GGCTAGGCTGGATAA	v32_384p03	K23
eMDRT0863	TATAGAATTCGCGGCCGCTCGCGATACACCTGAATTAGTTGGNNNNNNNNTTTTTTTTTTTTTTTTTTTTTTTT	ACCTGAATTAGTTGG	v32_384p03	M23
eMDRT0864	TATAGAATTCGCGGCCGCTCGCGATACGCAAGCATTCATCAANNNNNNNNTTTTTTTTTTTTTTTTTTTTTTTT	GCAAGCATTCATCAA	v32_384p03	O23
eMDRT0865	TATAGAATTCGCGGCCGCTCGCGATACGGTCCAACTAGGTGGNNNNNNNNTTTTTTTTTTTTTTTTTTTTTTTT	GGTCCAACTAGGTGG	v32_384p03	A02
eMDRT0866	TATAGAATTCGCGGCCGCTCGCGATACCTACTTGTCCTGCGGNNNNNNNNTTTTTTTTTTTTTTTTTTTTTTTT	CTACTTGTCCTGCGG	v32_384p03	C02
eMDRT0867	TATAGAATTCGCGGCCGCTCGCGATACTACATATTGTTCGCCNNNNNNNNTTTTTTTTTTTTTTTTTTTTTTTT	TACATATTGTTCGCC	v32_384p03	E02
eMDRT0868	TATAGAATTCGCGGCCGCTCGCGATACGAAGTTACACGGTAANNNNNNNNTTTTTTTTTTTTTTTTTTTTTTTT	GAAGTTACACGGTAA	v32_384p03	G02
eMDRT0869	TATAGAATTCGCGGCCGCTCGCGATACACAACAGGACCTCGGNNNNNNNNTTTTTTTTTTTTTTTTTTTTTTTT	ACAACAGGACCTCGG	v32_384p03	I02
eMDRT0870	TATAGAATTCGCGGCCGCTCGCGATACGCTTCAATCTCTACANNNNNNNNTTTTTTTTTTTTTTTTTTTTTTTT	GCTTCAATCTCTACA	v32_384p03	K02
eMDRT0871	TATAGAATTCGCGGCCGCTCGCGATACGGTCTATGGACATAANNNNNNNNTTTTTTTTTTTTTTTTTTTTTTTT	GGTCTATGGACATAA	v32_384p03	M02
eMDRT0872	TATAGAATTCGCGGCCGCTCGCGATACCCTAGCGAGTTGTGGNNNNNNNNTTTTTTTTTTTTTTTTTTTTTTTT	CCTAGCGAGTTGTGG	v32_384p03	O02
eMDRT0873	TATAGAATTCGCGGCCGCTCGCGATACGTTATCAGGCACCGGNNNNNNNNTTTTTTTTTTTTTTTTTTTTTTTT	GTTATCAGGCACCGG	v32_384p03	A04
eMDRT0874	TATAGAATTCGCGGCCGCTCGCGATACCAAGAGAATCTCCTANNNNNNNNTTTTTTTTTTTTTTTTTTTTTTTT	CAAGAGAATCTCCTA	v32_384p03	C04
eMDRT0875	TATAGAATTCGCGGCCGCTCGCGATACGAAGGAAGGCCTTCCNNNNNNNNTTTTTTTTTTTTTTTTTTTTTTTT	GAAGGAAGGCCTTCC	v32_384p03	E04
eMDRT0876	TATAGAATTCGCGGCCGCTCGCGATACGCCTAGTTGAGGTGCNNNNNNNNTTTTTTTTTTTTTTTTTTTTTTTT	GCCTAGTTGAGGTGC	v32_384p03	G04
eMDRT0877	TATAGAATTCGCGGCCGCTCGCGATACTTGAATCTAGGCACANNNNNNNNTTTTTTTTTTTTTTTTTTTTTTTT	TTGAATCTAGGCACA	v32_384p03	I04
eMDRT0878	TATAGAATTCGCGGCCGCTCGCGATACCCGATAGGCGGTCTANNNNNNNNTTTTTTTTTTTTTTTTTTTTTTTT	CCGATAGGCGGTCTA	v32_384p03	K04
eMDRT0879	TATAGAATTCGCGGCCGCTCGCGATACGTCATATCTACTTGGNNNNNNNNTTTTTTTTTTTTTTTTTTTTTTTT	GTCATATCTACTTGG	v32_384p03	M04
eMDRT0880	TATAGAATTCGCGGCCGCTCGCGATACAGAATGCTTCCGCGGNNNNNNNNTTTTTTTTTTTTTTTTTTTTTTTT	AGAATGCTTCCGCGG	v32_384p03	O04
eMDRT0881	TATAGAATTCGCGGCCGCTCGCGATACGAGTTACCGTTGCGGNNNNNNNNTTTTTTTTTTTTTTTTTTTTTTTT	GAGTTACCGTTGCGG	v32_384p03	A06
eMDRT0882	TATAGAATTCGCGGCCGCTCGCGATACCAGCACCGAATGTGGNNNNNNNNTTTTTTTTTTTTTTTTTTTTTTTT	CAGCACCGAATGTGG	v32_384p03	C06
eMDRT0883	TATAGAATTCGCGGCCGCTCGCGATACCGTTACGGCGACCTTNNNNNNNNTTTTTTTTTTTTTTTTTTTTTTTT	CGTTACGGCGACCTT	v32_384p03	E06
eMDRT0884	TATAGAATTCGCGGCCGCTCGCGATACTTCGAAGGTCTGCGGNNNNNNNNTTTTTTTTTTTTTTTTTTTTTTTT	TTCGAAGGTCTGCGG	v32_384p03	G06
eMDRT0885	TATAGAATTCGCGGCCGCTCGCGATACGGTCAAGGAGCCTTGNNNNNNNNTTTTTTTTTTTTTTTTTTTTTTTT	GGTCAAGGAGCCTTG	v32_384p03	I06
eMDRT0886	TATAGAATTCGCGGCCGCTCGCGATACGAGGCCACATAGTGGNNNNNNNNTTTTTTTTTTTTTTTTTTTTTTTT	GAGGCCACATAGTGG	v32_384p03	K06
eMDRT0887	TATAGAATTCGCGGCCGCTCGCGATACTCTGTACTCGAAGAANNNNNNNNTTTTTTTTTTTTTTTTTTTTTTTT	TCTGTACTCGAAGAA	v32_384p03	M06
eMDRT0888	TATAGAATTCGCGGCCGCTCGCGATACGCAGCAGTACGTTCGNNNNNNNNTTTTTTTTTTTTTTTTTTTTTTTT	GCAGCAGTACGTTCG	v32_384p03	O06
eMDRT0889	TATAGAATTCGCGGCCGCTCGCGATACACGTGGTTGACGTGGNNNNNNNNTTTTTTTTTTTTTTTTTTTTTTTT	ACGTGGTTGACGTGG	v32_384p03	A08
eMDRT0890	TATAGAATTCGCGGCCGCTCGCGATACTCTGATACTCTTCTGNNNNNNNNTTTTTTTTTTTTTTTTTTTTTTTT	TCTGATACTCTTCTG	v32_384p03	C08
eMDRT0891	TATAGAATTCGCGGCCGCTCGCGATACTTCCACTCCACTATANNNNNNNNTTTTTTTTTTTTTTTTTTTTTTTT	TTCCACTCCACTATA	v32_384p03	E08
eMDRT0892	TATAGAATTCGCGGCCGCTCGCGATACATAACCAGTCAGTCANNNNNNNNTTTTTTTTTTTTTTTTTTTTTTTT	ATAACCAGTCAGTCA	v32_384p03	G08
eMDRT0893	TATAGAATTCGCGGCCGCTCGCGATACGCATAGTGAGAAGAANNNNNNNNTTTTTTTTTTTTTTTTTTTTTTTT	GCATAGTGAGAAGAA	v32_384p03	I08
eMDRT0894	TATAGAATTCGCGGCCGCTCGCGATACGGCTCTTCAAGGTTCNNNNNNNNTTTTTTTTTTTTTTTTTTTTTTTT	GGCTCTTCAAGGTTC	v32_384p03	K08
eMDRT0895	TATAGAATTCGCGGCCGCTCGCGATACAATACCTACGTACGANNNNNNNNTTTTTTTTTTTTTTTTTTTTTTTT	AATACCTACGTACGA	v32_384p03	M08
eMDRT0896	TATAGAATTCGCGGCCGCTCGCGATACGTAGGCTCTAGGTCCNNNNNNNNTTTTTTTTTTTTTTTTTTTTTTTT	GTAGGCTCTAGGTCC	v32_384p03	O08
eMDRT0897	TATAGAATTCGCGGCCGCTCGCGATACTTAGGTTAGCCGCCGNNNNNNNNTTTTTTTTTTTTTTTTTTTTTTTT	TTAGGTTAGCCGCCG	v32_384p03	A10
eMDRT0898	TATAGAATTCGCGGCCGCTCGCGATACAATGCTCTATTCACGNNNNNNNNTTTTTTTTTTTTTTTTTTTTTTTT	AATGCTCTATTCACG	v32_384p03	C10
eMDRT0899	TATAGAATTCGCGGCCGCTCGCGATACCCGTGTGACGTTAGANNNNNNNNTTTTTTTTTTTTTTTTTTTTTTTT	CCGTGTGACGTTAGA	v32_384p03	E10
eMDRT0900	TATAGAATTCGCGGCCGCTCGCGATACGTCACCATAGCACGGNNNNNNNNTTTTTTTTTTTTTTTTTTTTTTTT	GTCACCATAGCACGG	v32_384p03	G10
eMDRT0901	TATAGAATTCGCGGCCGCTCGCGATACAAGACACCTTGCCGGNNNNNNNNTTTTTTTTTTTTTTTTTTTTTTTT	AAGACACCTTGCCGG	v32_384p03	I10
eMDRT0902	TATAGAATTCGCGGCCGCTCGCGATACAACTCCGCATTCTCCNNNNNNNNTTTTTTTTTTTTTTTTTTTTTTTT	AACTCCGCATTCTCC	v32_384p03	K10
eMDRT0903	TATAGAATTCGCGGCCGCTCGCGATACAGAAGTTGAATCTGGNNNNNNNNTTTTTTTTTTTTTTTTTTTTTTTT	AGAAGTTGAATCTGG	v32_384p03	M10
eMDRT0904	TATAGAATTCGCGGCCGCTCGCGATACGGCCAGTTCGACCAANNNNNNNNTTTTTTTTTTTTTTTTTTTTTTTT	GGCCAGTTCGACCAA	v32_384p03	O10
eMDRT0905	TATAGAATTCGCGGCCGCTCGCGATACAGAACTAAGCACGAANNNNNNNNTTTTTTTTTTTTTTTTTTTTTTTT	AGAACTAAGCACGAA	v32_384p03	A12
eMDRT0906	TATAGAATTCGCGGCCGCTCGCGATACGGTTAATACCGGCGGNNNNNNNNTTTTTTTTTTTTTTTTTTTTTTTT	GGTTAATACCGGCGG	v32_384p03	C12
eMDRT0907	TATAGAATTCGCGGCCGCTCGCGATACGTTCTCTCGGCGGAANNNNNNNNTTTTTTTTTTTTTTTTTTTTTTTT	GTTCTCTCGGCGGAA	v32_384p03	E12
eMDRT0908	TATAGAATTCGCGGCCGCTCGCGATACACGCATACCTATCTTNNNNNNNNTTTTTTTTTTTTTTTTTTTTTTTT	ACGCATACCTATCTT	v32_384p03	G12
eMDRT0909	TATAGAATTCGCGGCCGCTCGCGATACCTATGCAGCCGGCAANNNNNNNNTTTTTTTTTTTTTTTTTTTTTTTT	CTATGCAGCCGGCAA	v32_384p03	I12
eMDRT0910	TATAGAATTCGCGGCCGCTCGCGATACTACTAAGATGTTGCGNNNNNNNNTTTTTTTTTTTTTTTTTTTTTTTT	TACTAAGATGTTGCG	v32_384p03	K12
eMDRT0911	TATAGAATTCGCGGCCGCTCGCGATACGGTACTAAGCCATCANNNNNNNNTTTTTTTTTTTTTTTTTTTTTTTT	GGTACTAAGCCATCA	v32_384p03	M12
eMDRT0912	TATAGAATTCGCGGCCGCTCGCGATACTACCAGAAGCTAGCCNNNNNNNNTTTTTTTTTTTTTTTTTTTTTTTT	TACCAGAAGCTAGCC	v32_384p03	O12
eMDRT0913	TATAGAATTCGCGGCCGCTCGCGATACCCGGTCGCTTATTGGNNNNNNNNTTTTTTTTTTTTTTTTTTTTTTTT	CCGGTCGCTTATTGG	v32_384p03	A14
eMDRT0914	TATAGAATTCGCGGCCGCTCGCGATACACATTCTCGTGGCGGNNNNNNNNTTTTTTTTTTTTTTTTTTTTTTTT	ACATTCTCGTGGCGG	v32_384p03	C14
eMDRT0915	TATAGAATTCGCGGCCGCTCGCGATACCTGCCTCGATTGTCCNNNNNNNNTTTTTTTTTTTTTTTTTTTTTTTT	CTGCCTCGATTGTCC	v32_384p03	E14
eMDRT0916	TATAGAATTCGCGGCCGCTCGCGATACTACGACCACAGTGCCNNNNNNNNTTTTTTTTTTTTTTTTTTTTTTTT	TACGACCACAGTGCC	v32_384p03	G14
eMDRT0917	TATAGAATTCGCGGCCGCTCGCGATACCACTGAGTTACGGCGNNNNNNNNTTTTTTTTTTTTTTTTTTTTTTTT	CACTGAGTTACGGCG	v32_384p03	I14
eMDRT0918	TATAGAATTCGCGGCCGCTCGCGATACAACCAACCACACTGGNNNNNNNNTTTTTTTTTTTTTTTTTTTTTTTT	AACCAACCACACTGG	v32_384p03	K14
eMDRT0919	TATAGAATTCGCGGCCGCTCGCGATACACCACAGAAGAAGAANNNNNNNNTTTTTTTTTTTTTTTTTTTTTTTT	ACCACAGAAGAAGAA	v32_384p03	M14
eMDRT0920	TATAGAATTCGCGGCCGCTCGCGATACTAGTATCGAACATGGNNNNNNNNTTTTTTTTTTTTTTTTTTTTTTTT	TAGTATCGAACATGG	v32_384p03	O14
eMDRT0921	TATAGAATTCGCGGCCGCTCGCGATACGCACATTGTGAGTTCNNNNNNNNTTTTTTTTTTTTTTTTTTTTTTTT	GCACATTGTGAGTTC	v32_384p03	A16
eMDRT0922	TATAGAATTCGCGGCCGCTCGCGATACTTCCTTGGTACAGAANNNNNNNNTTTTTTTTTTTTTTTTTTTTTTTT	TTCCTTGGTACAGAA	v32_384p03	C16
eMDRT0923	TATAGAATTCGCGGCCGCTCGCGATACGGCCGATTCTCTATANNNNNNNNTTTTTTTTTTTTTTTTTTTTTTTT	GGCCGATTCTCTATA	v32_384p03	E16
eMDRT0924	TATAGAATTCGCGGCCGCTCGCGATACCTTCGAAGTTGGTGGNNNNNNNNTTTTTTTTTTTTTTTTTTTTTTTT	CTTCGAAGTTGGTGG	v32_384p03	G16
eMDRT0925	TATAGAATTCGCGGCCGCTCGCGATACTCTAGTGAGGCCTGCNNNNNNNNTTTTTTTTTTTTTTTTTTTTTTTT	TCTAGTGAGGCCTGC	v32_384p03	I16
eMDRT0926	TATAGAATTCGCGGCCGCTCGCGATACAGCCGCCAATGTCTTNNNNNNNNTTTTTTTTTTTTTTTTTTTTTTTT	AGCCGCCAATGTCTT	v32_384p03	K16
eMDRT0927	TATAGAATTCGCGGCCGCTCGCGATACAATCAGAAGATGCGGNNNNNNNNTTTTTTTTTTTTTTTTTTTTTTTT	AATCAGAAGATGCGG	v32_384p03	M16
eMDRT0928	TATAGAATTCGCGGCCGCTCGCGATACGGAGCTGAATGGTGGNNNNNNNNTTTTTTTTTTTTTTTTTTTTTTTT	GGAGCTGAATGGTGG	v32_384p03	O16
eMDRT0929	TATAGAATTCGCGGCCGCTCGCGATACATGGAATAATCCGCANNNNNNNNTTTTTTTTTTTTTTTTTTTTTTTT	ATGGAATAATCCGCA	v32_384p03	A18
eMDRT0930	TATAGAATTCGCGGCCGCTCGCGATACGTCTTGGCGGTGTTCNNNNNNNNTTTTTTTTTTTTTTTTTTTTTTTT	GTCTTGGCGGTGTTC	v32_384p03	C18
eMDRT0931	TATAGAATTCGCGGCCGCTCGCGATACGGACTTCCTCCTTCGNNNNNNNNTTTTTTTTTTTTTTTTTTTTTTTT	GGACTTCCTCCTTCG	v32_384p03	E18
eMDRT0932	TATAGAATTCGCGGCCGCTCGCGATACCGGCGTATTCTCCTCNNNNNNNNTTTTTTTTTTTTTTTTTTTTTTTT	CGGCGTATTCTCCTC	v32_384p03	G18
eMDRT0933	TATAGAATTCGCGGCCGCTCGCGATACAGCTTACCGGAAGAANNNNNNNNTTTTTTTTTTTTTTTTTTTTTTTT	AGCTTACCGGAAGAA	v32_384p03	I18
eMDRT0934	TATAGAATTCGCGGCCGCTCGCGATACACCAACGCCAGTTAANNNNNNNNTTTTTTTTTTTTTTTTTTTTTTTT	ACCAACGCCAGTTAA	v32_384p03	K18
eMDRT0935	TATAGAATTCGCGGCCGCTCGCGATACGACTACGTGTGAGAANNNNNNNNTTTTTTTTTTTTTTTTTTTTTTTT	GACTACGTGTGAGAA	v32_384p03	M18
eMDRT0936	TATAGAATTCGCGGCCGCTCGCGATACCCTTAGCCGTTATAANNNNNNNNTTTTTTTTTTTTTTTTTTTTTTTT	CCTTAGCCGTTATAA	v32_384p03	O18
eMDRT0937	TATAGAATTCGCGGCCGCTCGCGATACAGGTGTACCAGGTGCNNNNNNNNTTTTTTTTTTTTTTTTTTTTTTTT	AGGTGTACCAGGTGC	v32_384p03	A20
eMDRT0938	TATAGAATTCGCGGCCGCTCGCGATACCTTGCAACTATTCTCNNNNNNNNTTTTTTTTTTTTTTTTTTTTTTTT	CTTGCAACTATTCTC	v32_384p03	C20
eMDRT0939	TATAGAATTCGCGGCCGCTCGCGATACTAACCGTCTGGATAANNNNNNNNTTTTTTTTTTTTTTTTTTTTTTTT	TAACCGTCTGGATAA	v32_384p03	E20
eMDRT0940	TATAGAATTCGCGGCCGCTCGCGATACCTTACCAATACTCGGNNNNNNNNTTTTTTTTTTTTTTTTTTTTTTTT	CTTACCAATACTCGG	v32_384p03	G20
eMDRT0941	TATAGAATTCGCGGCCGCTCGCGATACCCAATCCTGCGCCAANNNNNNNNTTTTTTTTTTTTTTTTTTTTTTTT	CCAATCCTGCGCCAA	v32_384p03	I20
eMDRT0942	TATAGAATTCGCGGCCGCTCGCGATACGTTACAGTTGTCTCCNNNNNNNNTTTTTTTTTTTTTTTTTTTTTTTT	GTTACAGTTGTCTCC	v32_384p03	K20
eMDRT0943	TATAGAATTCGCGGCCGCTCGCGATACGAAGTGGACTCCGCANNNNNNNNTTTTTTTTTTTTTTTTTTTTTTTT	GAAGTGGACTCCGCA	v32_384p03	M20
eMDRT0944	TATAGAATTCGCGGCCGCTCGCGATACCGCGGATAAGATGTTNNNNNNNNTTTTTTTTTTTTTTTTTTTTTTTT	CGCGGATAAGATGTT	v32_384p03	O20
eMDRT0945	TATAGAATTCGCGGCCGCTCGCGATACTGCCGCTTAATCGAANNNNNNNNTTTTTTTTTTTTTTTTTTTTTTTT	TGCCGCTTAATCGAA	v32_384p03	A22
eMDRT0946	TATAGAATTCGCGGCCGCTCGCGATACAACGGCTCAGACCTTNNNNNNNNTTTTTTTTTTTTTTTTTTTTTTTT	AACGGCTCAGACCTT	v32_384p03	C22
eMDRT0947	TATAGAATTCGCGGCCGCTCGCGATACCTGACGTGGAGTTCGNNNNNNNNTTTTTTTTTTTTTTTTTTTTTTTT	CTGACGTGGAGTTCG	v32_384p03	E22
eMDRT0948	TATAGAATTCGCGGCCGCTCGCGATACTTCCAACCACGGCAANNNNNNNNTTTTTTTTTTTTTTTTTTTTTTTT	TTCCAACCACGGCAA	v32_384p03	G22
eMDRT0949	TATAGAATTCGCGGCCGCTCGCGATACTGTAAGCGGAGTGAANNNNNNNNTTTTTTTTTTTTTTTTTTTTTTTT	TGTAAGCGGAGTGAA	v32_384p03	I22
eMDRT0950	TATAGAATTCGCGGCCGCTCGCGATACGAATCCGTAAGTCTTNNNNNNNNTTTTTTTTTTTTTTTTTTTTTTTT	GAATCCGTAAGTCTT	v32_384p03	K22
eMDRT0951	TATAGAATTCGCGGCCGCTCGCGATACATAGCACATGGCGCCNNNNNNNNTTTTTTTTTTTTTTTTTTTTTTTT	ATAGCACATGGCGCC	v32_384p03	M22
eMDRT0952	TATAGAATTCGCGGCCGCTCGCGATACTCGCTCGGACAAGAANNNNNNNNTTTTTTTTTTTTTTTTTTTTTTTT	TCGCTCGGACAAGAA	v32_384p03	O22
eMDRT0953	TATAGAATTCGCGGCCGCTCGCGATACGCTACCAGCCTTCTGNNNNNNNNTTTTTTTTTTTTTTTTTTTTTTTT	GCTACCAGCCTTCTG	v32_384p03	A24
eMDRT0954	TATAGAATTCGCGGCCGCTCGCGATACTCTAAGCGTCGTCGGNNNNNNNNTTTTTTTTTTTTTTTTTTTTTTTT	TCTAAGCGTCGTCGG	v32_384p03	C24
eMDRT0955	TATAGAATTCGCGGCCGCTCGCGATACCAGGTCAACGGCTAANNNNNNNNTTTTTTTTTTTTTTTTTTTTTTTT	CAGGTCAACGGCTAA	v32_384p03	E24
eMDRT0956	TATAGAATTCGCGGCCGCTCGCGATACACACGGACGGTGGAANNNNNNNNTTTTTTTTTTTTTTTTTTTTTTTT	ACACGGACGGTGGAA	v32_384p03	G24
eMDRT0957	TATAGAATTCGCGGCCGCTCGCGATACACAACCACTTGCGAANNNNNNNNTTTTTTTTTTTTTTTTTTTTTTTT	ACAACCACTTGCGAA	v32_384p03	I24
eMDRT0958	TATAGAATTCGCGGCCGCTCGCGATACTTACGACTCTTGGAANNNNNNNNTTTTTTTTTTTTTTTTTTTTTTTT	TTACGACTCTTGGAA	v32_384p03	K24
eMDRT0959	TATAGAATTCGCGGCCGCTCGCGATACAGAGTCCAGTGTATANNNNNNNNTTTTTTTTTTTTTTTTTTTTTTTT	AGAGTCCAGTGTATA	v32_384p03	M24
eMDRT0960	TATAGAATTCGCGGCCGCTCGCGATACATTGGATAGGAGGAANNNNNNNNTTTTTTTTTTTTTTTTTTTTTTTT	ATTGGATAGGAGGAA	v32_384p03	O24
eMDRT0961	TATAGAATTCGCGGCCGCTCGCGATACTCATATGTATGCTCGNNNNNNNNTTTTTTTTTTTTTTTTTTTTTTTT	TCATATGTATGCTCG	v32_384p03	B01
eMDRT0962	TATAGAATTCGCGGCCGCTCGCGATACTGTTGTGGAATGCGGNNNNNNNNTTTTTTTTTTTTTTTTTTTTTTTT	TGTTGTGGAATGCGG	v32_384p03	D01
eMDRT0963	TATAGAATTCGCGGCCGCTCGCGATACGCGTCTCCAATCACCNNNNNNNNTTTTTTTTTTTTTTTTTTTTTTTT	GCGTCTCCAATCACC	v32_384p03	F01
eMDRT0964	TATAGAATTCGCGGCCGCTCGCGATACATTCTGCTTACGGAANNNNNNNNTTTTTTTTTTTTTTTTTTTTTTTT	ATTCTGCTTACGGAA	v32_384p03	H01
eMDRT0965	TATAGAATTCGCGGCCGCTCGCGATACTCACGATACACTACANNNNNNNNTTTTTTTTTTTTTTTTTTTTTTTT	TCACGATACACTACA	v32_384p03	J01
eMDRT0966	TATAGAATTCGCGGCCGCTCGCGATACTACGCCGTGTCGCTTNNNNNNNNTTTTTTTTTTTTTTTTTTTTTTTT	TACGCCGTGTCGCTT	v32_384p03	L01
eMDRT0967	TATAGAATTCGCGGCCGCTCGCGATACCCTCTTGAGTCTCGGNNNNNNNNTTTTTTTTTTTTTTTTTTTTTTTT	CCTCTTGAGTCTCGG	v32_384p03	N01
eMDRT0968	TATAGAATTCGCGGCCGCTCGCGATACATAACCTTGACCTGANNNNNNNNTTTTTTTTTTTTTTTTTTTTTTTT	ATAACCTTGACCTGA	v32_384p03	P01
eMDRT0969	TATAGAATTCGCGGCCGCTCGCGATACCTGGTCCAAGCAGTCNNNNNNNNTTTTTTTTTTTTTTTTTTTTTTTT	CTGGTCCAAGCAGTC	v32_384p03	B03
eMDRT0970	TATAGAATTCGCGGCCGCTCGCGATACATGCCGACTAGATAANNNNNNNNTTTTTTTTTTTTTTTTTTTTTTTT	ATGCCGACTAGATAA	v32_384p03	D03
eMDRT0971	TATAGAATTCGCGGCCGCTCGCGATACACACAGGCTCCTCTCNNNNNNNNTTTTTTTTTTTTTTTTTTTTTTTT	ACACAGGCTCCTCTC	v32_384p03	F03
eMDRT0972	TATAGAATTCGCGGCCGCTCGCGATACCTTCTCTTATCTGGCNNNNNNNNTTTTTTTTTTTTTTTTTTTTTTTT	CTTCTCTTATCTGGC	v32_384p03	H03
eMDRT0973	TATAGAATTCGCGGCCGCTCGCGATACGTGTAACGCATAGAANNNNNNNNTTTTTTTTTTTTTTTTTTTTTTTT	GTGTAACGCATAGAA	v32_384p03	J03
eMDRT0974	TATAGAATTCGCGGCCGCTCGCGATACACTGGCAGAGTCTCCNNNNNNNNTTTTTTTTTTTTTTTTTTTTTTTT	ACTGGCAGAGTCTCC	v32_384p03	L03
eMDRT0975	TATAGAATTCGCGGCCGCTCGCGATACAGAATGTAAGACTGCNNNNNNNNTTTTTTTTTTTTTTTTTTTTTTTT	AGAATGTAAGACTGC	v32_384p03	N03
eMDRT0976	TATAGAATTCGCGGCCGCTCGCGATACAGGACAACGATTGTANNNNNNNNTTTTTTTTTTTTTTTTTTTTTTTT	AGGACAACGATTGTA	v32_384p03	P03
eMDRT0977	TATAGAATTCGCGGCCGCTCGCGATACGTGCACCTTATTAGANNNNNNNNTTTTTTTTTTTTTTTTTTTTTTTT	GTGCACCTTATTAGA	v32_384p03	B05
eMDRT0978	TATAGAATTCGCGGCCGCTCGCGATACATATTGGAATTCCGCNNNNNNNNTTTTTTTTTTTTTTTTTTTTTTTT	ATATTGGAATTCCGC	v32_384p03	D05
eMDRT0979	TATAGAATTCGCGGCCGCTCGCGATACAACAATTAACCGCGGNNNNNNNNTTTTTTTTTTTTTTTTTTTTTTTT	AACAATTAACCGCGG	v32_384p03	F05
eMDRT0980	TATAGAATTCGCGGCCGCTCGCGATACCCTAATCCTTATCTCNNNNNNNNTTTTTTTTTTTTTTTTTTTTTTTT	CCTAATCCTTATCTC	v32_384p03	H05
eMDRT0981	TATAGAATTCGCGGCCGCTCGCGATACCCACTGTTGCTTCCGNNNNNNNNTTTTTTTTTTTTTTTTTTTTTTTT	CCACTGTTGCTTCCG	v32_384p03	J05
eMDRT0982	TATAGAATTCGCGGCCGCTCGCGATACGCTGGCAGCCTGTAANNNNNNNNTTTTTTTTTTTTTTTTTTTTTTTT	GCTGGCAGCCTGTAA	v32_384p03	L05
eMDRT0983	TATAGAATTCGCGGCCGCTCGCGATACCTCAGGTTATTCCTGNNNNNNNNTTTTTTTTTTTTTTTTTTTTTTTT	CTCAGGTTATTCCTG	v32_384p03	N05
eMDRT0984	TATAGAATTCGCGGCCGCTCGCGATACACAGTACCGCCTTCCNNNNNNNNTTTTTTTTTTTTTTTTTTTTTTTT	ACAGTACCGCCTTCC	v32_384p03	P05
eMDRT0985	TATAGAATTCGCGGCCGCTCGCGATACTGAATGCGGTTGCGGNNNNNNNNTTTTTTTTTTTTTTTTTTTTTTTT	TGAATGCGGTTGCGG	v32_384p03	B07
eMDRT0986	TATAGAATTCGCGGCCGCTCGCGATACCACACTCCAATGTCCNNNNNNNNTTTTTTTTTTTTTTTTTTTTTTTT	CACACTCCAATGTCC	v32_384p03	D07
eMDRT0987	TATAGAATTCGCGGCCGCTCGCGATACTTCCAGCCAGCTTCCNNNNNNNNTTTTTTTTTTTTTTTTTTTTTTTT	TTCCAGCCAGCTTCC	v32_384p03	F07
eMDRT0988	TATAGAATTCGCGGCCGCTCGCGATACGAACGACCTACATAANNNNNNNNTTTTTTTTTTTTTTTTTTTTTTTT	GAACGACCTACATAA	v32_384p03	H07
eMDRT0989	TATAGAATTCGCGGCCGCTCGCGATACGACCTACGGATGTCCNNNNNNNNTTTTTTTTTTTTTTTTTTTTTTTT	GACCTACGGATGTCC	v32_384p03	J07
eMDRT0990	TATAGAATTCGCGGCCGCTCGCGATACTATATCGCAACCGTTNNNNNNNNTTTTTTTTTTTTTTTTTTTTTTTT	TATATCGCAACCGTT	v32_384p03	L07
eMDRT0991	TATAGAATTCGCGGCCGCTCGCGATACATAAGAGAGGCGCGGNNNNNNNNTTTTTTTTTTTTTTTTTTTTTTTT	ATAAGAGAGGCGCGG	v32_384p03	N07
eMDRT0992	TATAGAATTCGCGGCCGCTCGCGATACCGACCGGATCTTAGANNNNNNNNTTTTTTTTTTTTTTTTTTTTTTTT	CGACCGGATCTTAGA	v32_384p03	P07
eMDRT0993	TATAGAATTCGCGGCCGCTCGCGATACAGGTCAGTTCTCTAANNNNNNNNTTTTTTTTTTTTTTTTTTTTTTTT	AGGTCAGTTCTCTAA	v32_384p03	B09
eMDRT0994	TATAGAATTCGCGGCCGCTCGCGATACTTAGGACTTCTGCTANNNNNNNNTTTTTTTTTTTTTTTTTTTTTTTT	TTAGGACTTCTGCTA	v32_384p03	D09
eMDRT0995	TATAGAATTCGCGGCCGCTCGCGATACAACACACGAGGCGAANNNNNNNNTTTTTTTTTTTTTTTTTTTTTTTT	AACACACGAGGCGAA	v32_384p03	F09
eMDRT0996	TATAGAATTCGCGGCCGCTCGCGATACTTCCAGAGAACCTCTNNNNNNNNTTTTTTTTTTTTTTTTTTTTTTTT	TTCCAGAGAACCTCT	v32_384p03	H09
eMDRT0997	TATAGAATTCGCGGCCGCTCGCGATACTTACCTCTGTAGTCTNNNNNNNNTTTTTTTTTTTTTTTTTTTTTTTT	TTACCTCTGTAGTCT	v32_384p03	J09
eMDRT0998	TATAGAATTCGCGGCCGCTCGCGATACGATGCTTCTCCATAANNNNNNNNTTTTTTTTTTTTTTTTTTTTTTTT	GATGCTTCTCCATAA	v32_384p03	L09
eMDRT0999	TATAGAATTCGCGGCCGCTCGCGATACCACGGCACAATTCGGNNNNNNNNTTTTTTTTTTTTTTTTTTTTTTTT	CACGGCACAATTCGG	v32_384p03	N09
eMDRT1000	TATAGAATTCGCGGCCGCTCGCGATACGAACAATGTCGCCGGNNNNNNNNTTTTTTTTTTTTTTTTTTTTTTTT	GAACAATGTCGCCGG	v32_384p03	P09
eMDRT1001	TATAGAATTCGCGGCCGCTCGCGATACTCCACAGTTGACCGGNNNNNNNNTTTTTTTTTTTTTTTTTTTTTTTT	TCCACAGTTGACCGG	v32_384p03	B11
eMDRT1002	TATAGAATTCGCGGCCGCTCGCGATACATAGTACCTTCTTGGNNNNNNNNTTTTTTTTTTTTTTTTTTTTTTTT	ATAGTACCTTCTTGG	v32_384p03	D11
eMDRT1003	TATAGAATTCGCGGCCGCTCGCGATACATTGTTGTTATGCGGNNNNNNNNTTTTTTTTTTTTTTTTTTTTTTTT	ATTGTTGTTATGCGG	v32_384p03	F11
eMDRT1004	TATAGAATTCGCGGCCGCTCGCGATACGTTCCATTAACGGTTNNNNNNNNTTTTTTTTTTTTTTTTTTTTTTTT	GTTCCATTAACGGTT	v32_384p03	H11
eMDRT1005	TATAGAATTCGCGGCCGCTCGCGATACCTAAGGTGACTTGAANNNNNNNNTTTTTTTTTTTTTTTTTTTTTTTT	CTAAGGTGACTTGAA	v32_384p03	J11
eMDRT1006	TATAGAATTCGCGGCCGCTCGCGATACTAGACTTCGGTGTTGNNNNNNNNTTTTTTTTTTTTTTTTTTTTTTTT	TAGACTTCGGTGTTG	v32_384p03	L11
eMDRT1007	TATAGAATTCGCGGCCGCTCGCGATACAATCTCCACACCGCGNNNNNNNNTTTTTTTTTTTTTTTTTTTTTTTT	AATCTCCACACCGCG	v32_384p03	N11
eMDRT1008	TATAGAATTCGCGGCCGCTCGCGATACATCGCGGATCATTGGNNNNNNNNTTTTTTTTTTTTTTTTTTTTTTTT	ATCGCGGATCATTGG	v32_384p03	P11
eMDRT1009	TATAGAATTCGCGGCCGCTCGCGATACAGGAGTCCTAGCAGGNNNNNNNNTTTTTTTTTTTTTTTTTTTTTTTT	AGGAGTCCTAGCAGG	v32_384p03	B13
eMDRT1010	TATAGAATTCGCGGCCGCTCGCGATACTGAACCTGGTGAGAANNNNNNNNTTTTTTTTTTTTTTTTTTTTTTTT	TGAACCTGGTGAGAA	v32_384p03	D13
eMDRT1011	TATAGAATTCGCGGCCGCTCGCGATACCTCTGCGTTGACGAANNNNNNNNTTTTTTTTTTTTTTTTTTTTTTTT	CTCTGCGTTGACGAA	v32_384p03	F13
eMDRT1012	TATAGAATTCGCGGCCGCTCGCGATACTGACGGCTACCACTCNNNNNNNNTTTTTTTTTTTTTTTTTTTTTTTT	TGACGGCTACCACTC	v32_384p03	H13
eMDRT1013	TATAGAATTCGCGGCCGCTCGCGATACTGTTCAGCCTATCAANNNNNNNNTTTTTTTTTTTTTTTTTTTTTTTT	TGTTCAGCCTATCAA	v32_384p03	J13
eMDRT1014	TATAGAATTCGCGGCCGCTCGCGATACTATCCATACGGCGAANNNNNNNNTTTTTTTTTTTTTTTTTTTTTTTT	TATCCATACGGCGAA	v32_384p03	L13
eMDRT1015	TATAGAATTCGCGGCCGCTCGCGATACGCCAGAACGTCTTCCNNNNNNNNTTTTTTTTTTTTTTTTTTTTTTTT	GCCAGAACGTCTTCC	v32_384p03	N13
eMDRT1016	TATAGAATTCGCGGCCGCTCGCGATACTAAGTGTGCATGGTTNNNNNNNNTTTTTTTTTTTTTTTTTTTTTTTT	TAAGTGTGCATGGTT	v32_384p03	P13
eMDRT1017	TATAGAATTCGCGGCCGCTCGCGATACGGACATTGTCTTGAANNNNNNNNTTTTTTTTTTTTTTTTTTTTTTTT	GGACATTGTCTTGAA	v32_384p03	B15
eMDRT1018	TATAGAATTCGCGGCCGCTCGCGATACGGCAACTTCACCTGGNNNNNNNNTTTTTTTTTTTTTTTTTTTTTTTT	GGCAACTTCACCTGG	v32_384p03	D15
eMDRT1019	TATAGAATTCGCGGCCGCTCGCGATACGTAGGAGAATACGGANNNNNNNNTTTTTTTTTTTTTTTTTTTTTTTT	GTAGGAGAATACGGA	v32_384p03	F15
eMDRT1020	TATAGAATTCGCGGCCGCTCGCGATACAGGCAAGACACCGCTNNNNNNNNTTTTTTTTTTTTTTTTTTTTTTTT	AGGCAAGACACCGCT	v32_384p03	H15
eMDRT1021	TATAGAATTCGCGGCCGCTCGCGATACCCTCCTATCGTTCGGNNNNNNNNTTTTTTTTTTTTTTTTTTTTTTTT	CCTCCTATCGTTCGG	v32_384p03	J15
eMDRT1022	TATAGAATTCGCGGCCGCTCGCGATACGAGTCTGTCGTCTCCNNNNNNNNTTTTTTTTTTTTTTTTTTTTTTTT	GAGTCTGTCGTCTCC	v32_384p03	L15
eMDRT1023	TATAGAATTCGCGGCCGCTCGCGATACGTACACGTGCTCTGGNNNNNNNNTTTTTTTTTTTTTTTTTTTTTTTT	GTACACGTGCTCTGG	v32_384p03	N15
eMDRT1024	TATAGAATTCGCGGCCGCTCGCGATACGAGCGGTTCTGCCTTNNNNNNNNTTTTTTTTTTTTTTTTTTTTTTTT	GAGCGGTTCTGCCTT	v32_384p03	P15
eMDRT1025	TATAGAATTCGCGGCCGCTCGCGATACTTCCAGACTGGTGTTNNNNNNNNTTTTTTTTTTTTTTTTTTTTTTTT	TTCCAGACTGGTGTT	v32_384p03	B17
eMDRT1026	TATAGAATTCGCGGCCGCTCGCGATACCTCCATAAGTGCTAANNNNNNNNTTTTTTTTTTTTTTTTTTTTTTTT	CTCCATAAGTGCTAA	v32_384p03	D17
eMDRT1027	TATAGAATTCGCGGCCGCTCGCGATACAACGTGGAATATAGGNNNNNNNNTTTTTTTTTTTTTTTTTTTTTTTT	AACGTGGAATATAGG	v32_384p03	F17
eMDRT1028	TATAGAATTCGCGGCCGCTCGCGATACTATTAGCCGTGTTGGNNNNNNNNTTTTTTTTTTTTTTTTTTTTTTTT	TATTAGCCGTGTTGG	v32_384p03	H17
eMDRT1029	TATAGAATTCGCGGCCGCTCGCGATACATAGCCAGAACCTTCNNNNNNNNTTTTTTTTTTTTTTTTTTTTTTTT	ATAGCCAGAACCTTC	v32_384p03	J17
eMDRT1030	TATAGAATTCGCGGCCGCTCGCGATACTTACAAGAGGCCTCCNNNNNNNNTTTTTTTTTTTTTTTTTTTTTTTT	TTACAAGAGGCCTCC	v32_384p03	L17
eMDRT1031	TATAGAATTCGCGGCCGCTCGCGATACATTCTCCTGGTCTGANNNNNNNNTTTTTTTTTTTTTTTTTTTTTTTT	ATTCTCCTGGTCTGA	v32_384p03	N17
eMDRT1032	TATAGAATTCGCGGCCGCTCGCGATACGTCCGAATCTATGTTNNNNNNNNTTTTTTTTTTTTTTTTTTTTTTTT	GTCCGAATCTATGTT	v32_384p03	P17
eMDRT1033	TATAGAATTCGCGGCCGCTCGCGATACCCAGCTACCACTTGGNNNNNNNNTTTTTTTTTTTTTTTTTTTTTTTT	CCAGCTACCACTTGG	v32_384p03	B19
eMDRT1034	TATAGAATTCGCGGCCGCTCGCGATACCGCATGTCAATGCGGNNNNNNNNTTTTTTTTTTTTTTTTTTTTTTTT	CGCATGTCAATGCGG	v32_384p03	D19
eMDRT1035	TATAGAATTCGCGGCCGCTCGCGATACACTTACTTCCTTCTCNNNNNNNNTTTTTTTTTTTTTTTTTTTTTTTT	ACTTACTTCCTTCTC	v32_384p03	F19
eMDRT1036	TATAGAATTCGCGGCCGCTCGCGATACTCGGCGTAATAAGAANNNNNNNNTTTTTTTTTTTTTTTTTTTTTTTT	TCGGCGTAATAAGAA	v32_384p03	H19
eMDRT1037	TATAGAATTCGCGGCCGCTCGCGATACAACAGATGACTAGGANNNNNNNNTTTTTTTTTTTTTTTTTTTTTTTT	AACAGATGACTAGGA	v32_384p03	J19
eMDRT1038	TATAGAATTCGCGGCCGCTCGCGATACATTCCACGGATCCGGNNNNNNNNTTTTTTTTTTTTTTTTTTTTTTTT	ATTCCACGGATCCGG	v32_384p03	L19
eMDRT1039	TATAGAATTCGCGGCCGCTCGCGATACCTTCGTATGTACACCNNNNNNNNTTTTTTTTTTTTTTTTTTTTTTTT	CTTCGTATGTACACC	v32_384p03	N19
eMDRT1040	TATAGAATTCGCGGCCGCTCGCGATACTCCAGAGCTCGGTCANNNNNNNNTTTTTTTTTTTTTTTTTTTTTTTT	TCCAGAGCTCGGTCA	v32_384p03	P19
eMDRT1041	TATAGAATTCGCGGCCGCTCGCGATACGGTGGATCGTTGGAANNNNNNNNTTTTTTTTTTTTTTTTTTTTTTTT	GGTGGATCGTTGGAA	v32_384p03	B21
eMDRT1042	TATAGAATTCGCGGCCGCTCGCGATACATTCAAGGTATGCCANNNNNNNNTTTTTTTTTTTTTTTTTTTTTTTT	ATTCAAGGTATGCCA	v32_384p03	D21
eMDRT1043	TATAGAATTCGCGGCCGCTCGCGATACGGTGAAGTGATATGANNNNNNNNTTTTTTTTTTTTTTTTTTTTTTTT	GGTGAAGTGATATGA	v32_384p03	F21
eMDRT1044	TATAGAATTCGCGGCCGCTCGCGATACGCGCCAAGGTATCTTNNNNNNNNTTTTTTTTTTTTTTTTTTTTTTTT	GCGCCAAGGTATCTT	v32_384p03	H21
eMDRT1045	TATAGAATTCGCGGCCGCTCGCGATACATTACAGTAACGCTGNNNNNNNNTTTTTTTTTTTTTTTTTTTTTTTT	ATTACAGTAACGCTG	v32_384p03	J21
eMDRT1046	TATAGAATTCGCGGCCGCTCGCGATACCAGACTGGTCCTTGGNNNNNNNNTTTTTTTTTTTTTTTTTTTTTTTT	CAGACTGGTCCTTGG	v32_384p03	L21
eMDRT1047	TATAGAATTCGCGGCCGCTCGCGATACTACGCCACGATCTGGNNNNNNNNTTTTTTTTTTTTTTTTTTTTTTTT	TACGCCACGATCTGG	v32_384p03	N21
eMDRT1048	TATAGAATTCGCGGCCGCTCGCGATACAGCGCGTTGCAGCAANNNNNNNNTTTTTTTTTTTTTTTTTTTTTTTT	AGCGCGTTGCAGCAA	v32_384p03	P21
eMDRT1049	TATAGAATTCGCGGCCGCTCGCGATACTCGCCTACGTACACCNNNNNNNNTTTTTTTTTTTTTTTTTTTTTTTT	TCGCCTACGTACACC	v32_384p03	B23
eMDRT1050	TATAGAATTCGCGGCCGCTCGCGATACGAATGGTTCTTCCGGNNNNNNNNTTTTTTTTTTTTTTTTTTTTTTTT	GAATGGTTCTTCCGG	v32_384p03	D23
eMDRT1051	TATAGAATTCGCGGCCGCTCGCGATACTTCAACCGTAGCTGANNNNNNNNTTTTTTTTTTTTTTTTTTTTTTTT	TTCAACCGTAGCTGA	v32_384p03	F23
eMDRT1052	TATAGAATTCGCGGCCGCTCGCGATACGCGAAGGTTATGCCGNNNNNNNNTTTTTTTTTTTTTTTTTTTTTTTT	GCGAAGGTTATGCCG	v32_384p03	H23
eMDRT1053	TATAGAATTCGCGGCCGCTCGCGATACGTATGCCACTGTCGGNNNNNNNNTTTTTTTTTTTTTTTTTTTTTTTT	GTATGCCACTGTCGG	v32_384p03	J23
eMDRT1054	TATAGAATTCGCGGCCGCTCGCGATACCAAGAGGTTATGGTTNNNNNNNNTTTTTTTTTTTTTTTTTTTTTTTT	CAAGAGGTTATGGTT	v32_384p03	L23
eMDRT1055	TATAGAATTCGCGGCCGCTCGCGATACGGTCGTCCGCTTGAANNNNNNNNTTTTTTTTTTTTTTTTTTTTTTTT	GGTCGTCCGCTTGAA	v32_384p03	N23
eMDRT1056	TATAGAATTCGCGGCCGCTCGCGATACCTCGAGAGACTATCCNNNNNNNNTTTTTTTTTTTTTTTTTTTTTTTT	CTCGAGAGACTATCC	v32_384p03	P23
eMDRT1057	TATAGAATTCGCGGCCGCTCGCGATACCAAGTTCTGTCGCGGNNNNNNNNTTTTTTTTTTTTTTTTTTTTTTTT	CAAGTTCTGTCGCGG	v32_384p03	B02
eMDRT1058	TATAGAATTCGCGGCCGCTCGCGATACGGTTCAAGGATTAGGNNNNNNNNTTTTTTTTTTTTTTTTTTTTTTTT	GGTTCAAGGATTAGG	v32_384p03	D02
eMDRT1059	TATAGAATTCGCGGCCGCTCGCGATACGAGAGGAGCTACTGGNNNNNNNNTTTTTTTTTTTTTTTTTTTTTTTT	GAGAGGAGCTACTGG	v32_384p03	F02
eMDRT1060	TATAGAATTCGCGGCCGCTCGCGATACTGCATTCCTTCGGAANNNNNNNNTTTTTTTTTTTTTTTTTTTTTTTT	TGCATTCCTTCGGAA	v32_384p03	H02
eMDRT1061	TATAGAATTCGCGGCCGCTCGCGATACAATGGACCGGCTGAANNNNNNNNTTTTTTTTTTTTTTTTTTTTTTTT	AATGGACCGGCTGAA	v32_384p03	J02
eMDRT1062	TATAGAATTCGCGGCCGCTCGCGATACACATAATACGCTTGGNNNNNNNNTTTTTTTTTTTTTTTTTTTTTTTT	ACATAATACGCTTGG	v32_384p03	L02
eMDRT1063	TATAGAATTCGCGGCCGCTCGCGATACTACGAACTCTCCTTGNNNNNNNNTTTTTTTTTTTTTTTTTTTTTTTT	TACGAACTCTCCTTG	v32_384p03	N02
eMDRT1064	TATAGAATTCGCGGCCGCTCGCGATACAGGCAATATTCCTTCNNNNNNNNTTTTTTTTTTTTTTTTTTTTTTTT	AGGCAATATTCCTTC	v32_384p03	P02
eMDRT1065	TATAGAATTCGCGGCCGCTCGCGATACTCCGATTAATACTGGNNNNNNNNTTTTTTTTTTTTTTTTTTTTTTTT	TCCGATTAATACTGG	v32_384p03	B04
eMDRT1066	TATAGAATTCGCGGCCGCTCGCGATACCATGTAACTGGTCTGNNNNNNNNTTTTTTTTTTTTTTTTTTTTTTTT	CATGTAACTGGTCTG	v32_384p03	D04
eMDRT1067	TATAGAATTCGCGGCCGCTCGCGATACTTGTCCTTCCATGGANNNNNNNNTTTTTTTTTTTTTTTTTTTTTTTT	TTGTCCTTCCATGGA	v32_384p03	F04
eMDRT1068	TATAGAATTCGCGGCCGCTCGCGATACCTTACGGTTCTGTTCNNNNNNNNTTTTTTTTTTTTTTTTTTTTTTTT	CTTACGGTTCTGTTC	v32_384p03	H04
eMDRT1069	TATAGAATTCGCGGCCGCTCGCGATACTTAACCTCGGCGTGGNNNNNNNNTTTTTTTTTTTTTTTTTTTTTTTT	TTAACCTCGGCGTGG	v32_384p03	J04
eMDRT1070	TATAGAATTCGCGGCCGCTCGCGATACCGGACTCGACCACTTNNNNNNNNTTTTTTTTTTTTTTTTTTTTTTTT	CGGACTCGACCACTT	v32_384p03	L04
eMDRT1071	TATAGAATTCGCGGCCGCTCGCGATACTGGTTGGCCGTGGAANNNNNNNNTTTTTTTTTTTTTTTTTTTTTTTT	TGGTTGGCCGTGGAA	v32_384p03	N04
eMDRT1072	TATAGAATTCGCGGCCGCTCGCGATACGCCTGTTATCAGGTTNNNNNNNNTTTTTTTTTTTTTTTTTTTTTTTT	GCCTGTTATCAGGTT	v32_384p03	P04
eMDRT1073	TATAGAATTCGCGGCCGCTCGCGATACTACTGGTATTGGCAANNNNNNNNTTTTTTTTTTTTTTTTTTTTTTTT	TACTGGTATTGGCAA	v32_384p03	B06
eMDRT1074	TATAGAATTCGCGGCCGCTCGCGATACCTCCGACAGGCATAANNNNNNNNTTTTTTTTTTTTTTTTTTTTTTTT	CTCCGACAGGCATAA	v32_384p03	D06
eMDRT1075	TATAGAATTCGCGGCCGCTCGCGATACACGAAGATCACGCGGNNNNNNNNTTTTTTTTTTTTTTTTTTTTTTTT	ACGAAGATCACGCGG	v32_384p03	F06
eMDRT1076	TATAGAATTCGCGGCCGCTCGCGATACCATAACGAATGGCGGNNNNNNNNTTTTTTTTTTTTTTTTTTTTTTTT	CATAACGAATGGCGG	v32_384p03	H06
eMDRT1077	TATAGAATTCGCGGCCGCTCGCGATACGGAATGTTATTGTGGNNNNNNNNTTTTTTTTTTTTTTTTTTTTTTTT	GGAATGTTATTGTGG	v32_384p03	J06
eMDRT1078	TATAGAATTCGCGGCCGCTCGCGATACAGGCGGCACCTAGAANNNNNNNNTTTTTTTTTTTTTTTTTTTTTTTT	AGGCGGCACCTAGAA	v32_384p03	L06
eMDRT1079	TATAGAATTCGCGGCCGCTCGCGATACACGGAATTACTATGCNNNNNNNNTTTTTTTTTTTTTTTTTTTTTTTT	ACGGAATTACTATGC	v32_384p03	N06
eMDRT1080	TATAGAATTCGCGGCCGCTCGCGATACCACGAAGCGGAGCTTNNNNNNNNTTTTTTTTTTTTTTTTTTTTTTTT	CACGAAGCGGAGCTT	v32_384p03	P06
eMDRT1081	TATAGAATTCGCGGCCGCTCGCGATACTCCAGTGCATCCTCCNNNNNNNNTTTTTTTTTTTTTTTTTTTTTTTT	TCCAGTGCATCCTCC	v32_384p03	B08
eMDRT1082	TATAGAATTCGCGGCCGCTCGCGATACGACCTGTAGTATCTTNNNNNNNNTTTTTTTTTTTTTTTTTTTTTTTT	GACCTGTAGTATCTT	v32_384p03	D08
eMDRT1083	TATAGAATTCGCGGCCGCTCGCGATACCGATAAGGAGTCCGGNNNNNNNNTTTTTTTTTTTTTTTTTTTTTTTT	CGATAAGGAGTCCGG	v32_384p03	F08
eMDRT1084	TATAGAATTCGCGGCCGCTCGCGATACTGCCAATAGTAGTGANNNNNNNNTTTTTTTTTTTTTTTTTTTTTTTT	TGCCAATAGTAGTGA	v32_384p03	H08
eMDRT1085	TATAGAATTCGCGGCCGCTCGCGATACCGACTTGTCATTACANNNNNNNNTTTTTTTTTTTTTTTTTTTTTTTT	CGACTTGTCATTACA	v32_384p03	J08
eMDRT1086	TATAGAATTCGCGGCCGCTCGCGATACCTTAATAGAGACTGGNNNNNNNNTTTTTTTTTTTTTTTTTTTTTTTT	CTTAATAGAGACTGG	v32_384p03	L08
eMDRT1087	TATAGAATTCGCGGCCGCTCGCGATACGCAACCGAGTACTGGNNNNNNNNTTTTTTTTTTTTTTTTTTTTTTTT	GCAACCGAGTACTGG	v32_384p03	N08
eMDRT1088	TATAGAATTCGCGGCCGCTCGCGATACAACATTGGCGGCCAANNNNNNNNTTTTTTTTTTTTTTTTTTTTTTTT	AACATTGGCGGCCAA	v32_384p03	P08
eMDRT1089	TATAGAATTCGCGGCCGCTCGCGATACCGATTCTTGCTTAGANNNNNNNNTTTTTTTTTTTTTTTTTTTTTTTT	CGATTCTTGCTTAGA	v32_384p03	B10
eMDRT1090	TATAGAATTCGCGGCCGCTCGCGATACGAACATGCAACATACNNNNNNNNTTTTTTTTTTTTTTTTTTTTTTTT	GAACATGCAACATAC	v32_384p03	D10
eMDRT1091	TATAGAATTCGCGGCCGCTCGCGATACGTCCGTGGTGATTCTNNNNNNNNTTTTTTTTTTTTTTTTTTTTTTTT	GTCCGTGGTGATTCT	v32_384p03	F10
eMDRT1092	TATAGAATTCGCGGCCGCTCGCGATACCCTTCCAACTTCCGGNNNNNNNNTTTTTTTTTTTTTTTTTTTTTTTT	CCTTCCAACTTCCGG	v32_384p03	H10
eMDRT1093	TATAGAATTCGCGGCCGCTCGCGATACGCCTCATGGTTGTCGNNNNNNNNTTTTTTTTTTTTTTTTTTTTTTTT	GCCTCATGGTTGTCG	v32_384p03	J10
eMDRT1094	TATAGAATTCGCGGCCGCTCGCGATACTTGGCGATAACCTGGNNNNNNNNTTTTTTTTTTTTTTTTTTTTTTTT	TTGGCGATAACCTGG	v32_384p03	L10
eMDRT1095	TATAGAATTCGCGGCCGCTCGCGATACGTCTTAGGCTCCTGGNNNNNNNNTTTTTTTTTTTTTTTTTTTTTTTT	GTCTTAGGCTCCTGG	v32_384p03	N10
eMDRT1096	TATAGAATTCGCGGCCGCTCGCGATACGTCTGACACCTTGAANNNNNNNNTTTTTTTTTTTTTTTTTTTTTTTT	GTCTGACACCTTGAA	v32_384p03	P10
eMDRT1097	TATAGAATTCGCGGCCGCTCGCGATACTTACTCCTTGCCTGCNNNNNNNNTTTTTTTTTTTTTTTTTTTTTTTT	TTACTCCTTGCCTGC	v32_384p03	B12
eMDRT1098	TATAGAATTCGCGGCCGCTCGCGATACCGAGGAATTATCGGANNNNNNNNTTTTTTTTTTTTTTTTTTTTTTTT	CGAGGAATTATCGGA	v32_384p03	D12
eMDRT1099	TATAGAATTCGCGGCCGCTCGCGATACTAACATTCGATCAGGNNNNNNNNTTTTTTTTTTTTTTTTTTTTTTTT	TAACATTCGATCAGG	v32_384p03	F12
eMDRT1100	TATAGAATTCGCGGCCGCTCGCGATACGGTATGTTGACCTCANNNNNNNNTTTTTTTTTTTTTTTTTTTTTTTT	GGTATGTTGACCTCA	v32_384p03	H12
eMDRT1101	TATAGAATTCGCGGCCGCTCGCGATACGAGCAATATCTCTGTNNNNNNNNTTTTTTTTTTTTTTTTTTTTTTTT	GAGCAATATCTCTGT	v32_384p03	J12
eMDRT1102	TATAGAATTCGCGGCCGCTCGCGATACCAAGTATTCCGTTGGNNNNNNNNTTTTTTTTTTTTTTTTTTTTTTTT	CAAGTATTCCGTTGG	v32_384p03	L12
eMDRT1103	TATAGAATTCGCGGCCGCTCGCGATACAAGCCGCTGATCCAANNNNNNNNTTTTTTTTTTTTTTTTTTTTTTTT	AAGCCGCTGATCCAA	v32_384p03	N12
eMDRT1104	TATAGAATTCGCGGCCGCTCGCGATACCGTTGGTTATATTCGNNNNNNNNTTTTTTTTTTTTTTTTTTTTTTTT	CGTTGGTTATATTCG	v32_384p03	P12
eMDRT1105	TATAGAATTCGCGGCCGCTCGCGATACCTGGTGAACGGTGTTNNNNNNNNTTTTTTTTTTTTTTTTTTTTTTTT	CTGGTGAACGGTGTT	v32_384p03	B14
eMDRT1106	TATAGAATTCGCGGCCGCTCGCGATACGAATACGGAAGGCGGNNNNNNNNTTTTTTTTTTTTTTTTTTTTTTTT	GAATACGGAAGGCGG	v32_384p03	D14
eMDRT1107	TATAGAATTCGCGGCCGCTCGCGATACTGCTGCCACTATAGGNNNNNNNNTTTTTTTTTTTTTTTTTTTTTTTT	TGCTGCCACTATAGG	v32_384p03	F14
eMDRT1108	TATAGAATTCGCGGCCGCTCGCGATACGCATGAGGCGTGTGTNNNNNNNNTTTTTTTTTTTTTTTTTTTTTTTT	GCATGAGGCGTGTGT	v32_384p03	H14
eMDRT1109	TATAGAATTCGCGGCCGCTCGCGATACGTATAAGAGGTCGAANNNNNNNNTTTTTTTTTTTTTTTTTTTTTTTT	GTATAAGAGGTCGAA	v32_384p03	J14
eMDRT1110	TATAGAATTCGCGGCCGCTCGCGATACAACCGGCCGATAGAANNNNNNNNTTTTTTTTTTTTTTTTTTTTTTTT	AACCGGCCGATAGAA	v32_384p03	L14
eMDRT1111	TATAGAATTCGCGGCCGCTCGCGATACCCGTGATCCACTCTCNNNNNNNNTTTTTTTTTTTTTTTTTTTTTTTT	CCGTGATCCACTCTC	v32_384p03	N14
eMDRT1112	TATAGAATTCGCGGCCGCTCGCGATACAATCTGCTCCGCTGGNNNNNNNNTTTTTTTTTTTTTTTTTTTTTTTT	AATCTGCTCCGCTGG	v32_384p03	P14
eMDRT1113	TATAGAATTCGCGGCCGCTCGCGATACCTGGAATCCGCTTCCNNNNNNNNTTTTTTTTTTTTTTTTTTTTTTTT	CTGGAATCCGCTTCC	v32_384p03	B16
eMDRT1114	TATAGAATTCGCGGCCGCTCGCGATACACAACCATACTCCAANNNNNNNNTTTTTTTTTTTTTTTTTTTTTTTT	ACAACCATACTCCAA	v32_384p03	D16
eMDRT1115	TATAGAATTCGCGGCCGCTCGCGATACACCGAGAGACCTTGGNNNNNNNNTTTTTTTTTTTTTTTTTTTTTTTT	ACCGAGAGACCTTGG	v32_384p03	F16
eMDRT1116	TATAGAATTCGCGGCCGCTCGCGATACCGGTTGTTAATCAGANNNNNNNNTTTTTTTTTTTTTTTTTTTTTTTT	CGGTTGTTAATCAGA	v32_384p03	H16
eMDRT1117	TATAGAATTCGCGGCCGCTCGCGATACGTCTTGTCAGACTGGNNNNNNNNTTTTTTTTTTTTTTTTTTTTTTTT	GTCTTGTCAGACTGG	v32_384p03	J16
eMDRT1118	TATAGAATTCGCGGCCGCTCGCGATACCGCTTGAATGTAGCANNNNNNNNTTTTTTTTTTTTTTTTTTTTTTTT	CGCTTGAATGTAGCA	v32_384p03	L16
eMDRT1119	TATAGAATTCGCGGCCGCTCGCGATACGAGCTATTGCTTCTCNNNNNNNNTTTTTTTTTTTTTTTTTTTTTTTT	GAGCTATTGCTTCTC	v32_384p03	N16
eMDRT1120	TATAGAATTCGCGGCCGCTCGCGATACACCTTGACGACCTCANNNNNNNNTTTTTTTTTTTTTTTTTTTTTTTT	ACCTTGACGACCTCA	v32_384p03	P16
eMDRT1121	TATAGAATTCGCGGCCGCTCGCGATACAGGATCCGGCGTGTTNNNNNNNNTTTTTTTTTTTTTTTTTTTTTTTT	AGGATCCGGCGTGTT	v32_384p03	B18
eMDRT1122	TATAGAATTCGCGGCCGCTCGCGATACGACAAGAGCCGAGAANNNNNNNNTTTTTTTTTTTTTTTTTTTTTTTT	GACAAGAGCCGAGAA	v32_384p03	D18
eMDRT1123	TATAGAATTCGCGGCCGCTCGCGATACTCTGCCGATGATTCCNNNNNNNNTTTTTTTTTTTTTTTTTTTTTTTT	TCTGCCGATGATTCC	v32_384p03	F18
eMDRT1124	TATAGAATTCGCGGCCGCTCGCGATACCAAGAACAGCACCAANNNNNNNNTTTTTTTTTTTTTTTTTTTTTTTT	CAAGAACAGCACCAA	v32_384p03	H18
eMDRT1125	TATAGAATTCGCGGCCGCTCGCGATACCAACTCTCATCGGAANNNNNNNNTTTTTTTTTTTTTTTTTTTTTTTT	CAACTCTCATCGGAA	v32_384p03	J18
eMDRT1126	TATAGAATTCGCGGCCGCTCGCGATACCGCTAATAGCGCCACNNNNNNNNTTTTTTTTTTTTTTTTTTTTTTTT	CGCTAATAGCGCCAC	v32_384p03	L18
eMDRT1127	TATAGAATTCGCGGCCGCTCGCGATACGTCCTCTAATGCCGGNNNNNNNNTTTTTTTTTTTTTTTTTTTTTTTT	GTCCTCTAATGCCGG	v32_384p03	N18
eMDRT1128	TATAGAATTCGCGGCCGCTCGCGATACGAGGACTGAATGTAANNNNNNNNTTTTTTTTTTTTTTTTTTTTTTTT	GAGGACTGAATGTAA	v32_384p03	P18
eMDRT1129	TATAGAATTCGCGGCCGCTCGCGATACGTTAACTTACTTCGGNNNNNNNNTTTTTTTTTTTTTTTTTTTTTTTT	GTTAACTTACTTCGG	v32_384p03	B20
eMDRT1130	TATAGAATTCGCGGCCGCTCGCGATACTCACCTTCCGATCGTNNNNNNNNTTTTTTTTTTTTTTTTTTTTTTTT	TCACCTTCCGATCGT	v32_384p03	D20
eMDRT1131	TATAGAATTCGCGGCCGCTCGCGATACGATAGTAGTGCACAANNNNNNNNTTTTTTTTTTTTTTTTTTTTTTTT	GATAGTAGTGCACAA	v32_384p03	F20
eMDRT1132	TATAGAATTCGCGGCCGCTCGCGATACGTCTCGCTAATTCTTNNNNNNNNTTTTTTTTTTTTTTTTTTTTTTTT	GTCTCGCTAATTCTT	v32_384p03	H20
eMDRT1133	TATAGAATTCGCGGCCGCTCGCGATACTCTCCTGTACCTCGGNNNNNNNNTTTTTTTTTTTTTTTTTTTTTTTT	TCTCCTGTACCTCGG	v32_384p03	J20
eMDRT1134	TATAGAATTCGCGGCCGCTCGCGATACCTAGAGCGATGATTANNNNNNNNTTTTTTTTTTTTTTTTTTTTTTTT	CTAGAGCGATGATTA	v32_384p03	L20
eMDRT1135	TATAGAATTCGCGGCCGCTCGCGATACTCCACGCGTTGAGAANNNNNNNNTTTTTTTTTTTTTTTTTTTTTTTT	TCCACGCGTTGAGAA	v32_384p03	N20
eMDRT1136	TATAGAATTCGCGGCCGCTCGCGATACATGGCCTGTAGGCCTNNNNNNNNTTTTTTTTTTTTTTTTTTTTTTTT	ATGGCCTGTAGGCCT	v32_384p03	P20
eMDRT1137	TATAGAATTCGCGGCCGCTCGCGATACGATACATACCAGAGGNNNNNNNNTTTTTTTTTTTTTTTTTTTTTTTT	GATACATACCAGAGG	v32_384p03	B22
eMDRT1138	TATAGAATTCGCGGCCGCTCGCGATACCCAGTAGGTTCTCCGNNNNNNNNTTTTTTTTTTTTTTTTTTTTTTTT	CCAGTAGGTTCTCCG	v32_384p03	D22
eMDRT1139	TATAGAATTCGCGGCCGCTCGCGATACCATAGGTTAACGCGGNNNNNNNNTTTTTTTTTTTTTTTTTTTTTTTT	CATAGGTTAACGCGG	v32_384p03	F22
eMDRT1140	TATAGAATTCGCGGCCGCTCGCGATACGTGACCGCTAGTTCCNNNNNNNNTTTTTTTTTTTTTTTTTTTTTTTT	GTGACCGCTAGTTCC	v32_384p03	H22
eMDRT1141	TATAGAATTCGCGGCCGCTCGCGATACTGACAGTCGACATTANNNNNNNNTTTTTTTTTTTTTTTTTTTTTTTT	TGACAGTCGACATTA	v32_384p03	J22
eMDRT1142	TATAGAATTCGCGGCCGCTCGCGATACCGCTATTGCACTATTNNNNNNNNTTTTTTTTTTTTTTTTTTTTTTTT	CGCTATTGCACTATT	v32_384p03	L22
eMDRT1143	TATAGAATTCGCGGCCGCTCGCGATACACCGACACCATATGANNNNNNNNTTTTTTTTTTTTTTTTTTTTTTTT	ACCGACACCATATGA	v32_384p03	N22
eMDRT1144	TATAGAATTCGCGGCCGCTCGCGATACAGCCGATCGATCCTGNNNNNNNNTTTTTTTTTTTTTTTTTTTTTTTT	AGCCGATCGATCCTG	v32_384p03	P22
eMDRT1145	TATAGAATTCGCGGCCGCTCGCGATACCCTGTTCATTCCAGANNNNNNNNTTTTTTTTTTTTTTTTTTTTTTTT	CCTGTTCATTCCAGA	v32_384p03	B24
eMDRT1146	TATAGAATTCGCGGCCGCTCGCGATACGCAAGTTCAAGAGAANNNNNNNNTTTTTTTTTTTTTTTTTTTTTTTT	GCAAGTTCAAGAGAA	v32_384p03	D24
eMDRT1147	TATAGAATTCGCGGCCGCTCGCGATACACATGAGCCACTCGGNNNNNNNNTTTTTTTTTTTTTTTTTTTTTTTT	ACATGAGCCACTCGG	v32_384p03	F24
eMDRT1148	TATAGAATTCGCGGCCGCTCGCGATACAATCTAGTAGCTTCCNNNNNNNNTTTTTTTTTTTTTTTTTTTTTTTT	AATCTAGTAGCTTCC	v32_384p03	H24
eMDRT1149	TATAGAATTCGCGGCCGCTCGCGATACGCCAACGGTATTCGGNNNNNNNNTTTTTTTTTTTTTTTTTTTTTTTT	GCCAACGGTATTCGG	v32_384p03	J24
eMDRT1150	TATAGAATTCGCGGCCGCTCGCGATACACAATCGCATTCTGGNNNNNNNNTTTTTTTTTTTTTTTTTTTTTTTT	ACAATCGCATTCTGG	v32_384p03	L24
eMDRT1151	TATAGAATTCGCGGCCGCTCGCGATACTGATTGCAAGCTTGTNNNNNNNNTTTTTTTTTTTTTTTTTTTTTTTT	TGATTGCAAGCTTGT	v32_384p03	N24
eMDRT1152	TATAGAATTCGCGGCCGCTCGCGATACTGCTTCCAACTCCAANNNNNNNNTTTTTTTTTTTTTTTTTTTTTTTT	TGCTTCCAACTCCAA	v32_384p03	P24
eMDRT1153	TATAGAATTCGCGGCCGCTCGCGATACAATCGATCTAACTGGNNNNNNNNTTTTTTTTTTTTTTTTTTTTTTTT	AATCGATCTAACTGG	v32_384p04	A01
eMDRT1154	TATAGAATTCGCGGCCGCTCGCGATACGGCGTGGTTACCTCTNNNNNNNNTTTTTTTTTTTTTTTTTTTTTTTT	GGCGTGGTTACCTCT	v32_384p04	C01
eMDRT1155	TATAGAATTCGCGGCCGCTCGCGATACATGAACAGCATCCGGNNNNNNNNTTTTTTTTTTTTTTTTTTTTTTTT	ATGAACAGCATCCGG	v32_384p04	E01
eMDRT1156	TATAGAATTCGCGGCCGCTCGCGATACTCATTCTTAAGCCTGNNNNNNNNTTTTTTTTTTTTTTTTTTTTTTTT	TCATTCTTAAGCCTG	v32_384p04	G01
eMDRT1157	TATAGAATTCGCGGCCGCTCGCGATACAAGTCACGACAAGAANNNNNNNNTTTTTTTTTTTTTTTTTTTTTTTT	AAGTCACGACAAGAA	v32_384p04	I01
eMDRT1158	TATAGAATTCGCGGCCGCTCGCGATACTCTAGAAGACACCGGNNNNNNNNTTTTTTTTTTTTTTTTTTTTTTTT	TCTAGAAGACACCGG	v32_384p04	K01
eMDRT1159	TATAGAATTCGCGGCCGCTCGCGATACGGCGTTGCGTAGTGANNNNNNNNTTTTTTTTTTTTTTTTTTTTTTTT	GGCGTTGCGTAGTGA	v32_384p04	M01
eMDRT1160	TATAGAATTCGCGGCCGCTCGCGATACTATGCCTGCTCCTCCNNNNNNNNTTTTTTTTTTTTTTTTTTTTTTTT	TATGCCTGCTCCTCC	v32_384p04	O01
eMDRT1161	TATAGAATTCGCGGCCGCTCGCGATACAAGGCACACTCTTAANNNNNNNNTTTTTTTTTTTTTTTTTTTTTTTT	AAGGCACACTCTTAA	v32_384p04	A03
eMDRT1162	TATAGAATTCGCGGCCGCTCGCGATACGGTACCAGAACATCCNNNNNNNNTTTTTTTTTTTTTTTTTTTTTTTT	GGTACCAGAACATCC	v32_384p04	C03
eMDRT1163	TATAGAATTCGCGGCCGCTCGCGATACCTCCATTGTGGTCGGNNNNNNNNTTTTTTTTTTTTTTTTTTTTTTTT	CTCCATTGTGGTCGG	v32_384p04	E03
eMDRT1164	TATAGAATTCGCGGCCGCTCGCGATACATTGCACCGTAAGAANNNNNNNNTTTTTTTTTTTTTTTTTTTTTTTT	ATTGCACCGTAAGAA	v32_384p04	G03
eMDRT1165	TATAGAATTCGCGGCCGCTCGCGATACAGATATGCCGTTAGANNNNNNNNTTTTTTTTTTTTTTTTTTTTTTTT	AGATATGCCGTTAGA	v32_384p04	I03
eMDRT1166	TATAGAATTCGCGGCCGCTCGCGATACAGGTATTGTACTTCGNNNNNNNNTTTTTTTTTTTTTTTTTTTTTTTT	AGGTATTGTACTTCG	v32_384p04	K03
eMDRT1167	TATAGAATTCGCGGCCGCTCGCGATACCATAACTTCCTCGAANNNNNNNNTTTTTTTTTTTTTTTTTTTTTTTT	CATAACTTCCTCGAA	v32_384p04	M03
eMDRT1168	TATAGAATTCGCGGCCGCTCGCGATACACTAATTCGCTCACANNNNNNNNTTTTTTTTTTTTTTTTTTTTTTTT	ACTAATTCGCTCACA	v32_384p04	O03
eMDRT1169	TATAGAATTCGCGGCCGCTCGCGATACTAGCGCTGCCACCAANNNNNNNNTTTTTTTTTTTTTTTTTTTTTTTT	TAGCGCTGCCACCAA	v32_384p04	A05
eMDRT1170	TATAGAATTCGCGGCCGCTCGCGATACATATAGCAGAGCGAANNNNNNNNTTTTTTTTTTTTTTTTTTTTTTTT	ATATAGCAGAGCGAA	v32_384p04	C05
eMDRT1171	TATAGAATTCGCGGCCGCTCGCGATACGATTGCGCAGTCTGCNNNNNNNNTTTTTTTTTTTTTTTTTTTTTTTT	GATTGCGCAGTCTGC	v32_384p04	E05
eMDRT1172	TATAGAATTCGCGGCCGCTCGCGATACAAGAATAGGCGGCGGNNNNNNNNTTTTTTTTTTTTTTTTTTTTTTTT	AAGAATAGGCGGCGG	v32_384p04	G05
eMDRT1173	TATAGAATTCGCGGCCGCTCGCGATACGAACCACCGATTCTGNNNNNNNNTTTTTTTTTTTTTTTTTTTTTTTT	GAACCACCGATTCTG	v32_384p04	I05
eMDRT1174	TATAGAATTCGCGGCCGCTCGCGATACTGTCGTTCAAGTCGGNNNNNNNNTTTTTTTTTTTTTTTTTTTTTTTT	TGTCGTTCAAGTCGG	v32_384p04	K05
eMDRT1175	TATAGAATTCGCGGCCGCTCGCGATACAGACGACTGTTCTGGNNNNNNNNTTTTTTTTTTTTTTTTTTTTTTTT	AGACGACTGTTCTGG	v32_384p04	M05
eMDRT1176	TATAGAATTCGCGGCCGCTCGCGATACCGTGGAGGAACTTCTNNNNNNNNTTTTTTTTTTTTTTTTTTTTTTTT	CGTGGAGGAACTTCT	v32_384p04	O05
eMDRT1177	TATAGAATTCGCGGCCGCTCGCGATACTCGAGAGATAGAGAANNNNNNNNTTTTTTTTTTTTTTTTTTTTTTTT	TCGAGAGATAGAGAA	v32_384p04	A07
eMDRT1178	TATAGAATTCGCGGCCGCTCGCGATACGGAAGTACACGCCTCNNNNNNNNTTTTTTTTTTTTTTTTTTTTTTTT	GGAAGTACACGCCTC	v32_384p04	C07
eMDRT1179	TATAGAATTCGCGGCCGCTCGCGATACTACTCAGTGGAAGAANNNNNNNNTTTTTTTTTTTTTTTTTTTTTTTT	TACTCAGTGGAAGAA	v32_384p04	E07
eMDRT1180	TATAGAATTCGCGGCCGCTCGCGATACCTAGGAGATTGTTCCNNNNNNNNTTTTTTTTTTTTTTTTTTTTTTTT	CTAGGAGATTGTTCC	v32_384p04	G07
eMDRT1181	TATAGAATTCGCGGCCGCTCGCGATACTCTGGCACCGATTGGNNNNNNNNTTTTTTTTTTTTTTTTTTTTTTTT	TCTGGCACCGATTGG	v32_384p04	I07
eMDRT1182	TATAGAATTCGCGGCCGCTCGCGATACTCACCTAGGCTCTTGNNNNNNNNTTTTTTTTTTTTTTTTTTTTTTTT	TCACCTAGGCTCTTG	v32_384p04	K07
eMDRT1183	TATAGAATTCGCGGCCGCTCGCGATACCTAGAATGCTATTGGNNNNNNNNTTTTTTTTTTTTTTTTTTTTTTTT	CTAGAATGCTATTGG	v32_384p04	M07
eMDRT1184	TATAGAATTCGCGGCCGCTCGCGATACACGGCGCCGATATTANNNNNNNNTTTTTTTTTTTTTTTTTTTTTTTT	ACGGCGCCGATATTA	v32_384p04	O07
eMDRT1185	TATAGAATTCGCGGCCGCTCGCGATACTAACGCCTTATCCGGNNNNNNNNTTTTTTTTTTTTTTTTTTTTTTTT	TAACGCCTTATCCGG	v32_384p04	A09
eMDRT1186	TATAGAATTCGCGGCCGCTCGCGATACGACTGCTGCTCTTGGNNNNNNNNTTTTTTTTTTTTTTTTTTTTTTTT	GACTGCTGCTCTTGG	v32_384p04	C09
eMDRT1187	TATAGAATTCGCGGCCGCTCGCGATACCGCGTAGCTCAGGAANNNNNNNNTTTTTTTTTTTTTTTTTTTTTTTT	CGCGTAGCTCAGGAA	v32_384p04	E09
eMDRT1188	TATAGAATTCGCGGCCGCTCGCGATACCATGACTACCTGTTGNNNNNNNNTTTTTTTTTTTTTTTTTTTTTTTT	CATGACTACCTGTTG	v32_384p04	G09
eMDRT1189	TATAGAATTCGCGGCCGCTCGCGATACAGTCCACAGGTCCTTNNNNNNNNTTTTTTTTTTTTTTTTTTTTTTTT	AGTCCACAGGTCCTT	v32_384p04	I09
eMDRT1190	TATAGAATTCGCGGCCGCTCGCGATACAAGGCTAGGTAGCGCNNNNNNNNTTTTTTTTTTTTTTTTTTTTTTTT	AAGGCTAGGTAGCGC	v32_384p04	K09
eMDRT1191	TATAGAATTCGCGGCCGCTCGCGATACTAGCAGAGCGTGGAANNNNNNNNTTTTTTTTTTTTTTTTTTTTTTTT	TAGCAGAGCGTGGAA	v32_384p04	M09
eMDRT1192	TATAGAATTCGCGGCCGCTCGCGATACAATTCACGTGTTGTGNNNNNNNNTTTTTTTTTTTTTTTTTTTTTTTT	AATTCACGTGTTGTG	v32_384p04	O09
eMDRT1193	TATAGAATTCGCGGCCGCTCGCGATACTCAGGTAGTGGCGTANNNNNNNNTTTTTTTTTTTTTTTTTTTTTTTT	TCAGGTAGTGGCGTA	v32_384p04	A11
eMDRT1194	TATAGAATTCGCGGCCGCTCGCGATACTGGAAGGATTCTGCANNNNNNNNTTTTTTTTTTTTTTTTTTTTTTTT	TGGAAGGATTCTGCA	v32_384p04	C11
eMDRT1195	TATAGAATTCGCGGCCGCTCGCGATACCAGCCAACCAGTGCANNNNNNNNTTTTTTTTTTTTTTTTTTTTTTTT	CAGCCAACCAGTGCA	v32_384p04	E11
eMDRT1196	TATAGAATTCGCGGCCGCTCGCGATACACTCAACAGGTTGTGNNNNNNNNTTTTTTTTTTTTTTTTTTTTTTTT	ACTCAACAGGTTGTG	v32_384p04	G11
eMDRT1197	TATAGAATTCGCGGCCGCTCGCGATACTTCAAGTGAGGTTCANNNNNNNNTTTTTTTTTTTTTTTTTTTTTTTT	TTCAAGTGAGGTTCA	v32_384p04	I11
eMDRT1198	TATAGAATTCGCGGCCGCTCGCGATACATCATCAAGATCTCCNNNNNNNNTTTTTTTTTTTTTTTTTTTTTTTT	ATCATCAAGATCTCC	v32_384p04	K11
eMDRT1199	TATAGAATTCGCGGCCGCTCGCGATACATGCGCACGTGCTGTNNNNNNNNTTTTTTTTTTTTTTTTTTTTTTTT	ATGCGCACGTGCTGT	v32_384p04	M11
eMDRT1200	TATAGAATTCGCGGCCGCTCGCGATACACCTGATCACATGAANNNNNNNNTTTTTTTTTTTTTTTTTTTTTTTT	ACCTGATCACATGAA	v32_384p04	O11
eMDRT1201	TATAGAATTCGCGGCCGCTCGCGATACACACCAAGCATGCCGNNNNNNNNTTTTTTTTTTTTTTTTTTTTTTTT	ACACCAAGCATGCCG	v32_384p04	A13
eMDRT1202	TATAGAATTCGCGGCCGCTCGCGATACGCAGAGGTATTAGTANNNNNNNNTTTTTTTTTTTTTTTTTTTTTTTT	GCAGAGGTATTAGTA	v32_384p04	C13
eMDRT1203	TATAGAATTCGCGGCCGCTCGCGATACCAGATGCCATCTCTCNNNNNNNNTTTTTTTTTTTTTTTTTTTTTTTT	CAGATGCCATCTCTC	v32_384p04	E13
eMDRT1204	TATAGAATTCGCGGCCGCTCGCGATACTTACCAGCGCAGTAANNNNNNNNTTTTTTTTTTTTTTTTTTTTTTTT	TTACCAGCGCAGTAA	v32_384p04	G13
eMDRT1205	TATAGAATTCGCGGCCGCTCGCGATACTCTCTCAATATCCGGNNNNNNNNTTTTTTTTTTTTTTTTTTTTTTTT	TCTCTCAATATCCGG	v32_384p04	I13
eMDRT1206	TATAGAATTCGCGGCCGCTCGCGATACCCAGTTGGTGAGGTGNNNNNNNNTTTTTTTTTTTTTTTTTTTTTTTT	CCAGTTGGTGAGGTG	v32_384p04	K13
eMDRT1207	TATAGAATTCGCGGCCGCTCGCGATACATCTGAATCCTGGAGNNNNNNNNTTTTTTTTTTTTTTTTTTTTTTTT	ATCTGAATCCTGGAG	v32_384p04	M13
eMDRT1208	TATAGAATTCGCGGCCGCTCGCGATACGGATGAATTAGGCAANNNNNNNNTTTTTTTTTTTTTTTTTTTTTTTT	GGATGAATTAGGCAA	v32_384p04	O13
eMDRT1209	TATAGAATTCGCGGCCGCTCGCGATACTATATCTCAGTGAGGNNNNNNNNTTTTTTTTTTTTTTTTTTTTTTTT	TATATCTCAGTGAGG	v32_384p04	A15
eMDRT1210	TATAGAATTCGCGGCCGCTCGCGATACAGACAACCACGTCTTNNNNNNNNTTTTTTTTTTTTTTTTTTTTTTTT	AGACAACCACGTCTT	v32_384p04	C15
eMDRT1211	TATAGAATTCGCGGCCGCTCGCGATACTACAACGAGACTTGGNNNNNNNNTTTTTTTTTTTTTTTTTTTTTTTT	TACAACGAGACTTGG	v32_384p04	E15
eMDRT1212	TATAGAATTCGCGGCCGCTCGCGATACTCGAGCGATCTCTGGNNNNNNNNTTTTTTTTTTTTTTTTTTTTTTTT	TCGAGCGATCTCTGG	v32_384p04	G15
eMDRT1213	TATAGAATTCGCGGCCGCTCGCGATACCCATCGGTGTAGAGGNNNNNNNNTTTTTTTTTTTTTTTTTTTTTTTT	CCATCGGTGTAGAGG	v32_384p04	I15
eMDRT1214	TATAGAATTCGCGGCCGCTCGCGATACGGTTGCGACGATCTCNNNNNNNNTTTTTTTTTTTTTTTTTTTTTTTT	GGTTGCGACGATCTC	v32_384p04	K15
eMDRT1215	TATAGAATTCGCGGCCGCTCGCGATACCTGGTGGTAGACTCTNNNNNNNNTTTTTTTTTTTTTTTTTTTTTTTT	CTGGTGGTAGACTCT	v32_384p04	M15
eMDRT1216	TATAGAATTCGCGGCCGCTCGCGATACAACGTCGAAGCGGAANNNNNNNNTTTTTTTTTTTTTTTTTTTTTTTT	AACGTCGAAGCGGAA	v32_384p04	O15
eMDRT1217	TATAGAATTCGCGGCCGCTCGCGATACAGGTTCTTACCGTGGNNNNNNNNTTTTTTTTTTTTTTTTTTTTTTTT	AGGTTCTTACCGTGG	v32_384p04	A17
eMDRT1218	TATAGAATTCGCGGCCGCTCGCGATACCCGTACCTCGTCTTANNNNNNNNTTTTTTTTTTTTTTTTTTTTTTTT	CCGTACCTCGTCTTA	v32_384p04	C17
eMDRT1219	TATAGAATTCGCGGCCGCTCGCGATACGGTGACTCAACCTCCNNNNNNNNTTTTTTTTTTTTTTTTTTTTTTTT	GGTGACTCAACCTCC	v32_384p04	E17
eMDRT1220	TATAGAATTCGCGGCCGCTCGCGATACGACCGTCCAAGTGACNNNNNNNNTTTTTTTTTTTTTTTTTTTTTTTT	GACCGTCCAAGTGAC	v32_384p04	G17
eMDRT1221	TATAGAATTCGCGGCCGCTCGCGATACGACCGTGGCGCTATANNNNNNNNTTTTTTTTTTTTTTTTTTTTTTTT	GACCGTGGCGCTATA	v32_384p04	I17
eMDRT1222	TATAGAATTCGCGGCCGCTCGCGATACCAATAGTGGCATGCCNNNNNNNNTTTTTTTTTTTTTTTTTTTTTTTT	CAATAGTGGCATGCC	v32_384p04	K17
eMDRT1223	TATAGAATTCGCGGCCGCTCGCGATACCGCCTGTGGTACATCNNNNNNNNTTTTTTTTTTTTTTTTTTTTTTTT	CGCCTGTGGTACATC	v32_384p04	M17
eMDRT1224	TATAGAATTCGCGGCCGCTCGCGATACATGGCGATCGGTTGCNNNNNNNNTTTTTTTTTTTTTTTTTTTTTTTT	ATGGCGATCGGTTGC	v32_384p04	O17
eMDRT1225	TATAGAATTCGCGGCCGCTCGCGATACTGCCTTGTTGGTCAANNNNNNNNTTTTTTTTTTTTTTTTTTTTTTTT	TGCCTTGTTGGTCAA	v32_384p04	A19
eMDRT1226	TATAGAATTCGCGGCCGCTCGCGATACTGCCACGACCACGAANNNNNNNNTTTTTTTTTTTTTTTTTTTTTTTT	TGCCACGACCACGAA	v32_384p04	C19
eMDRT1227	TATAGAATTCGCGGCCGCTCGCGATACAGATTAAGGTAGAGGNNNNNNNNTTTTTTTTTTTTTTTTTTTTTTTT	AGATTAAGGTAGAGG	v32_384p04	E19
eMDRT1228	TATAGAATTCGCGGCCGCTCGCGATACAGGTAGTAATGGCAANNNNNNNNTTTTTTTTTTTTTTTTTTTTTTTT	AGGTAGTAATGGCAA	v32_384p04	G19
eMDRT1229	TATAGAATTCGCGGCCGCTCGCGATACGGCCAATCAACATCGNNNNNNNNTTTTTTTTTTTTTTTTTTTTTTTT	GGCCAATCAACATCG	v32_384p04	I19
eMDRT1230	TATAGAATTCGCGGCCGCTCGCGATACTCGAGTTCACAACAANNNNNNNNTTTTTTTTTTTTTTTTTTTTTTTT	TCGAGTTCACAACAA	v32_384p04	K19
eMDRT1231	TATAGAATTCGCGGCCGCTCGCGATACGCTACTGTGTCTATANNNNNNNNTTTTTTTTTTTTTTTTTTTTTTTT	GCTACTGTGTCTATA	v32_384p04	M19
eMDRT1232	TATAGAATTCGCGGCCGCTCGCGATACAGTCCGGTTGCTTGGNNNNNNNNTTTTTTTTTTTTTTTTTTTTTTTT	AGTCCGGTTGCTTGG	v32_384p04	O19
eMDRT1233	TATAGAATTCGCGGCCGCTCGCGATACAATGACGGCTCTGTGNNNNNNNNTTTTTTTTTTTTTTTTTTTTTTTT	AATGACGGCTCTGTG	v32_384p04	A21
eMDRT1234	TATAGAATTCGCGGCCGCTCGCGATACATGTCGCGAAGCCTGNNNNNNNNTTTTTTTTTTTTTTTTTTTTTTTT	ATGTCGCGAAGCCTG	v32_384p04	C21
eMDRT1235	TATAGAATTCGCGGCCGCTCGCGATACATCAAGGACGAGCAANNNNNNNNTTTTTTTTTTTTTTTTTTTTTTTT	ATCAAGGACGAGCAA	v32_384p04	E21
eMDRT1236	TATAGAATTCGCGGCCGCTCGCGATACTCACTTACGCAAGAANNNNNNNNTTTTTTTTTTTTTTTTTTTTTTTT	TCACTTACGCAAGAA	v32_384p04	G21
eMDRT1237	TATAGAATTCGCGGCCGCTCGCGATACTGGCCTCTGACACAANNNNNNNNTTTTTTTTTTTTTTTTTTTTTTTT	TGGCCTCTGACACAA	v32_384p04	I21
eMDRT1238	TATAGAATTCGCGGCCGCTCGCGATACTAAGGTTCTTCTTCCNNNNNNNNTTTTTTTTTTTTTTTTTTTTTTTT	TAAGGTTCTTCTTCC	v32_384p04	K21
eMDRT1239	TATAGAATTCGCGGCCGCTCGCGATACGCAGAAGTGACCTGGNNNNNNNNTTTTTTTTTTTTTTTTTTTTTTTT	GCAGAAGTGACCTGG	v32_384p04	M21
eMDRT1240	TATAGAATTCGCGGCCGCTCGCGATACGAGGTTCATGTTCGGNNNNNNNNTTTTTTTTTTTTTTTTTTTTTTTT	GAGGTTCATGTTCGG	v32_384p04	O21
eMDRT1241	TATAGAATTCGCGGCCGCTCGCGATACAACAGCGCTATTGAANNNNNNNNTTTTTTTTTTTTTTTTTTTTTTTT	AACAGCGCTATTGAA	v32_384p04	A23
eMDRT1242	TATAGAATTCGCGGCCGCTCGCGATACCGCTGTCTTCTACGGNNNNNNNNTTTTTTTTTTTTTTTTTTTTTTTT	CGCTGTCTTCTACGG	v32_384p04	C23
eMDRT1243	TATAGAATTCGCGGCCGCTCGCGATACGGCGAACGAACTGTTNNNNNNNNTTTTTTTTTTTTTTTTTTTTTTTT	GGCGAACGAACTGTT	v32_384p04	E23
eMDRT1244	TATAGAATTCGCGGCCGCTCGCGATACTATACACCATCCTGANNNNNNNNTTTTTTTTTTTTTTTTTTTTTTTT	TATACACCATCCTGA	v32_384p04	G23
eMDRT1245	TATAGAATTCGCGGCCGCTCGCGATACGACTGATAAGCGCGGNNNNNNNNTTTTTTTTTTTTTTTTTTTTTTTT	GACTGATAAGCGCGG	v32_384p04	I23
eMDRT1246	TATAGAATTCGCGGCCGCTCGCGATACTGTTGTCTCCTTCTTNNNNNNNNTTTTTTTTTTTTTTTTTTTTTTTT	TGTTGTCTCCTTCTT	v32_384p04	K23
eMDRT1247	TATAGAATTCGCGGCCGCTCGCGATACTAAGGCGATGACCGCNNNNNNNNTTTTTTTTTTTTTTTTTTTTTTTT	TAAGGCGATGACCGC	v32_384p04	M23
eMDRT1248	TATAGAATTCGCGGCCGCTCGCGATACGGCACAATATTCCGGNNNNNNNNTTTTTTTTTTTTTTTTTTTTTTTT	GGCACAATATTCCGG	v32_384p04	O23
eMDRT1249	TATAGAATTCGCGGCCGCTCGCGATACGCGCCAATAGAAGAANNNNNNNNTTTTTTTTTTTTTTTTTTTTTTTT	GCGCCAATAGAAGAA	v32_384p04	A02
eMDRT1250	TATAGAATTCGCGGCCGCTCGCGATACGTTCAGACCTTCCTGNNNNNNNNTTTTTTTTTTTTTTTTTTTTTTTT	GTTCAGACCTTCCTG	v32_384p04	C02
eMDRT1251	TATAGAATTCGCGGCCGCTCGCGATACTCGGAACTTAGTAGANNNNNNNNTTTTTTTTTTTTTTTTTTTTTTTT	TCGGAACTTAGTAGA	v32_384p04	E02
eMDRT1252	TATAGAATTCGCGGCCGCTCGCGATACCACCGGACCTACTTGNNNNNNNNTTTTTTTTTTTTTTTTTTTTTTTT	CACCGGACCTACTTG	v32_384p04	G02
eMDRT1253	TATAGAATTCGCGGCCGCTCGCGATACACCGGCCGGATTGTTNNNNNNNNTTTTTTTTTTTTTTTTTTTTTTTT	ACCGGCCGGATTGTT	v32_384p04	I02
eMDRT1254	TATAGAATTCGCGGCCGCTCGCGATACACTGACGTCACGGTTNNNNNNNNTTTTTTTTTTTTTTTTTTTTTTTT	ACTGACGTCACGGTT	v32_384p04	K02
eMDRT1255	TATAGAATTCGCGGCCGCTCGCGATACGAACCTTAGGCCTCGNNNNNNNNTTTTTTTTTTTTTTTTTTTTTTTT	GAACCTTAGGCCTCG	v32_384p04	M02
eMDRT1256	TATAGAATTCGCGGCCGCTCGCGATACCGCGCACCACCTATANNNNNNNNTTTTTTTTTTTTTTTTTTTTTTTT	CGCGCACCACCTATA	v32_384p04	O02
eMDRT1257	TATAGAATTCGCGGCCGCTCGCGATACTAGACAGCGGATCGCNNNNNNNNTTTTTTTTTTTTTTTTTTTTTTTT	TAGACAGCGGATCGC	v32_384p04	A04
eMDRT1258	TATAGAATTCGCGGCCGCTCGCGATACTACGAGCGGTTAGAANNNNNNNNTTTTTTTTTTTTTTTTTTTTTTTT	TACGAGCGGTTAGAA	v32_384p04	C04
eMDRT1259	TATAGAATTCGCGGCCGCTCGCGATACAGAAGGAAGATTAGGNNNNNNNNTTTTTTTTTTTTTTTTTTTTTTTT	AGAAGGAAGATTAGG	v32_384p04	E04
eMDRT1260	TATAGAATTCGCGGCCGCTCGCGATACAGAATCAATCCTTGGNNNNNNNNTTTTTTTTTTTTTTTTTTTTTTTT	AGAATCAATCCTTGG	v32_384p04	G04
eMDRT1261	TATAGAATTCGCGGCCGCTCGCGATACGTGTGACAACACCGGNNNNNNNNTTTTTTTTTTTTTTTTTTTTTTTT	GTGTGACAACACCGG	v32_384p04	I04
eMDRT1262	TATAGAATTCGCGGCCGCTCGCGATACTCCTTGAATACCTTGNNNNNNNNTTTTTTTTTTTTTTTTTTTTTTTT	TCCTTGAATACCTTG	v32_384p04	K04
eMDRT1263	TATAGAATTCGCGGCCGCTCGCGATACGATCTTGCCACTATGNNNNNNNNTTTTTTTTTTTTTTTTTTTTTTTT	GATCTTGCCACTATG	v32_384p04	M04
eMDRT1264	TATAGAATTCGCGGCCGCTCGCGATACTCCAATTCCACTTGTNNNNNNNNTTTTTTTTTTTTTTTTTTTTTTTT	TCCAATTCCACTTGT	v32_384p04	O04
eMDRT1265	TATAGAATTCGCGGCCGCTCGCGATACTGGCAGTCTTCTTGGNNNNNNNNTTTTTTTTTTTTTTTTTTTTTTTT	TGGCAGTCTTCTTGG	v32_384p04	A06
eMDRT1266	TATAGAATTCGCGGCCGCTCGCGATACACCACCACGACTATANNNNNNNNTTTTTTTTTTTTTTTTTTTTTTTT	ACCACCACGACTATA	v32_384p04	C06
eMDRT1267	TATAGAATTCGCGGCCGCTCGCGATACAAGACCATGATCTTCNNNNNNNNTTTTTTTTTTTTTTTTTTTTTTTT	AAGACCATGATCTTC	v32_384p04	E06
eMDRT1268	TATAGAATTCGCGGCCGCTCGCGATACGCGGAGCCATATGGTNNNNNNNNTTTTTTTTTTTTTTTTTTTTTTTT	GCGGAGCCATATGGT	v32_384p04	G06
eMDRT1269	TATAGAATTCGCGGCCGCTCGCGATACTAATATGGCGCGCGGNNNNNNNNTTTTTTTTTTTTTTTTTTTTTTTT	TAATATGGCGCGCGG	v32_384p04	I06
eMDRT1270	TATAGAATTCGCGGCCGCTCGCGATACACCAGCTTATGGCGGNNNNNNNNTTTTTTTTTTTTTTTTTTTTTTTT	ACCAGCTTATGGCGG	v32_384p04	K06
eMDRT1271	TATAGAATTCGCGGCCGCTCGCGATACGTCAAGCGAATGTAANNNNNNNNTTTTTTTTTTTTTTTTTTTTTTTT	GTCAAGCGAATGTAA	v32_384p04	M06
eMDRT1272	TATAGAATTCGCGGCCGCTCGCGATACCGTGGTTCTTAAGAANNNNNNNNTTTTTTTTTTTTTTTTTTTTTTTT	CGTGGTTCTTAAGAA	v32_384p04	O06
eMDRT1273	TATAGAATTCGCGGCCGCTCGCGATACATCACGAGATAGGTANNNNNNNNTTTTTTTTTTTTTTTTTTTTTTTT	ATCACGAGATAGGTA	v32_384p04	A08
eMDRT1274	TATAGAATTCGCGGCCGCTCGCGATACCACAGAGGACATTCANNNNNNNNTTTTTTTTTTTTTTTTTTTTTTTT	CACAGAGGACATTCA	v32_384p04	C08
eMDRT1275	TATAGAATTCGCGGCCGCTCGCGATACGATTCCGTGGTCCGTNNNNNNNNTTTTTTTTTTTTTTTTTTTTTTTT	GATTCCGTGGTCCGT	v32_384p04	E08
eMDRT1276	TATAGAATTCGCGGCCGCTCGCGATACTAGTTAACAGCTCTGNNNNNNNNTTTTTTTTTTTTTTTTTTTTTTTT	TAGTTAACAGCTCTG	v32_384p04	G08
eMDRT1277	TATAGAATTCGCGGCCGCTCGCGATACGCCTCGTTCACTAGCNNNNNNNNTTTTTTTTTTTTTTTTTTTTTTTT	GCCTCGTTCACTAGC	v32_384p04	I08
eMDRT1278	TATAGAATTCGCGGCCGCTCGCGATACCGATACAGGTCCTACNNNNNNNNTTTTTTTTTTTTTTTTTTTTTTTT	CGATACAGGTCCTAC	v32_384p04	K08
eMDRT1279	TATAGAATTCGCGGCCGCTCGCGATACGTCGCCGTTGTTACANNNNNNNNTTTTTTTTTTTTTTTTTTTTTTTT	GTCGCCGTTGTTACA	v32_384p04	M08
eMDRT1280	TATAGAATTCGCGGCCGCTCGCGATACATTGGTATCCGTTGTNNNNNNNNTTTTTTTTTTTTTTTTTTTTTTTT	ATTGGTATCCGTTGT	v32_384p04	O08
eMDRT1281	TATAGAATTCGCGGCCGCTCGCGATACTGTGGCAACCTTCGGNNNNNNNNTTTTTTTTTTTTTTTTTTTTTTTT	TGTGGCAACCTTCGG	v32_384p04	A10
eMDRT1282	TATAGAATTCGCGGCCGCTCGCGATACCAACAGGAATAGTGCNNNNNNNNTTTTTTTTTTTTTTTTTTTTTTTT	CAACAGGAATAGTGC	v32_384p04	C10
eMDRT1283	TATAGAATTCGCGGCCGCTCGCGATACTAACTCGAGTTCCACNNNNNNNNTTTTTTTTTTTTTTTTTTTTTTTT	TAACTCGAGTTCCAC	v32_384p04	E10
eMDRT1284	TATAGAATTCGCGGCCGCTCGCGATACAGATTACACAGTTGGNNNNNNNNTTTTTTTTTTTTTTTTTTTTTTTT	AGATTACACAGTTGG	v32_384p04	G10
eMDRT1285	TATAGAATTCGCGGCCGCTCGCGATACTAGAGGACCTTAGAANNNNNNNNTTTTTTTTTTTTTTTTTTTTTTTT	TAGAGGACCTTAGAA	v32_384p04	I10
eMDRT1286	TATAGAATTCGCGGCCGCTCGCGATACAATTACCGAATGTCCNNNNNNNNTTTTTTTTTTTTTTTTTTTTTTTT	AATTACCGAATGTCC	v32_384p04	K10
eMDRT1287	TATAGAATTCGCGGCCGCTCGCGATACTGCCGCACCTATTAANNNNNNNNTTTTTTTTTTTTTTTTTTTTTTTT	TGCCGCACCTATTAA	v32_384p04	M10
eMDRT1288	TATAGAATTCGCGGCCGCTCGCGATACTCTCGCAGCTAAGAANNNNNNNNTTTTTTTTTTTTTTTTTTTTTTTT	TCTCGCAGCTAAGAA	v32_384p04	O10
eMDRT1289	TATAGAATTCGCGGCCGCTCGCGATACCCGTATGGCTAATAANNNNNNNNTTTTTTTTTTTTTTTTTTTTTTTT	CCGTATGGCTAATAA	v32_384p04	A12
eMDRT1290	TATAGAATTCGCGGCCGCTCGCGATACTTGTCTTCTGTCCGGNNNNNNNNTTTTTTTTTTTTTTTTTTTTTTTT	TTGTCTTCTGTCCGG	v32_384p04	C12
eMDRT1291	TATAGAATTCGCGGCCGCTCGCGATACTTCTCACGTAGGCGGNNNNNNNNTTTTTTTTTTTTTTTTTTTTTTTT	TTCTCACGTAGGCGG	v32_384p04	E12
eMDRT1292	TATAGAATTCGCGGCCGCTCGCGATACATACGTATTAGACGGNNNNNNNNTTTTTTTTTTTTTTTTTTTTTTTT	ATACGTATTAGACGG	v32_384p04	G12
eMDRT1293	TATAGAATTCGCGGCCGCTCGCGATACAACTTCGCGCGATAANNNNNNNNTTTTTTTTTTTTTTTTTTTTTTTT	AACTTCGCGCGATAA	v32_384p04	I12
eMDRT1294	TATAGAATTCGCGGCCGCTCGCGATACGCGCGTCTAAGTTCCNNNNNNNNTTTTTTTTTTTTTTTTTTTTTTTT	GCGCGTCTAAGTTCC	v32_384p04	K12
eMDRT1295	TATAGAATTCGCGGCCGCTCGCGATACCGCGTGAACTAATAANNNNNNNNTTTTTTTTTTTTTTTTTTTTTTTT	CGCGTGAACTAATAA	v32_384p04	M12
eMDRT1296	TATAGAATTCGCGGCCGCTCGCGATACTGTGAATTCTACTCCNNNNNNNNTTTTTTTTTTTTTTTTTTTTTTTT	TGTGAATTCTACTCC	v32_384p04	O12
eMDRT1297	TATAGAATTCGCGGCCGCTCGCGATACAACGTTCCTGGCTCCNNNNNNNNTTTTTTTTTTTTTTTTTTTTTTTT	AACGTTCCTGGCTCC	v32_384p04	A14
eMDRT1298	TATAGAATTCGCGGCCGCTCGCGATACAAGCACATCCGTGAANNNNNNNNTTTTTTTTTTTTTTTTTTTTTTTT	AAGCACATCCGTGAA	v32_384p04	C14
eMDRT1299	TATAGAATTCGCGGCCGCTCGCGATACGGTTGTGTAGCGCTGNNNNNNNNTTTTTTTTTTTTTTTTTTTTTTTT	GGTTGTGTAGCGCTG	v32_384p04	E14
eMDRT1300	TATAGAATTCGCGGCCGCTCGCGATACGCTCCGCATAATCAANNNNNNNNTTTTTTTTTTTTTTTTTTTTTTTT	GCTCCGCATAATCAA	v32_384p04	G14
eMDRT1301	TATAGAATTCGCGGCCGCTCGCGATACCCTGTCCTATGAGAANNNNNNNNTTTTTTTTTTTTTTTTTTTTTTTT	CCTGTCCTATGAGAA	v32_384p04	I14
eMDRT1302	TATAGAATTCGCGGCCGCTCGCGATACCCGAGATATTCTTCANNNNNNNNTTTTTTTTTTTTTTTTTTTTTTTT	CCGAGATATTCTTCA	v32_384p04	K14
eMDRT1303	TATAGAATTCGCGGCCGCTCGCGATACCTGGATCCTGATGTGNNNNNNNNTTTTTTTTTTTTTTTTTTTTTTTT	CTGGATCCTGATGTG	v32_384p04	M14
eMDRT1304	TATAGAATTCGCGGCCGCTCGCGATACGGACACCAGATGGAANNNNNNNNTTTTTTTTTTTTTTTTTTTTTTTT	GGACACCAGATGGAA	v32_384p04	O14
eMDRT1305	TATAGAATTCGCGGCCGCTCGCGATACTCTCTTATTCCTCTCNNNNNNNNTTTTTTTTTTTTTTTTTTTTTTTT	TCTCTTATTCCTCTC	v32_384p04	A16
eMDRT1306	TATAGAATTCGCGGCCGCTCGCGATACGAATGCTAAGGAGAANNNNNNNNTTTTTTTTTTTTTTTTTTTTTTTT	GAATGCTAAGGAGAA	v32_384p04	C16
eMDRT1307	TATAGAATTCGCGGCCGCTCGCGATACGTAGCAAGTCTACAANNNNNNNNTTTTTTTTTTTTTTTTTTTTTTTT	GTAGCAAGTCTACAA	v32_384p04	E16
eMDRT1308	TATAGAATTCGCGGCCGCTCGCGATACGGTGTTGGTCGACAANNNNNNNNTTTTTTTTTTTTTTTTTTTTTTTT	GGTGTTGGTCGACAA	v32_384p04	G16
eMDRT1309	TATAGAATTCGCGGCCGCTCGCGATACACAGTTGGTCATCAANNNNNNNNTTTTTTTTTTTTTTTTTTTTTTTT	ACAGTTGGTCATCAA	v32_384p04	I16
eMDRT1310	TATAGAATTCGCGGCCGCTCGCGATACAGTTCGGCGGATAGCNNNNNNNNTTTTTTTTTTTTTTTTTTTTTTTT	AGTTCGGCGGATAGC	v32_384p04	K16
eMDRT1311	TATAGAATTCGCGGCCGCTCGCGATACCCTTCATAGGAGGTGNNNNNNNNTTTTTTTTTTTTTTTTTTTTTTTT	CCTTCATAGGAGGTG	v32_384p04	M16
eMDRT1312	TATAGAATTCGCGGCCGCTCGCGATACGGACTTATAAGGTTGNNNNNNNNTTTTTTTTTTTTTTTTTTTTTTTT	GGACTTATAAGGTTG	v32_384p04	O16
eMDRT1313	TATAGAATTCGCGGCCGCTCGCGATACCACCTTCGCTTATAANNNNNNNNTTTTTTTTTTTTTTTTTTTTTTTT	CACCTTCGCTTATAA	v32_384p04	A18
eMDRT1314	TATAGAATTCGCGGCCGCTCGCGATACACTACCACAATGAGGNNNNNNNNTTTTTTTTTTTTTTTTTTTTTTTT	ACTACCACAATGAGG	v32_384p04	C18
eMDRT1315	TATAGAATTCGCGGCCGCTCGCGATACACAGACTCATATTGGNNNNNNNNTTTTTTTTTTTTTTTTTTTTTTTT	ACAGACTCATATTGG	v32_384p04	E18
eMDRT1316	TATAGAATTCGCGGCCGCTCGCGATACAAGCACTGCTCAGAANNNNNNNNTTTTTTTTTTTTTTTTTTTTTTTT	AAGCACTGCTCAGAA	v32_384p04	G18
eMDRT1317	TATAGAATTCGCGGCCGCTCGCGATACGACAAGTGTCTCTAANNNNNNNNTTTTTTTTTTTTTTTTTTTTTTTT	GACAAGTGTCTCTAA	v32_384p04	I18
eMDRT1318	TATAGAATTCGCGGCCGCTCGCGATACTATTCTAGCACTTGCNNNNNNNNTTTTTTTTTTTTTTTTTTTTTTTT	TATTCTAGCACTTGC	v32_384p04	K18
eMDRT1319	TATAGAATTCGCGGCCGCTCGCGATACACGGATGATGCTTGCNNNNNNNNTTTTTTTTTTTTTTTTTTTTTTTT	ACGGATGATGCTTGC	v32_384p04	M18
eMDRT1320	TATAGAATTCGCGGCCGCTCGCGATACAAGGTCGAGAGCTCCNNNNNNNNTTTTTTTTTTTTTTTTTTTTTTTT	AAGGTCGAGAGCTCC	v32_384p04	O18
eMDRT1321	TATAGAATTCGCGGCCGCTCGCGATACCAATTATCTGGTGCANNNNNNNNTTTTTTTTTTTTTTTTTTTTTTTT	CAATTATCTGGTGCA	v32_384p04	A20
eMDRT1322	TATAGAATTCGCGGCCGCTCGCGATACATTGGCCTCACTGCGNNNNNNNNTTTTTTTTTTTTTTTTTTTTTTTT	ATTGGCCTCACTGCG	v32_384p04	C20
eMDRT1323	TATAGAATTCGCGGCCGCTCGCGATACCTTCATTAATTCCGGNNNNNNNNTTTTTTTTTTTTTTTTTTTTTTTT	CTTCATTAATTCCGG	v32_384p04	E20
eMDRT1324	TATAGAATTCGCGGCCGCTCGCGATACGATACGAGGAGCTCGNNNNNNNNTTTTTTTTTTTTTTTTTTTTTTTT	GATACGAGGAGCTCG	v32_384p04	G20
eMDRT1325	TATAGAATTCGCGGCCGCTCGCGATACCATGGCAAGATATGGNNNNNNNNTTTTTTTTTTTTTTTTTTTTTTTT	CATGGCAAGATATGG	v32_384p04	I20
eMDRT1326	TATAGAATTCGCGGCCGCTCGCGATACCGAGCGCATGAAGAANNNNNNNNTTTTTTTTTTTTTTTTTTTTTTTT	CGAGCGCATGAAGAA	v32_384p04	K20
eMDRT1327	TATAGAATTCGCGGCCGCTCGCGATACGGACACTCATGCCAANNNNNNNNTTTTTTTTTTTTTTTTTTTTTTTT	GGACACTCATGCCAA	v32_384p04	M20
eMDRT1328	TATAGAATTCGCGGCCGCTCGCGATACGTGTCTAACATTACCNNNNNNNNTTTTTTTTTTTTTTTTTTTTTTTT	GTGTCTAACATTACC	v32_384p04	O20
eMDRT1329	TATAGAATTCGCGGCCGCTCGCGATACTCTGAATTATCGTGCNNNNNNNNTTTTTTTTTTTTTTTTTTTTTTTT	TCTGAATTATCGTGC	v32_384p04	A22
eMDRT1330	TATAGAATTCGCGGCCGCTCGCGATACAATGATTAAGCTCCGNNNNNNNNTTTTTTTTTTTTTTTTTTTTTTTT	AATGATTAAGCTCCG	v32_384p04	C22
eMDRT1331	TATAGAATTCGCGGCCGCTCGCGATACCAACCTCAATTCTCTNNNNNNNNTTTTTTTTTTTTTTTTTTTTTTTT	CAACCTCAATTCTCT	v32_384p04	E22
eMDRT1332	TATAGAATTCGCGGCCGCTCGCGATACTCCAACAAGTCAGAANNNNNNNNTTTTTTTTTTTTTTTTTTTTTTTT	TCCAACAAGTCAGAA	v32_384p04	G22
eMDRT1333	TATAGAATTCGCGGCCGCTCGCGATACTCGTGGCGTCGTAGANNNNNNNNTTTTTTTTTTTTTTTTTTTTTTTT	TCGTGGCGTCGTAGA	v32_384p04	I22
eMDRT1334	TATAGAATTCGCGGCCGCTCGCGATACTGGTAAGTGGTCCTTNNNNNNNNTTTTTTTTTTTTTTTTTTTTTTTT	TGGTAAGTGGTCCTT	v32_384p04	K22
eMDRT1335	TATAGAATTCGCGGCCGCTCGCGATACACTCTCTCTAGAGCCNNNNNNNNTTTTTTTTTTTTTTTTTTTTTTTT	ACTCTCTCTAGAGCC	v32_384p04	M22
eMDRT1336	TATAGAATTCGCGGCCGCTCGCGATACCGGAGCGTATCTTGCNNNNNNNNTTTTTTTTTTTTTTTTTTTTTTTT	CGGAGCGTATCTTGC	v32_384p04	O22
eMDRT1337	TATAGAATTCGCGGCCGCTCGCGATACTGGACCAGTCAGCGTNNNNNNNNTTTTTTTTTTTTTTTTTTTTTTTT	TGGACCAGTCAGCGT	v32_384p04	A24
eMDRT1338	TATAGAATTCGCGGCCGCTCGCGATACACCTGTATTATACCGNNNNNNNNTTTTTTTTTTTTTTTTTTTTTTTT	ACCTGTATTATACCG	v32_384p04	C24
eMDRT1339	TATAGAATTCGCGGCCGCTCGCGATACCTACTTGACTAGCAANNNNNNNNTTTTTTTTTTTTTTTTTTTTTTTT	CTACTTGACTAGCAA	v32_384p04	E24
eMDRT1340	TATAGAATTCGCGGCCGCTCGCGATACTCTTACAGAATGTGGNNNNNNNNTTTTTTTTTTTTTTTTTTTTTTTT	TCTTACAGAATGTGG	v32_384p04	G24
eMDRT1341	TATAGAATTCGCGGCCGCTCGCGATACCTTATCGGAGGCCTGNNNNNNNNTTTTTTTTTTTTTTTTTTTTTTTT	CTTATCGGAGGCCTG	v32_384p04	I24
eMDRT1342	TATAGAATTCGCGGCCGCTCGCGATACAAGTGGTGTAGTTGTNNNNNNNNTTTTTTTTTTTTTTTTTTTTTTTT	AAGTGGTGTAGTTGT	v32_384p04	K24
eMDRT1343	TATAGAATTCGCGGCCGCTCGCGATACAGTCAGAAGACCATANNNNNNNNTTTTTTTTTTTTTTTTTTTTTTTT	AGTCAGAAGACCATA	v32_384p04	M24
eMDRT1344	TATAGAATTCGCGGCCGCTCGCGATACGCTTACGAGAGTCTTNNNNNNNNTTTTTTTTTTTTTTTTTTTTTTTT	GCTTACGAGAGTCTT	v32_384p04	O24
eMDRT1345	TATAGAATTCGCGGCCGCTCGCGATACACGTTAAGCGCCTGGNNNNNNNNTTTTTTTTTTTTTTTTTTTTTTTT	ACGTTAAGCGCCTGG	v32_384p04	B01
eMDRT1346	TATAGAATTCGCGGCCGCTCGCGATACATAATAACGAGCTGGNNNNNNNNTTTTTTTTTTTTTTTTTTTTTTTT	ATAATAACGAGCTGG	v32_384p04	D01
eMDRT1347	TATAGAATTCGCGGCCGCTCGCGATACCATTCTGTGACTTCCNNNNNNNNTTTTTTTTTTTTTTTTTTTTTTTT	CATTCTGTGACTTCC	v32_384p04	F01
eMDRT1348	TATAGAATTCGCGGCCGCTCGCGATACACGCCTCAGGATTCTNNNNNNNNTTTTTTTTTTTTTTTTTTTTTTTT	ACGCCTCAGGATTCT	v32_384p04	H01
eMDRT1349	TATAGAATTCGCGGCCGCTCGCGATACAATTCATAACGACGGNNNNNNNNTTTTTTTTTTTTTTTTTTTTTTTT	AATTCATAACGACGG	v32_384p04	J01
eMDRT1350	TATAGAATTCGCGGCCGCTCGCGATACTTAACTTGGTCCGTTNNNNNNNNTTTTTTTTTTTTTTTTTTTTTTTT	TTAACTTGGTCCGTT	v32_384p04	L01
eMDRT1351	TATAGAATTCGCGGCCGCTCGCGATACCGCCTAATTCGTATANNNNNNNNTTTTTTTTTTTTTTTTTTTTTTTT	CGCCTAATTCGTATA	v32_384p04	N01
eMDRT1352	TATAGAATTCGCGGCCGCTCGCGATACCCTCACCGGTTCCTTNNNNNNNNTTTTTTTTTTTTTTTTTTTTTTTT	CCTCACCGGTTCCTT	v32_384p04	P01
eMDRT1353	TATAGAATTCGCGGCCGCTCGCGATACATTGCACAACAGTTCNNNNNNNNTTTTTTTTTTTTTTTTTTTTTTTT	ATTGCACAACAGTTC	v32_384p04	B03
eMDRT1354	TATAGAATTCGCGGCCGCTCGCGATACGCATGACATCTCGCCNNNNNNNNTTTTTTTTTTTTTTTTTTTTTTTT	GCATGACATCTCGCC	v32_384p04	D03
eMDRT1355	TATAGAATTCGCGGCCGCTCGCGATACAGTTCTTACTACCGGNNNNNNNNTTTTTTTTTTTTTTTTTTTTTTTT	AGTTCTTACTACCGG	v32_384p04	F03
eMDRT1356	TATAGAATTCGCGGCCGCTCGCGATACGCCGCAAGAGTGTTCNNNNNNNNTTTTTTTTTTTTTTTTTTTTTTTT	GCCGCAAGAGTGTTC	v32_384p04	H03
eMDRT1357	TATAGAATTCGCGGCCGCTCGCGATACTGTCTAACCTATTGGNNNNNNNNTTTTTTTTTTTTTTTTTTTTTTTT	TGTCTAACCTATTGG	v32_384p04	J03
eMDRT1358	TATAGAATTCGCGGCCGCTCGCGATACGTTCTCTTCGTTCTANNNNNNNNTTTTTTTTTTTTTTTTTTTTTTTT	GTTCTCTTCGTTCTA	v32_384p04	L03
eMDRT1359	TATAGAATTCGCGGCCGCTCGCGATACGTGATCGTAGAGCGGNNNNNNNNTTTTTTTTTTTTTTTTTTTTTTTT	GTGATCGTAGAGCGG	v32_384p04	N03
eMDRT1360	TATAGAATTCGCGGCCGCTCGCGATACCACAATTCCGTTCCGNNNNNNNNTTTTTTTTTTTTTTTTTTTTTTTT	CACAATTCCGTTCCG	v32_384p04	P03
eMDRT1361	TATAGAATTCGCGGCCGCTCGCGATACACTTCCGGATCTGCGNNNNNNNNTTTTTTTTTTTTTTTTTTTTTTTT	ACTTCCGGATCTGCG	v32_384p04	B05
eMDRT1362	TATAGAATTCGCGGCCGCTCGCGATACATAGTCAAGACGCGGNNNNNNNNTTTTTTTTTTTTTTTTTTTTTTTT	ATAGTCAAGACGCGG	v32_384p04	D05
eMDRT1363	TATAGAATTCGCGGCCGCTCGCGATACATGGCGCTCTCTCTCNNNNNNNNTTTTTTTTTTTTTTTTTTTTTTTT	ATGGCGCTCTCTCTC	v32_384p04	F05
eMDRT1364	TATAGAATTCGCGGCCGCTCGCGATACCCAGAGTCACTGTGGNNNNNNNNTTTTTTTTTTTTTTTTTTTTTTTT	CCAGAGTCACTGTGG	v32_384p04	H05
eMDRT1365	TATAGAATTCGCGGCCGCTCGCGATACCAGGAGTTAACTTGGNNNNNNNNTTTTTTTTTTTTTTTTTTTTTTTT	CAGGAGTTAACTTGG	v32_384p04	J05
eMDRT1366	TATAGAATTCGCGGCCGCTCGCGATACGCTCAAGTACTCCAANNNNNNNNTTTTTTTTTTTTTTTTTTTTTTTT	GCTCAAGTACTCCAA	v32_384p04	L05
eMDRT1367	TATAGAATTCGCGGCCGCTCGCGATACGTTGGTGTGAGGCCTNNNNNNNNTTTTTTTTTTTTTTTTTTTTTTTT	GTTGGTGTGAGGCCT	v32_384p04	N05
eMDRT1368	TATAGAATTCGCGGCCGCTCGCGATACCGCCAACTGATTATCNNNNNNNNTTTTTTTTTTTTTTTTTTTTTTTT	CGCCAACTGATTATC	v32_384p04	P05
eMDRT1369	TATAGAATTCGCGGCCGCTCGCGATACCCTTATCGAAGCTCGNNNNNNNNTTTTTTTTTTTTTTTTTTTTTTTT	CCTTATCGAAGCTCG	v32_384p04	B07
eMDRT1370	TATAGAATTCGCGGCCGCTCGCGATACAGTTATTATTGCGCCNNNNNNNNTTTTTTTTTTTTTTTTTTTTTTTT	AGTTATTATTGCGCC	v32_384p04	D07
eMDRT1371	TATAGAATTCGCGGCCGCTCGCGATACTAAGCGATAAGTTCCNNNNNNNNTTTTTTTTTTTTTTTTTTTTTTTT	TAAGCGATAAGTTCC	v32_384p04	F07
eMDRT1372	TATAGAATTCGCGGCCGCTCGCGATACCTGACCATGGACTGGNNNNNNNNTTTTTTTTTTTTTTTTTTTTTTTT	CTGACCATGGACTGG	v32_384p04	H07
eMDRT1373	TATAGAATTCGCGGCCGCTCGCGATACTAATGCCGGACCTGGNNNNNNNNTTTTTTTTTTTTTTTTTTTTTTTT	TAATGCCGGACCTGG	v32_384p04	J07
eMDRT1374	TATAGAATTCGCGGCCGCTCGCGATACAACGCTGTACACCGGNNNNNNNNTTTTTTTTTTTTTTTTTTTTTTTT	AACGCTGTACACCGG	v32_384p04	L07
eMDRT1375	TATAGAATTCGCGGCCGCTCGCGATACAAGGCCGCAAGCTTGNNNNNNNNTTTTTTTTTTTTTTTTTTTTTTTT	AAGGCCGCAAGCTTG	v32_384p04	N07
eMDRT1376	TATAGAATTCGCGGCCGCTCGCGATACCACATAAGTGCGCGGNNNNNNNNTTTTTTTTTTTTTTTTTTTTTTTT	CACATAAGTGCGCGG	v32_384p04	P07
eMDRT1377	TATAGAATTCGCGGCCGCTCGCGATACACGCACCAAGCCGTTNNNNNNNNTTTTTTTTTTTTTTTTTTTTTTTT	ACGCACCAAGCCGTT	v32_384p04	B09
eMDRT1378	TATAGAATTCGCGGCCGCTCGCGATACCCAAGTTAACGTTGTNNNNNNNNTTTTTTTTTTTTTTTTTTTTTTTT	CCAAGTTAACGTTGT	v32_384p04	D09
eMDRT1379	TATAGAATTCGCGGCCGCTCGCGATACCTTAGGCATATTGGANNNNNNNNTTTTTTTTTTTTTTTTTTTTTTTT	CTTAGGCATATTGGA	v32_384p04	F09
eMDRT1380	TATAGAATTCGCGGCCGCTCGCGATACAACATGAGAGGCTGGNNNNNNNNTTTTTTTTTTTTTTTTTTTTTTTT	AACATGAGAGGCTGG	v32_384p04	H09
eMDRT1381	TATAGAATTCGCGGCCGCTCGCGATACCTTGGAGGAGCTGAANNNNNNNNTTTTTTTTTTTTTTTTTTTTTTTT	CTTGGAGGAGCTGAA	v32_384p04	J09
eMDRT1382	TATAGAATTCGCGGCCGCTCGCGATACAGTGAGCCAAGGTCGNNNNNNNNTTTTTTTTTTTTTTTTTTTTTTTT	AGTGAGCCAAGGTCG	v32_384p04	L09
eMDRT1383	TATAGAATTCGCGGCCGCTCGCGATACACTTAACCAGTGGAANNNNNNNNTTTTTTTTTTTTTTTTTTTTTTTT	ACTTAACCAGTGGAA	v32_384p04	N09
eMDRT1384	TATAGAATTCGCGGCCGCTCGCGATACCCGCTTGGCATCGAANNNNNNNNTTTTTTTTTTTTTTTTTTTTTTTT	CCGCTTGGCATCGAA	v32_384p04	P09
eMDRT1385	TATAGAATTCGCGGCCGCTCGCGATACAGAGGTGCGTTGCCTNNNNNNNNTTTTTTTTTTTTTTTTTTTTTTTT	AGAGGTGCGTTGCCT	v32_384p04	B11
eMDRT1386	TATAGAATTCGCGGCCGCTCGCGATACTTGCGCTTAGACCTANNNNNNNNTTTTTTTTTTTTTTTTTTTTTTTT	TTGCGCTTAGACCTA	v32_384p04	D11
eMDRT1387	TATAGAATTCGCGGCCGCTCGCGATACTGGCGCACATCGGAANNNNNNNNTTTTTTTTTTTTTTTTTTTTTTTT	TGGCGCACATCGGAA	v32_384p04	F11
eMDRT1388	TATAGAATTCGCGGCCGCTCGCGATACTGGAAGCTCGTCTCCNNNNNNNNTTTTTTTTTTTTTTTTTTTTTTTT	TGGAAGCTCGTCTCC	v32_384p04	H11
eMDRT1389	TATAGAATTCGCGGCCGCTCGCGATACCTCCTGAGATTGTAANNNNNNNNTTTTTTTTTTTTTTTTTTTTTTTT	CTCCTGAGATTGTAA	v32_384p04	J11
eMDRT1390	TATAGAATTCGCGGCCGCTCGCGATACTGGTACGCTTGGTGGNNNNNNNNTTTTTTTTTTTTTTTTTTTTTTTT	TGGTACGCTTGGTGG	v32_384p04	L11
eMDRT1391	TATAGAATTCGCGGCCGCTCGCGATACCTAAGCCACGAGTGANNNNNNNNTTTTTTTTTTTTTTTTTTTTTTTT	CTAAGCCACGAGTGA	v32_384p04	N11
eMDRT1392	TATAGAATTCGCGGCCGCTCGCGATACGATGCACTACTGCAANNNNNNNNTTTTTTTTTTTTTTTTTTTTTTTT	GATGCACTACTGCAA	v32_384p04	P11
eMDRT1393	TATAGAATTCGCGGCCGCTCGCGATACACTGGACCTGTTCCGNNNNNNNNTTTTTTTTTTTTTTTTTTTTTTTT	ACTGGACCTGTTCCG	v32_384p04	B13
eMDRT1394	TATAGAATTCGCGGCCGCTCGCGATACTCTCAGCAATACCAANNNNNNNNTTTTTTTTTTTTTTTTTTTTTTTT	TCTCAGCAATACCAA	v32_384p04	D13
eMDRT1395	TATAGAATTCGCGGCCGCTCGCGATACTTCGGCCTTATTGAANNNNNNNNTTTTTTTTTTTTTTTTTTTTTTTT	TTCGGCCTTATTGAA	v32_384p04	F13
eMDRT1396	TATAGAATTCGCGGCCGCTCGCGATACTGGACATACATGTTGNNNNNNNNTTTTTTTTTTTTTTTTTTTTTTTT	TGGACATACATGTTG	v32_384p04	H13
eMDRT1397	TATAGAATTCGCGGCCGCTCGCGATACCGGTAGCAAGGTTGANNNNNNNNTTTTTTTTTTTTTTTTTTTTTTTT	CGGTAGCAAGGTTGA	v32_384p04	J13
eMDRT1398	TATAGAATTCGCGGCCGCTCGCGATACCCGATGCAGCTGTTGNNNNNNNNTTTTTTTTTTTTTTTTTTTTTTTT	CCGATGCAGCTGTTG	v32_384p04	L13
eMDRT1399	TATAGAATTCGCGGCCGCTCGCGATACCTACCAAGACAAGAANNNNNNNNTTTTTTTTTTTTTTTTTTTTTTTT	CTACCAAGACAAGAA	v32_384p04	N13
eMDRT1400	TATAGAATTCGCGGCCGCTCGCGATACATCCACACCGTACAANNNNNNNNTTTTTTTTTTTTTTTTTTTTTTTT	ATCCACACCGTACAA	v32_384p04	P13
eMDRT1401	TATAGAATTCGCGGCCGCTCGCGATACGACAGGATGACGGTCNNNNNNNNTTTTTTTTTTTTTTTTTTTTTTTT	GACAGGATGACGGTC	v32_384p04	B15
eMDRT1402	TATAGAATTCGCGGCCGCTCGCGATACTATGACACATTACGCNNNNNNNNTTTTTTTTTTTTTTTTTTTTTTTT	TATGACACATTACGC	v32_384p04	D15
eMDRT1403	TATAGAATTCGCGGCCGCTCGCGATACATGTTATGTAGCTCCNNNNNNNNTTTTTTTTTTTTTTTTTTTTTTTT	ATGTTATGTAGCTCC	v32_384p04	F15
eMDRT1404	TATAGAATTCGCGGCCGCTCGCGATACGGACGGTCAAGGCTTNNNNNNNNTTTTTTTTTTTTTTTTTTTTTTTT	GGACGGTCAAGGCTT	v32_384p04	H15
eMDRT1405	TATAGAATTCGCGGCCGCTCGCGATACTTGTTCGTTACATCCNNNNNNNNTTTTTTTTTTTTTTTTTTTTTTTT	TTGTTCGTTACATCC	v32_384p04	J15
eMDRT1406	TATAGAATTCGCGGCCGCTCGCGATACTTACATGCTGACGAANNNNNNNNTTTTTTTTTTTTTTTTTTTTTTTT	TTACATGCTGACGAA	v32_384p04	L15
eMDRT1407	TATAGAATTCGCGGCCGCTCGCGATACACAAGCGCGTATAGGNNNNNNNNTTTTTTTTTTTTTTTTTTTTTTTT	ACAAGCGCGTATAGG	v32_384p04	N15
eMDRT1408	TATAGAATTCGCGGCCGCTCGCGATACCGCCTCTTCCTCTTGNNNNNNNNTTTTTTTTTTTTTTTTTTTTTTTT	CGCCTCTTCCTCTTG	v32_384p04	P15
eMDRT1409	TATAGAATTCGCGGCCGCTCGCGATACACTCGGTTATATAGGNNNNNNNNTTTTTTTTTTTTTTTTTTTTTTTT	ACTCGGTTATATAGG	v32_384p04	B17
eMDRT1410	TATAGAATTCGCGGCCGCTCGCGATACGTGAACGGTTCTATANNNNNNNNTTTTTTTTTTTTTTTTTTTTTTTT	GTGAACGGTTCTATA	v32_384p04	D17
eMDRT1411	TATAGAATTCGCGGCCGCTCGCGATACCGATTACTAAGATGCNNNNNNNNTTTTTTTTTTTTTTTTTTTTTTTT	CGATTACTAAGATGC	v32_384p04	F17
eMDRT1412	TATAGAATTCGCGGCCGCTCGCGATACGCCATTCGCATGTGGNNNNNNNNTTTTTTTTTTTTTTTTTTTTTTTT	GCCATTCGCATGTGG	v32_384p04	H17
eMDRT1413	TATAGAATTCGCGGCCGCTCGCGATACATAACCGGTGCTTCCNNNNNNNNTTTTTTTTTTTTTTTTTTTTTTTT	ATAACCGGTGCTTCC	v32_384p04	J17
eMDRT1414	TATAGAATTCGCGGCCGCTCGCGATACATCGTTGACTTGTTGNNNNNNNNTTTTTTTTTTTTTTTTTTTTTTTT	ATCGTTGACTTGTTG	v32_384p04	L17
eMDRT1415	TATAGAATTCGCGGCCGCTCGCGATACGTTCGATGCTTCCAANNNNNNNNTTTTTTTTTTTTTTTTTTTTTTTT	GTTCGATGCTTCCAA	v32_384p04	N17
eMDRT1416	TATAGAATTCGCGGCCGCTCGCGATACTGACGTTGTGCCTCCNNNNNNNNTTTTTTTTTTTTTTTTTTTTTTTT	TGACGTTGTGCCTCC	v32_384p04	P17
eMDRT1417	TATAGAATTCGCGGCCGCTCGCGATACAATGATCTTGACACCNNNNNNNNTTTTTTTTTTTTTTTTTTTTTTTT	AATGATCTTGACACC	v32_384p04	B19
eMDRT1418	TATAGAATTCGCGGCCGCTCGCGATACTCATAGGCTACCTAANNNNNNNNTTTTTTTTTTTTTTTTTTTTTTTT	TCATAGGCTACCTAA	v32_384p04	D19
eMDRT1419	TATAGAATTCGCGGCCGCTCGCGATACTGTCATATATGCGCTNNNNNNNNTTTTTTTTTTTTTTTTTTTTTTTT	TGTCATATATGCGCT	v32_384p04	F19
eMDRT1420	TATAGAATTCGCGGCCGCTCGCGATACGTAGGTCCTAGTTGGNNNNNNNNTTTTTTTTTTTTTTTTTTTTTTTT	GTAGGTCCTAGTTGG	v32_384p04	H19
eMDRT1421	TATAGAATTCGCGGCCGCTCGCGATACTCGCTCCTCTGTGGTNNNNNNNNTTTTTTTTTTTTTTTTTTTTTTTT	TCGCTCCTCTGTGGT	v32_384p04	J19
eMDRT1422	TATAGAATTCGCGGCCGCTCGCGATACTAGGCGAGCATGCTGNNNNNNNNTTTTTTTTTTTTTTTTTTTTTTTT	TAGGCGAGCATGCTG	v32_384p04	L19
eMDRT1423	TATAGAATTCGCGGCCGCTCGCGATACATTGTAACGATACGGNNNNNNNNTTTTTTTTTTTTTTTTTTTTTTTT	ATTGTAACGATACGG	v32_384p04	N19
eMDRT1424	TATAGAATTCGCGGCCGCTCGCGATACCATAACTGAGACCTANNNNNNNNTTTTTTTTTTTTTTTTTTTTTTTT	CATAACTGAGACCTA	v32_384p04	P19
eMDRT1425	TATAGAATTCGCGGCCGCTCGCGATACTGTACCGTATTGCGGNNNNNNNNTTTTTTTTTTTTTTTTTTTTTTTT	TGTACCGTATTGCGG	v32_384p04	B21
eMDRT1426	TATAGAATTCGCGGCCGCTCGCGATACCGAACTCCGACATGGNNNNNNNNTTTTTTTTTTTTTTTTTTTTTTTT	CGAACTCCGACATGG	v32_384p04	D21
eMDRT1427	TATAGAATTCGCGGCCGCTCGCGATACCCTTCTTGCGCGGAANNNNNNNNTTTTTTTTTTTTTTTTTTTTTTTT	CCTTCTTGCGCGGAA	v32_384p04	F21
eMDRT1428	TATAGAATTCGCGGCCGCTCGCGATACCACATTCTATTGCTGNNNNNNNNTTTTTTTTTTTTTTTTTTTTTTTT	CACATTCTATTGCTG	v32_384p04	H21
eMDRT1429	TATAGAATTCGCGGCCGCTCGCGATACTAACCGGAACATGTTNNNNNNNNTTTTTTTTTTTTTTTTTTTTTTTT	TAACCGGAACATGTT	v32_384p04	J21
eMDRT1430	TATAGAATTCGCGGCCGCTCGCGATACGGTTGCATTGAAGAANNNNNNNNTTTTTTTTTTTTTTTTTTTTTTTT	GGTTGCATTGAAGAA	v32_384p04	L21
eMDRT1431	TATAGAATTCGCGGCCGCTCGCGATACTCATGTTGAATCACGNNNNNNNNTTTTTTTTTTTTTTTTTTTTTTTT	TCATGTTGAATCACG	v32_384p04	N21
eMDRT1432	TATAGAATTCGCGGCCGCTCGCGATACTGCGTCCTAATCTGGNNNNNNNNTTTTTTTTTTTTTTTTTTTTTTTT	TGCGTCCTAATCTGG	v32_384p04	P21
eMDRT1433	TATAGAATTCGCGGCCGCTCGCGATACAGGAATAACACGGTCNNNNNNNNTTTTTTTTTTTTTTTTTTTTTTTT	AGGAATAACACGGTC	v32_384p04	B23
eMDRT1434	TATAGAATTCGCGGCCGCTCGCGATACAGAAGGATCCAAGAANNNNNNNNTTTTTTTTTTTTTTTTTTTTTTTT	AGAAGGATCCAAGAA	v32_384p04	D23
eMDRT1435	TATAGAATTCGCGGCCGCTCGCGATACTTCGGATCGCACGTGNNNNNNNNTTTTTTTTTTTTTTTTTTTTTTTT	TTCGGATCGCACGTG	v32_384p04	F23
eMDRT1436	TATAGAATTCGCGGCCGCTCGCGATACTTAGTGAATACAGCCNNNNNNNNTTTTTTTTTTTTTTTTTTTTTTTT	TTAGTGAATACAGCC	v32_384p04	H23
eMDRT1437	TATAGAATTCGCGGCCGCTCGCGATACCTACATGGCACAGCTNNNNNNNNTTTTTTTTTTTTTTTTTTTTTTTT	CTACATGGCACAGCT	v32_384p04	J23
eMDRT1438	TATAGAATTCGCGGCCGCTCGCGATACGGCTTACTCGTCTAANNNNNNNNTTTTTTTTTTTTTTTTTTTTTTTT	GGCTTACTCGTCTAA	v32_384p04	L23
eMDRT1439	TATAGAATTCGCGGCCGCTCGCGATACGACGTCTGTCAAGAANNNNNNNNTTTTTTTTTTTTTTTTTTTTTTTT	GACGTCTGTCAAGAA	v32_384p04	N23
eMDRT1440	TATAGAATTCGCGGCCGCTCGCGATACTACAATCATTAGCGCNNNNNNNNTTTTTTTTTTTTTTTTTTTTTTTT	TACAATCATTAGCGC	v32_384p04	P23
eMDRT1441	TATAGAATTCGCGGCCGCTCGCGATACGCTCTCCACGTGTGTNNNNNNNNTTTTTTTTTTTTTTTTTTTTTTTT	GCTCTCCACGTGTGT	v32_384p04	B02
eMDRT1442	TATAGAATTCGCGGCCGCTCGCGATACCCGGCACATTATATANNNNNNNNTTTTTTTTTTTTTTTTTTTTTTTT	CCGGCACATTATATA	v32_384p04	D02
eMDRT1443	TATAGAATTCGCGGCCGCTCGCGATACATGGTGGAACAAGAANNNNNNNNTTTTTTTTTTTTTTTTTTTTTTTT	ATGGTGGAACAAGAA	v32_384p04	F02
eMDRT1444	TATAGAATTCGCGGCCGCTCGCGATACCGTTCACGTACCATANNNNNNNNTTTTTTTTTTTTTTTTTTTTTTTT	CGTTCACGTACCATA	v32_384p04	H02
eMDRT1445	TATAGAATTCGCGGCCGCTCGCGATACGCTAGAACGGATGTGNNNNNNNNTTTTTTTTTTTTTTTTTTTTTTTT	GCTAGAACGGATGTG	v32_384p04	J02
eMDRT1446	TATAGAATTCGCGGCCGCTCGCGATACTTCACAGGAATACGGNNNNNNNNTTTTTTTTTTTTTTTTTTTTTTTT	TTCACAGGAATACGG	v32_384p04	L02
eMDRT1447	TATAGAATTCGCGGCCGCTCGCGATACGTTCACCGCTTGTGGNNNNNNNNTTTTTTTTTTTTTTTTTTTTTTTT	GTTCACCGCTTGTGG	v32_384p04	N02
eMDRT1448	TATAGAATTCGCGGCCGCTCGCGATACATCGTCGGTCAGCTCNNNNNNNNTTTTTTTTTTTTTTTTTTTTTTTT	ATCGTCGGTCAGCTC	v32_384p04	P02
eMDRT1449	TATAGAATTCGCGGCCGCTCGCGATACGTTGCGTGGTATATANNNNNNNNTTTTTTTTTTTTTTTTTTTTTTTT	GTTGCGTGGTATATA	v32_384p04	B04
eMDRT1450	TATAGAATTCGCGGCCGCTCGCGATACAACTACATATTCCGCNNNNNNNNTTTTTTTTTTTTTTTTTTTTTTTT	AACTACATATTCCGC	v32_384p04	D04
eMDRT1451	TATAGAATTCGCGGCCGCTCGCGATACAGAACTCTGTAGCGGNNNNNNNNTTTTTTTTTTTTTTTTTTTTTTTT	AGAACTCTGTAGCGG	v32_384p04	F04
eMDRT1452	TATAGAATTCGCGGCCGCTCGCGATACACAGCCGTCCTGGTANNNNNNNNTTTTTTTTTTTTTTTTTTTTTTTT	ACAGCCGTCCTGGTA	v32_384p04	H04
eMDRT1453	TATAGAATTCGCGGCCGCTCGCGATACCTCTAGACAACTGCCNNNNNNNNTTTTTTTTTTTTTTTTTTTTTTTT	CTCTAGACAACTGCC	v32_384p04	J04
eMDRT1454	TATAGAATTCGCGGCCGCTCGCGATACTGGAGTTGAGGCTCANNNNNNNNTTTTTTTTTTTTTTTTTTTTTTTT	TGGAGTTGAGGCTCA	v32_384p04	L04
eMDRT1455	TATAGAATTCGCGGCCGCTCGCGATACGTTGACTGTTCGCCANNNNNNNNTTTTTTTTTTTTTTTTTTTTTTTT	GTTGACTGTTCGCCA	v32_384p04	N04
eMDRT1456	TATAGAATTCGCGGCCGCTCGCGATACTTCCATGGCATTGCCNNNNNNNNTTTTTTTTTTTTTTTTTTTTTTTT	TTCCATGGCATTGCC	v32_384p04	P04
eMDRT1457	TATAGAATTCGCGGCCGCTCGCGATACTTCCACCTGAGGCCANNNNNNNNTTTTTTTTTTTTTTTTTTTTTTTT	TTCCACCTGAGGCCA	v32_384p04	B06
eMDRT1458	TATAGAATTCGCGGCCGCTCGCGATACCGGCCAATTATCTGCNNNNNNNNTTTTTTTTTTTTTTTTTTTTTTTT	CGGCCAATTATCTGC	v32_384p04	D06
eMDRT1459	TATAGAATTCGCGGCCGCTCGCGATACTCCGGAGGCTTCTTCNNNNNNNNTTTTTTTTTTTTTTTTTTTTTTTT	TCCGGAGGCTTCTTC	v32_384p04	F06
eMDRT1460	TATAGAATTCGCGGCCGCTCGCGATACACGGAGTAATTGAGGNNNNNNNNTTTTTTTTTTTTTTTTTTTTTTTT	ACGGAGTAATTGAGG	v32_384p04	H06
eMDRT1461	TATAGAATTCGCGGCCGCTCGCGATACCCACCGTTCACATGGNNNNNNNNTTTTTTTTTTTTTTTTTTTTTTTT	CCACCGTTCACATGG	v32_384p04	J06
eMDRT1462	TATAGAATTCGCGGCCGCTCGCGATACCACCACCGCCAACAANNNNNNNNTTTTTTTTTTTTTTTTTTTTTTTT	CACCACCGCCAACAA	v32_384p04	L06
eMDRT1463	TATAGAATTCGCGGCCGCTCGCGATACGCACTATTATATCGGNNNNNNNNTTTTTTTTTTTTTTTTTTTTTTTT	GCACTATTATATCGG	v32_384p04	N06
eMDRT1464	TATAGAATTCGCGGCCGCTCGCGATACGGCCATGATGTACAANNNNNNNNTTTTTTTTTTTTTTTTTTTTTTTT	GGCCATGATGTACAA	v32_384p04	P06
eMDRT1465	TATAGAATTCGCGGCCGCTCGCGATACATGCATGTCGTCTGGNNNNNNNNTTTTTTTTTTTTTTTTTTTTTTTT	ATGCATGTCGTCTGG	v32_384p04	B08
eMDRT1466	TATAGAATTCGCGGCCGCTCGCGATACCATCTTGTTGCAGAANNNNNNNNTTTTTTTTTTTTTTTTTTTTTTTT	CATCTTGTTGCAGAA	v32_384p04	D08
eMDRT1467	TATAGAATTCGCGGCCGCTCGCGATACGGAACATCGTGTCGGNNNNNNNNTTTTTTTTTTTTTTTTTTTTTTTT	GGAACATCGTGTCGG	v32_384p04	F08
eMDRT1468	TATAGAATTCGCGGCCGCTCGCGATACCTGGCCGTACTTATANNNNNNNNTTTTTTTTTTTTTTTTTTTTTTTT	CTGGCCGTACTTATA	v32_384p04	H08
eMDRT1469	TATAGAATTCGCGGCCGCTCGCGATACTACGGTGAGTCCTGGNNNNNNNNTTTTTTTTTTTTTTTTTTTTTTTT	TACGGTGAGTCCTGG	v32_384p04	J08
eMDRT1470	TATAGAATTCGCGGCCGCTCGCGATACAACTCAGTCTGCCGGNNNNNNNNTTTTTTTTTTTTTTTTTTTTTTTT	AACTCAGTCTGCCGG	v32_384p04	L08
eMDRT1471	TATAGAATTCGCGGCCGCTCGCGATACAATCGGTGTTCGCGGNNNNNNNNTTTTTTTTTTTTTTTTTTTTTTTT	AATCGGTGTTCGCGG	v32_384p04	N08
eMDRT1472	TATAGAATTCGCGGCCGCTCGCGATACCAGAGTAGGCAAGAANNNNNNNNTTTTTTTTTTTTTTTTTTTTTTTT	CAGAGTAGGCAAGAA	v32_384p04	P08
eMDRT1473	TATAGAATTCGCGGCCGCTCGCGATACAATGCGCGGACTTCCNNNNNNNNTTTTTTTTTTTTTTTTTTTTTTTT	AATGCGCGGACTTCC	v32_384p04	B10
eMDRT1474	TATAGAATTCGCGGCCGCTCGCGATACTAGCCGACAACTCGGNNNNNNNNTTTTTTTTTTTTTTTTTTTTTTTT	TAGCCGACAACTCGG	v32_384p04	D10
eMDRT1475	TATAGAATTCGCGGCCGCTCGCGATACCGATGTTGGTGCTTGNNNNNNNNTTTTTTTTTTTTTTTTTTTTTTTT	CGATGTTGGTGCTTG	v32_384p04	F10
eMDRT1476	TATAGAATTCGCGGCCGCTCGCGATACTCCTGACTAATTAGGNNNNNNNNTTTTTTTTTTTTTTTTTTTTTTTT	TCCTGACTAATTAGG	v32_384p04	H10
eMDRT1477	TATAGAATTCGCGGCCGCTCGCGATACAAGGTAGCTTAGCTANNNNNNNNTTTTTTTTTTTTTTTTTTTTTTTT	AAGGTAGCTTAGCTA	v32_384p04	J10
eMDRT1478	TATAGAATTCGCGGCCGCTCGCGATACGGTCTAATTAGTCTCNNNNNNNNTTTTTTTTTTTTTTTTTTTTTTTT	GGTCTAATTAGTCTC	v32_384p04	L10
eMDRT1479	TATAGAATTCGCGGCCGCTCGCGATACAGCTGGAGAAGGTGGNNNNNNNNTTTTTTTTTTTTTTTTTTTTTTTT	AGCTGGAGAAGGTGG	v32_384p04	N10
eMDRT1480	TATAGAATTCGCGGCCGCTCGCGATACTTGTGGTCGGAGTGGNNNNNNNNTTTTTTTTTTTTTTTTTTTTTTTT	TTGTGGTCGGAGTGG	v32_384p04	P10
eMDRT1481	TATAGAATTCGCGGCCGCTCGCGATACAGAGCCGCAATTCCGNNNNNNNNTTTTTTTTTTTTTTTTTTTTTTTT	AGAGCCGCAATTCCG	v32_384p04	B12
eMDRT1482	TATAGAATTCGCGGCCGCTCGCGATACATTGTAGCACCGTCCNNNNNNNNTTTTTTTTTTTTTTTTTTTTTTTT	ATTGTAGCACCGTCC	v32_384p04	D12
eMDRT1483	TATAGAATTCGCGGCCGCTCGCGATACTTCGACGATGCAGAANNNNNNNNTTTTTTTTTTTTTTTTTTTTTTTT	TTCGACGATGCAGAA	v32_384p04	F12
eMDRT1484	TATAGAATTCGCGGCCGCTCGCGATACGAACGGCACGGTGTTNNNNNNNNTTTTTTTTTTTTTTTTTTTTTTTT	GAACGGCACGGTGTT	v32_384p04	H12
eMDRT1485	TATAGAATTCGCGGCCGCTCGCGATACTGTAAGGTTAATGGCNNNNNNNNTTTTTTTTTTTTTTTTTTTTTTTT	TGTAAGGTTAATGGC	v32_384p04	J12
eMDRT1486	TATAGAATTCGCGGCCGCTCGCGATACGATAGGACTGGTTGCNNNNNNNNTTTTTTTTTTTTTTTTTTTTTTTT	GATAGGACTGGTTGC	v32_384p04	L12
eMDRT1487	TATAGAATTCGCGGCCGCTCGCGATACCGTCTGGCATACCTCNNNNNNNNTTTTTTTTTTTTTTTTTTTTTTTT	CGTCTGGCATACCTC	v32_384p04	N12
eMDRT1488	TATAGAATTCGCGGCCGCTCGCGATACCAATACCTTAGTTCCNNNNNNNNTTTTTTTTTTTTTTTTTTTTTTTT	CAATACCTTAGTTCC	v32_384p04	P12
eMDRT1489	TATAGAATTCGCGGCCGCTCGCGATACTTAATTGCCTCTCCGNNNNNNNNTTTTTTTTTTTTTTTTTTTTTTTT	TTAATTGCCTCTCCG	v32_384p04	B14
eMDRT1490	TATAGAATTCGCGGCCGCTCGCGATACAGAGGTCAGTAGGAANNNNNNNNTTTTTTTTTTTTTTTTTTTTTTTT	AGAGGTCAGTAGGAA	v32_384p04	D14
eMDRT1491	TATAGAATTCGCGGCCGCTCGCGATACAGTCCATAAGTTACGNNNNNNNNTTTTTTTTTTTTTTTTTTTTTTTT	AGTCCATAAGTTACG	v32_384p04	F14
eMDRT1492	TATAGAATTCGCGGCCGCTCGCGATACGTCGGACAATCGTGGNNNNNNNNTTTTTTTTTTTTTTTTTTTTTTTT	GTCGGACAATCGTGG	v32_384p04	H14
eMDRT1493	TATAGAATTCGCGGCCGCTCGCGATACCTTGTCCTAGTCCGCNNNNNNNNTTTTTTTTTTTTTTTTTTTTTTTT	CTTGTCCTAGTCCGC	v32_384p04	J14
eMDRT1494	TATAGAATTCGCGGCCGCTCGCGATACACCAAGATCCACCAANNNNNNNNTTTTTTTTTTTTTTTTTTTTTTTT	ACCAAGATCCACCAA	v32_384p04	L14
eMDRT1495	TATAGAATTCGCGGCCGCTCGCGATACGGAAGTTAAGGTCCGNNNNNNNNTTTTTTTTTTTTTTTTTTTTTTTT	GGAAGTTAAGGTCCG	v32_384p04	N14
eMDRT1496	TATAGAATTCGCGGCCGCTCGCGATACCGGTACTGAATACGGNNNNNNNNTTTTTTTTTTTTTTTTTTTTTTTT	CGGTACTGAATACGG	v32_384p04	P14
eMDRT1497	TATAGAATTCGCGGCCGCTCGCGATACGATAGAGCGCGTTCCNNNNNNNNTTTTTTTTTTTTTTTTTTTTTTTT	GATAGAGCGCGTTCC	v32_384p04	B16
eMDRT1498	TATAGAATTCGCGGCCGCTCGCGATACCATGAAGCCAGGCCTNNNNNNNNTTTTTTTTTTTTTTTTTTTTTTTT	CATGAAGCCAGGCCT	v32_384p04	D16
eMDRT1499	TATAGAATTCGCGGCCGCTCGCGATACTTCACCAATTAGCGGNNNNNNNNTTTTTTTTTTTTTTTTTTTTTTTT	TTCACCAATTAGCGG	v32_384p04	F16
eMDRT1500	TATAGAATTCGCGGCCGCTCGCGATACCTCTGTCATTGTCTTNNNNNNNNTTTTTTTTTTTTTTTTTTTTTTTT	CTCTGTCATTGTCTT	v32_384p04	H16
eMDRT1501	TATAGAATTCGCGGCCGCTCGCGATACACCTCGCAATATTGANNNNNNNNTTTTTTTTTTTTTTTTTTTTTTTT	ACCTCGCAATATTGA	v32_384p04	J16
eMDRT1502	TATAGAATTCGCGGCCGCTCGCGATACGGTTATAGCGTTACANNNNNNNNTTTTTTTTTTTTTTTTTTTTTTTT	GGTTATAGCGTTACA	v32_384p04	L16
eMDRT1503	TATAGAATTCGCGGCCGCTCGCGATACACCGACTGATTGCCGNNNNNNNNTTTTTTTTTTTTTTTTTTTTTTTT	ACCGACTGATTGCCG	v32_384p04	N16
eMDRT1504	TATAGAATTCGCGGCCGCTCGCGATACCATACTCGCTCGCCANNNNNNNNTTTTTTTTTTTTTTTTTTTTTTTT	CATACTCGCTCGCCA	v32_384p04	P16
eMDRT1505	TATAGAATTCGCGGCCGCTCGCGATACATGATATTGGTTCGGNNNNNNNNTTTTTTTTTTTTTTTTTTTTTTTT	ATGATATTGGTTCGG	v32_384p04	B18
eMDRT1506	TATAGAATTCGCGGCCGCTCGCGATACGTTGAGGTCAGCTGTNNNNNNNNTTTTTTTTTTTTTTTTTTTTTTTT	GTTGAGGTCAGCTGT	v32_384p04	D18
eMDRT1507	TATAGAATTCGCGGCCGCTCGCGATACGAGAAGAGGTCTTCGNNNNNNNNTTTTTTTTTTTTTTTTTTTTTTTT	GAGAAGAGGTCTTCG	v32_384p04	F18
eMDRT1508	TATAGAATTCGCGGCCGCTCGCGATACCGGCTGGTTAGCGAANNNNNNNNTTTTTTTTTTTTTTTTTTTTTTTT	CGGCTGGTTAGCGAA	v32_384p04	H18
eMDRT1509	TATAGAATTCGCGGCCGCTCGCGATACTGGTGGCTCTTGTCGNNNNNNNNTTTTTTTTTTTTTTTTTTTTTTTT	TGGTGGCTCTTGTCG	v32_384p04	J18
eMDRT1510	TATAGAATTCGCGGCCGCTCGCGATACGACGAGTTGGTTCCGNNNNNNNNTTTTTTTTTTTTTTTTTTTTTTTT	GACGAGTTGGTTCCG	v32_384p04	L18
eMDRT1511	TATAGAATTCGCGGCCGCTCGCGATACTATGTAAGCGTTAGGNNNNNNNNTTTTTTTTTTTTTTTTTTTTTTTT	TATGTAAGCGTTAGG	v32_384p04	N18
eMDRT1512	TATAGAATTCGCGGCCGCTCGCGATACGTCTACATGGTCCGGNNNNNNNNTTTTTTTTTTTTTTTTTTTTTTTT	GTCTACATGGTCCGG	v32_384p04	P18
eMDRT1513	TATAGAATTCGCGGCCGCTCGCGATACCGGCAACAAGTCTGGNNNNNNNNTTTTTTTTTTTTTTTTTTTTTTTT	CGGCAACAAGTCTGG	v32_384p04	B20
eMDRT1514	TATAGAATTCGCGGCCGCTCGCGATACTTCATCGGTGTCCGGNNNNNNNNTTTTTTTTTTTTTTTTTTTTTTTT	TTCATCGGTGTCCGG	v32_384p04	D20
eMDRT1515	TATAGAATTCGCGGCCGCTCGCGATACTTCTGGCCGCTCGTTNNNNNNNNTTTTTTTTTTTTTTTTTTTTTTTT	TTCTGGCCGCTCGTT	v32_384p04	F20
eMDRT1516	TATAGAATTCGCGGCCGCTCGCGATACTAACGGCAAGAAGAANNNNNNNNTTTTTTTTTTTTTTTTTTTTTTTT	TAACGGCAAGAAGAA	v32_384p04	H20
eMDRT1517	TATAGAATTCGCGGCCGCTCGCGATACACCATCCGACCGGAANNNNNNNNTTTTTTTTTTTTTTTTTTTTTTTT	ACCATCCGACCGGAA	v32_384p04	J20
eMDRT1518	TATAGAATTCGCGGCCGCTCGCGATACGTAATAGCCATGGCCNNNNNNNNTTTTTTTTTTTTTTTTTTTTTTTT	GTAATAGCCATGGCC	v32_384p04	L20
eMDRT1519	TATAGAATTCGCGGCCGCTCGCGATACTCTGTTGCCGCTGTCNNNNNNNNTTTTTTTTTTTTTTTTTTTTTTTT	TCTGTTGCCGCTGTC	v32_384p04	N20
eMDRT1520	TATAGAATTCGCGGCCGCTCGCGATACCGTGTTATTATGTCCNNNNNNNNTTTTTTTTTTTTTTTTTTTTTTTT	CGTGTTATTATGTCC	v32_384p04	P20
eMDRT1521	TATAGAATTCGCGGCCGCTCGCGATACTGGCTACCTCCACAANNNNNNNNTTTTTTTTTTTTTTTTTTTTTTTT	TGGCTACCTCCACAA	v32_384p04	B22
eMDRT1522	TATAGAATTCGCGGCCGCTCGCGATACGCTAGTTATATCTCCNNNNNNNNTTTTTTTTTTTTTTTTTTTTTTTT	GCTAGTTATATCTCC	v32_384p04	D22
eMDRT1523	TATAGAATTCGCGGCCGCTCGCGATACTTACCTGATCATCGGNNNNNNNNTTTTTTTTTTTTTTTTTTTTTTTT	TTACCTGATCATCGG	v32_384p04	F22
eMDRT1524	TATAGAATTCGCGGCCGCTCGCGATACAGGCCATTAGGTTGGNNNNNNNNTTTTTTTTTTTTTTTTTTTTTTTT	AGGCCATTAGGTTGG	v32_384p04	H22
eMDRT1525	TATAGAATTCGCGGCCGCTCGCGATACCGGAGGTCACATACCNNNNNNNNTTTTTTTTTTTTTTTTTTTTTTTT	CGGAGGTCACATACC	v32_384p04	J22
eMDRT1526	TATAGAATTCGCGGCCGCTCGCGATACTGATAAGCCTCTTGCNNNNNNNNTTTTTTTTTTTTTTTTTTTTTTTT	TGATAAGCCTCTTGC	v32_384p04	L22
eMDRT1527	TATAGAATTCGCGGCCGCTCGCGATACACTTATATGACTCGGNNNNNNNNTTTTTTTTTTTTTTTTTTTTTTTT	ACTTATATGACTCGG	v32_384p04	N22
eMDRT1528	TATAGAATTCGCGGCCGCTCGCGATACCGGTAACAGATTCCANNNNNNNNTTTTTTTTTTTTTTTTTTTTTTTT	CGGTAACAGATTCCA	v32_384p04	P22
eMDRT1529	TATAGAATTCGCGGCCGCTCGCGATACTGACATCATTCTCCANNNNNNNNTTTTTTTTTTTTTTTTTTTTTTTT	TGACATCATTCTCCA	v32_384p04	B24
eMDRT1530	TATAGAATTCGCGGCCGCTCGCGATACCCTCAGTCCTCTTCGNNNNNNNNTTTTTTTTTTTTTTTTTTTTTTTT	CCTCAGTCCTCTTCG	v32_384p04	D24
eMDRT1531	TATAGAATTCGCGGCCGCTCGCGATACAATTATGGTTGCCGGNNNNNNNNTTTTTTTTTTTTTTTTTTTTTTTT	AATTATGGTTGCCGG	v32_384p04	F24
eMDRT1532	TATAGAATTCGCGGCCGCTCGCGATACAATGGTGATACCGAANNNNNNNNTTTTTTTTTTTTTTTTTTTTTTTT	AATGGTGATACCGAA	v32_384p04	H24
eMDRT1533	TATAGAATTCGCGGCCGCTCGCGATACCTCATCGCTGACGCTNNNNNNNNTTTTTTTTTTTTTTTTTTTTTTTT	CTCATCGCTGACGCT	v32_384p04	J24
eMDRT1534	TATAGAATTCGCGGCCGCTCGCGATACGGTTCTCTTCTGGAANNNNNNNNTTTTTTTTTTTTTTTTTTTTTTTT	GGTTCTCTTCTGGAA	v32_384p04	L24
eMDRT1535	TATAGAATTCGCGGCCGCTCGCGATACGCAGCTAACGTCTGGNNNNNNNNTTTTTTTTTTTTTTTTTTTTTTTT	GCAGCTAACGTCTGG	v32_384p04	N24
eMDRT1536	TATAGAATTCGCGGCCGCTCGCGATACGAGTTGGCTACTATANNNNNNNNTTTTTTTTTTTTTTTTTTTTTTTT	GAGTTGGCTACTATA	v32_384p04	P24

## Sheet: Quartz-Seq2 related oligo DNA
Other primers for Quartz-Seq2
Primer name	Primer sequence	primer type	Purification grade		step
Tagging primer	TATAGAATTCGCGGCCGCTCGCGATTTTTTTTTTTTTTTTTTTTTTTT	DNA	HPLC		tagging and 2nd strand synthesis (Whole transcript amplification)
gM_primer	GTATAGAATTCGCGGCCGCTCGCGAT	DNA	HPLC		PCR enrichment (Whole transcript amplification)
rYshapeP5	GATCGGAAGAGCGTCGTGTA	DNA	HPLC		Adaptor ligation, TruSeq LT pool barcode (6) (Sequence library prepration)
rYshapeP7LT06	CAAGCAGAAGACGGCATACGAGATATTGGCGTGACTGGAGTTCAGACGTGTGCTCTTCCGATCT	DNA	HPLC		Adaptor ligation, TruSeq LT pool barcode (6) (Sequence library prepration)
rYshapeP7LT12	CAAGCAGAAGACGGCATACGAGATTACAAGGTGACTGGAGTTCAGACGTGTGCTCTTCCGATCT	DNA	HPLC		Adaptor ligation, TruSeq LT pool barcode (12) (Sequence library prepration)
rYshapeP7LT05	CAAGCAGAAGACGGCATACGAGATCACTGTGTGACTGGAGTTCAGACGTGTGCTCTTCCGATCT	DNA	HPLC		Adaptor ligation, TruSeq LT pool barcode (5) (Sequence library prepration)
rYshapeP7LT19	CAAGCAGAAGACGGCATACGAGATTTTCACGTGACTGGAGTTCAGACGTGTGCTCTTCCGATCT	DNA	HPLC		Adaptor ligation, TruSeq LT pool barcode (19) (Sequence library prepration)
rYshapeP7LT02	CAAGCAGAAGACGGCATACGAGATACATCGGTGACTGGAGTTCAGACGTGTGCTCTTCCGATCT	DNA	HPLC		Adaptor ligation (Sequence library prepration)
rYshapeP7LT04	CAAGCAGAAGACGGCATACGAGATTGGTCAGTGACTGGAGTTCAGACGTGTGCTCTTCCGATCT	DNA	HPLC		Adaptor ligation (Sequence library prepration)
rYshapeP7LT07	CAAGCAGAAGACGGCATACGAGATGATCTGGTGACTGGAGTTCAGACGTGTGCTCTTCCGATCT	DNA	HPLC		Adaptor ligation (Sequence library prepration)
rYshapeP7LT16	CAAGCAGAAGACGGCATACGAGATGGACGGGTGACTGGAGTTCAGACGTGTGCTCTTCCGATCT	DNA	HPLC		Adaptor ligation (Sequence library prepration)
P5-gMac_hybrid	aatgatacggcgaccaccgagatctacattgtatagaattcgcggccgctcgcgaT*A*c	DNA, * S	HPLC		PCR enrichment (Sequence library prepration)
TPC2	CAAGCAGAAGACGGCATACGA*G	DNA, * S	HPLC		PCR enrichment (Sequence library prepration)
Read1DropQuartz	ACATTGTATAGAATTCGCGGCCGCTCGCGATAC	DNA	HPLC		Custom Read1 sequence (Illumina Sequence)

## Sheet: single-cell qPCR primer
qPCR primers
Target gene name	Primer sequence (Forward)	Primer sequence (Reverse)
Rhox5	aaatgagccagttgctgagg	ccaggatttccattctcctg
Stmn2	ccacgaactctagcttctcca	gcagcctccagctttttct
Nanog	TGATTCTTCTACCAGTCCCAAACAA	TGAGAGAACACAGTCCGCATCTT
Pou5f1	CCCGGAAGAGAAAGCGAACT	CGGGCACTTCAGAAACATGG
Sox2	TCTTGCTGGGTTTTGATTCTGC	CAAATCCGAATAAACTCCTTCCTTG
Eef1b2	CCTTCGCCATGGGATTCG	CGCCAGGTAATCGTTGAGCA
Utf1	GCTACAAGTTCCTCAAGGACAAA	ATGAGTTGGCGGATCTGGTTAT
Spp1	TACACAAGCAGACACTTTCACTCC	TCCTAGACTTTGACCTCAGTCCAT
Ywhae	TGAAAAGCATGGTGCTGGTAAC	AGGAGTCGGCAAGAATGAGC
Tbp	CCCCCTCTGCACTGAAATCA	GTAGCAGCACAGAGCAAGCAA
Atp5a	GTACCCTCCTTCCACCGGG	GCCATTGCTGAGGTCACACAG
Rex1	CTCAAGCCGGGTGCAAGA	GCCCGTGGACAAGCATGT
Lefty2	AGCTACCAGAGTCCCTGACCAT	GTCATCTCTGAGGCAACACACT
Fn1	GTGACAACTGCCGTAGACCTG	TGTGTATACTGGTTGTAGGTGTGG
