# Supplementary material for: Quartz-Seq2: a high-throughput single-cell RNA-sequencing method that effectively uses limited sequence reads
Source: Genome Biol. 2018 Mar 9;19:29. doi: 10.1186/s13059-018-1407-3 (PMC5845169; doi:10.1186/s13059-018-1407-3)
Supplement: Supplementary file 6 — Table S5. Buffer composition for the poly-tailing step. (XLSX 33 kb) [file 13059_2018_1407_MOESM6_ESM.xlsx]

## Sheet: Buffer list
Buffer for poly-A tailing with terminal transferase
Buffer name	Buffer composition	specification
QuartzB	8mM TrisHCl (pH8.3), 40mM KCl, 11.91mM Glycine-KOH (pH9.5), 1.955mM DTT, 2.391mM MgCl2	The buffer and the similar buffer were used in the single-cell RNA-seq method, based on poly-A tailing.
NEB2	10mM Tris-HCl (pH7.9), 50mM NaCl, 10mM MgCl2, 1mM DTT	NEB2 is available as NEBuffer 2 from NEB company.
T100	20mM Tris-HCl (pH8.8), 10mM (NH4)2SO4, 10mM KCl, 2mM MgSO4, 0.1% Triton X-100	T100 is available as Thermopol Buffer from NEB company.
T55	11mM Tris-HCl (pH8.8), 5.5mM (NH4)2SO4, 5.5mM KCl, 1.1mM MgSO4, 0.055% Triton X-100	Dilution with T100
RN100	50mM Tris-HCl (pH 8.3), 75mM KCl, 3mM MgCl2, 10mM DTT	RN100 is available as RNase H buffer from NEB company.
RN55	27.5mM Tris-HCl (pH 8.3), 41.25mM KCl, 1.65mM MgCl2, 5.5mM DTT	Dilution with RN100
NBF100	50mM Potassium Acetate (pH7.9), 20mM Tris-acetate, 10mM Magnesium Acetate, 1mM DTT	NBF100 is available as NEBuffer 4 from NEB company. The buffer is approximately same as TUNEL buffer.
NBF40	20mM Potassium Acetate (pH7.9), 8mM Tris-acetate, 4mM Magnesium Acetate, 0.4mM DTT	Dilution with NBF100
NBF20	10mM Potassium Acetate (pH7.9), 4mM Tris-acetate, 2mM Magnesium Acetate, 0.2mM DTT	Dilution with NBF100
NBF10	5mM Potassium Acetate (pH7.9), 2mM Tris-acetate, 1mM Magnesium Acetate, 0.1mM DTT	Dilution with NBF100

## Sheet: buffer composition
TdT buffer name	QuartzB	NEB2	T100	T55	RN100	RN55	NBF100	NBF40	NBF20	NBF10
Tris-HCl (mM)	8	10	20	11	50	27.5	0	0	0	0
Tris-acetate (mM)	0	0	0	0	0	0	50	20	10	5
Potassium Acetate (mM)	0	0	0	0	0	0	20	8	4	2
Glycine-KOH (mM)	11.91	0	0	0	0	0	0	0	0	0
KCl (mM)	40	0	10	5.5	75	41.25	0	0	0	0
NaCl (mM)	0	50	0	0	0	0	0	0	0	0
Magnesium Acetate	0	0	0	0	0	0	10	4	2	1
MgCl2 (mM)	2.391	10	0	0	3	1.65	0	0	0	0
MgSO4 (mM)	0	0	2	1.1	0	0	0	0	0	0
(NH4)2SO4 (mM)	0	0	10	5.5	0	0	0	0	0	0
DTT (mM)	1.955	1	0	0	10	5.5	1	0.4	0.2	0.1
Triton X-100 (%)	0	0	0.1	0.055	0	0	0	0	0	0
